# Supplementary material for: Large-scale profiling of noncoding RNA function in yeast
Source: PLoS Genet. 2018 Mar 12;14(3):e1007253. doi: 10.1371/journal.pgen.1007253 (PMC5864082; doi:10.1371/journal.pgen.1007253)
Supplement: S3 Table — Log2 Fold changes and P values for Figs 1 and 3. (XLSX) [file pgen.1007253.s003.xlsx]

## Sheet: library 02
S3 Table
Comparison	Condition	ncRNA Type	Name	Log2 fold change	P value
Batch/Pool	C limited 30°C	CUT	CUT001/437	-0.414419	0.593709
Batch/Pool	C limited 30°C	CUT	CUT002	-1.32207	0.320063
Batch/Pool	C limited 30°C	CUT	CUT005	-1.98502	0.121452
Batch/Pool	C limited 30°C	CUT	CUT007	1.00291	0.14207
Batch/Pool	C limited 30°C	CUT	CUT008	0.00800189	1
Batch/Pool	C limited 30°C	CUT	CUT015	0.034761	0.978343
Batch/Pool	C limited 30°C	CUT	CUT040	-0.111959	0.857285
Batch/Pool	C limited 30°C	CUT	CUT058	0.156598	0.846942
Batch/Pool	C limited 30°C	CUT	CUT060	-0.202214	0.914021
Batch/Pool	C limited 30°C	CUT	CUT083	0.133174	0.895697
Batch/Pool	C limited 30°C	CUT	CUT084/SUT068	0.0428567	0.98557
Batch/Pool	C limited 30°C	CUT	CUT095	-0.0860135	0.959132
Batch/Pool	C limited 30°C	CUT	CUT103	-0.0593202	0.956465
Batch/Pool	C limited 30°C	CUT	CUT123	0.426103	0.599239
Batch/Pool	C limited 30°C	CUT	CUT142	-0.101029	0.888069
Batch/Pool	C limited 30°C	CUT	CUT150	-1.81845	0.137557
Batch/Pool	C limited 30°C	CUT	CUT170	0.225336	0.802042
Batch/Pool	C limited 30°C	CUT	CUT213	0.624871	0.649809
Batch/Pool	C limited 30°C	CUT	CUT213/690	-0.472596	0.47553
Batch/Pool	C limited 30°C	CUT	CUT217	-0.0199735	0.978041
Batch/Pool	C limited 30°C	CUT	CUT238	-0.000415647	0.990025
Batch/Pool	C limited 30°C	CUT	CUT244	0.46487	0.612686
Batch/Pool	C limited 30°C	CUT	CUT248	0.226831	0.946982
Batch/Pool	C limited 30°C	CUT	CUT277	-1.12376	0.214299
Batch/Pool	C limited 30°C	CUT	CUT296	-0.0871003	0.94373
Batch/Pool	C limited 30°C	CUT	CUT296/SUT301	0.176108	0.926551
Batch/Pool	C limited 30°C	CUT	CUT298/771	-0.394325	0.827554
Batch/Pool	C limited 30°C	CUT	CUT315	-0.24737	0.721269
Batch/Pool	C limited 30°C	CUT	CUT320	-0.0221345	0.968199
Batch/Pool	C limited 30°C	CUT	CUT332	-0.607262	0.852119
Batch/Pool	C limited 30°C	CUT	CUT353/SUT758	-0.0334936	0.913105
Batch/Pool	C limited 30°C	CUT	CUT356	-3.02217	0.435593
Batch/Pool	C limited 30°C	CUT	CUT374	-0.377293	0.847093
Batch/Pool	C limited 30°C	CUT	CUT378	-2.15723	0.0308139
Batch/Pool	C limited 30°C	CUT	CUT379	0.126809	0.882428
Batch/Pool	C limited 30°C	CUT	CUT424	0.123042	0.93355
Batch/Pool	C limited 30°C	CUT	CUT436	-0.403209	0.708972
Batch/Pool	C limited 30°C	CUT	CUT441	-0.611035	0.652564
Batch/Pool	C limited 30°C	CUT	CUT442	-1.7491	0.15801
Batch/Pool	C limited 30°C	CUT	CUT458	-0.286163	0.765776
Batch/Pool	C limited 30°C	CUT	CUT461	-1.10941	0.345536
Batch/Pool	C limited 30°C	CUT	CUT462	-0.183377	0.811456
Batch/Pool	C limited 30°C	CUT	CUT465	0.00267761	0.993006
Batch/Pool	C limited 30°C	CUT	CUT468	-0.192073	0.78993
Batch/Pool	C limited 30°C	CUT	CUT474	-0.110931	0.851133
Batch/Pool	C limited 30°C	CUT	CUT523	-2.52791	0.0464746
Batch/Pool	C limited 30°C	CUT	CUT541/542/SUT503	-0.327416	0.832034
Batch/Pool	C limited 30°C	CUT	CUT546	-0.159068	0.874525
Batch/Pool	C limited 30°C	CUT	CUT547	-3.54571	0.00112128
Batch/Pool	C limited 30°C	CUT	CUT572	-2.33716	0.105291
Batch/Pool	C limited 30°C	CUT	CUT575	0.0510404	0.97052
Batch/Pool	C limited 30°C	CUT	CUT634	-0.676181	0.561697
Batch/Pool	C limited 30°C	CUT	CUT645	0.0201401	0.994492
Batch/Pool	C limited 30°C	CUT	CUT666	-0.125975	0.888454
Batch/Pool	C limited 30°C	CUT	CUT672	0.0164013	0.988539
Batch/Pool	C limited 30°C	CUT	CUT764	-0.0414007	0.947696
Batch/Pool	C limited 30°C	CUT	CUT775/SUT307	0.124774	0.872333
Batch/Pool	C limited 30°C	CUT	CUT782	0.0336396	0.963371
Batch/Pool	C limited 30°C	CUT	CUT816	-0.828962	0.497883
Batch/Pool	C limited 30°C	CUT	CUT827	-3.35919	0.00967204
Batch/Pool	C limited 30°C	CUT	CUT873	0.426254	0.741017
Batch/Pool	C limited 30°C	ncRNA	ncRNA NME1	-0.136207	0.874941
Batch/Pool	C limited 30°C	ncRNA	ncRNA RPR1	-0.350978	0.598995
Batch/Pool	C limited 30°C	ncRNA	ncRNA RUF20	-0.232186	0.795833
Batch/Pool	C limited 30°C	ncRNA	ncRNA RUF21	-0.435124	0.508461
Batch/Pool	C limited 30°C	ncRNA	ncRNA RUF22	-0.340493	0.601488
Batch/Pool	C limited 30°C	ncRNA	ncRNA SCR1	-0.247868	0.783308
Batch/Pool	C limited 30°C	ncRNA	ncRNA TLC1	-0.0794401	0.906656
Batch/Pool	C limited 30°C	snoRNA	SNR10	-0.892475	0.261734
Batch/Pool	C limited 30°C	snoRNA	SNR11	0.0994791	0.941637
Batch/Pool	C limited 30°C	snoRNA	SNR128	-0.0657189	0.944977
Batch/Pool	C limited 30°C	snoRNA	SNR128/SNR190	-0.129144	0.842426
Batch/Pool	C limited 30°C	snoRNA	SNR13	-1.1888	0.324431
Batch/Pool	C limited 30°C	snoRNA	SNR161	-0.246951	0.765413
Batch/Pool	C limited 30°C	snoRNA	SNR17A	-0.46036	0.696063
Batch/Pool	C limited 30°C	snoRNA	SNR17B	-0.139974	0.83463
Batch/Pool	C limited 30°C	snoRNA	SNR189	0.113199	0.925152
Batch/Pool	C limited 30°C	snoRNA	SNR190	1.01268	0.40131
Batch/Pool	C limited 30°C	snoRNA	SNR3	-0.896408	0.737582
Batch/Pool	C limited 30°C	snoRNA	SNR30	0.248669	0.722567
Batch/Pool	C limited 30°C	snoRNA	SNR31	0.163176	0.815058
Batch/Pool	C limited 30°C	snoRNA	SNR32	0.5453	0.487163
Batch/Pool	C limited 30°C	snoRNA	SNR33	-0.210769	0.840249
Batch/Pool	C limited 30°C	snoRNA	SNR34	0.193081	0.914139
Batch/Pool	C limited 30°C	snoRNA	SNR35	-0.0788186	0.935209
Batch/Pool	C limited 30°C	snoRNA	SNR36	0.020361	0.974778
Batch/Pool	C limited 30°C	snoRNA	SNR37	0.976327	0.39789
Batch/Pool	C limited 30°C	snoRNA	SNR39B	1.45323	0.244313
Batch/Pool	C limited 30°C	snoRNA	SNR4	0.0115048	0.9972
Batch/Pool	C limited 30°C	snoRNA	SNR40	0.215003	0.885607
Batch/Pool	C limited 30°C	snoRNA	SNR41	-0.280743	0.905815
Batch/Pool	C limited 30°C	snoRNA	SNR42	-0.159135	0.809
Batch/Pool	C limited 30°C	snoRNA	SNR43	0.194956	0.897084
Batch/Pool	C limited 30°C	snoRNA	SNR45	-1.76875	0.0166062
Batch/Pool	C limited 30°C	snoRNA	SNR46	0.624574	0.411248
Batch/Pool	C limited 30°C	snoRNA	SNR47	-0.932753	0.521476
Batch/Pool	C limited 30°C	snoRNA	SNR48	-3.68431	0.0195269
Batch/Pool	C limited 30°C	snoRNA	SNR49	0.0266488	0.998596
Batch/Pool	C limited 30°C	snoRNA	SNR5	0.192737	0.863474
Batch/Pool	C limited 30°C	snoRNA	SNR50	-0.0245214	0.974303
Batch/Pool	C limited 30°C	snoRNA	SNR51	-0.125691	0.901776
Batch/Pool	C limited 30°C	snoRNA	SNR51/70/41	-0.0333445	0.951403
Batch/Pool	C limited 30°C	snoRNA	SNR52	0.341179	0.644808
Batch/Pool	C limited 30°C	snoRNA	SNR53	-1.94325	0.362449
Batch/Pool	C limited 30°C	snoRNA	SNR53/67	-0.0804038	0.900606
Batch/Pool	C limited 30°C	snoRNA	SNR55	0.241913	0.803701
Batch/Pool	C limited 30°C	snoRNA	SNR56	1.20321	0.168188
Batch/Pool	C limited 30°C	snoRNA	SNR57	-0.250053	0.710535
Batch/Pool	C limited 30°C	snoRNA	SNR58	-0.723723	0.544282
Batch/Pool	C limited 30°C	snoRNA	SNR60(overlap?)	0.397451	0.609985
Batch/Pool	C limited 30°C	snoRNA	SNR61	-0.0519022	0.945217
Batch/Pool	C limited 30°C	snoRNA	SNR61/55/57	0.256605	0.712178
Batch/Pool	C limited 30°C	snoRNA	SNR62	0.466288	0.664536
Batch/Pool	C limited 30°C	snoRNA	SNR63	0.787475	0.511683
Batch/Pool	C limited 30°C	snoRNA	SNR64	-2.24651	0.0723959
Batch/Pool	C limited 30°C	snoRNA	SNR65	1.10761	0.14333
Batch/Pool	C limited 30°C	snoRNA	SNR66	-0.0128109	0.968647
Batch/Pool	C limited 30°C	snoRNA	SNR67	0.0548795	0.941619
Batch/Pool	C limited 30°C	snoRNA	SNR68	-0.0380885	0.949745
Batch/Pool	C limited 30°C	snoRNA	SNR69	-0.00341667	0.970778
Batch/Pool	C limited 30°C	snoRNA	SNR70	1.41548	0.219586
Batch/Pool	C limited 30°C	snoRNA	SNR71	-0.0399655	0.952966
Batch/Pool	C limited 30°C	snoRNA	SNR72	-0.0640154	0.958911
Batch/Pool	C limited 30°C	snoRNA	SNR72/73/74/75/76/77/78	0.435228	0.583573
Batch/Pool	C limited 30°C	snoRNA	SNR73	0.278488	0.89324
Batch/Pool	C limited 30°C	snoRNA	SNR74	-0.0393939	0.950742
Batch/Pool	C limited 30°C	snoRNA	SNR75	-0.183167	0.872015
Batch/Pool	C limited 30°C	snoRNA	SNR76	-0.363643	0.892497
Batch/Pool	C limited 30°C	snoRNA	SNR77	-0.0360084	0.957989
Batch/Pool	C limited 30°C	snoRNA	SNR78	-0.0367915	0.98398
Batch/Pool	C limited 30°C	snoRNA	SNR79	0.439321	0.524546
Batch/Pool	C limited 30°C	snoRNA	SNR8	-0.465914	0.636287
Batch/Pool	C limited 30°C	snoRNA	SNR80	0.804428	0.737206
Batch/Pool	C limited 30°C	snoRNA	SNR81	0.200578	0.884369
Batch/Pool	C limited 30°C	snoRNA	SNR82	0.301155	0.753073
Batch/Pool	C limited 30°C	snoRNA	SNR83	-2.00715	0.103599
Batch/Pool	C limited 30°C	snoRNA	SNR84	-0.138181	0.848499
Batch/Pool	C limited 30°C	snoRNA	SNR85	0.964498	0.437719
Batch/Pool	C limited 30°C	snoRNA	SNR86	1.27422	0.121538
Batch/Pool	C limited 30°C	snoRNA	SNR87	0.728277	0.355306
Batch/Pool	C limited 30°C	snoRNA	SNR9	0.07228	0.947828
Batch/Pool	C limited 30°C	SUT	SUT/053/468/CUT494	-0.0509903	0.946482
Batch/Pool	C limited 30°C	SUT	SUT001	0.129296	0.970548
Batch/Pool	C limited 30°C	SUT	SUT004	-2.53346	0.275673
Batch/Pool	C limited 30°C	SUT	SUT007	0.118919	0.917877
Batch/Pool	C limited 30°C	SUT	SUT010	0.268761	0.878947
Batch/Pool	C limited 30°C	SUT	SUT014	1.23235	0.285085
Batch/Pool	C limited 30°C	SUT	SUT019	-0.0980509	0.943124
Batch/Pool	C limited 30°C	SUT	SUT035	-0.392176	0.852054
Batch/Pool	C limited 30°C	SUT	SUT042	1.15416	0.307024
Batch/Pool	C limited 30°C	SUT	SUT049	0.145872	0.899422
Batch/Pool	C limited 30°C	SUT	SUT055	1.10007	0.140658
Batch/Pool	C limited 30°C	SUT	SUT056	-2.0724	0.192362
Batch/Pool	C limited 30°C	SUT	SUT058	0.0626036	1
Batch/Pool	C limited 30°C	SUT	SUT067	-0.141261	0.843646
Batch/Pool	C limited 30°C	SUT	SUT071/483	-0.127513	0.868162
Batch/Pool	C limited 30°C	SUT	SUT075	0.26566	0.722335
Batch/Pool	C limited 30°C	SUT	SUT083	-0.492635	0.681265
Batch/Pool	C limited 30°C	SUT	SUT084/SUT499	-1.04563	0.383031
Batch/Pool	C limited 30°C	SUT	SUT085	0.788421	0.498057
Batch/Pool	C limited 30°C	SUT	SUT086/CUT102	-0.0701499	0.904113
Batch/Pool	C limited 30°C	SUT	SUT087	-0.135624	0.847097
Batch/Pool	C limited 30°C	SUT	SUT089	-0.83791	0.379552
Batch/Pool	C limited 30°C	SUT	SUT098	-0.0112264	0.974299
Batch/Pool	C limited 30°C	SUT	SUT099	-0.0835	0.878781
Batch/Pool	C limited 30°C	SUT	SUT107	-1.34715	0.0653277
Batch/Pool	C limited 30°C	SUT	SUT111	-0.010596	0.969642
Batch/Pool	C limited 30°C	SUT	SUT119	-0.201781	0.921325
Batch/Pool	C limited 30°C	SUT	SUT123	-0.128552	0.938329
Batch/Pool	C limited 30°C	SUT	SUT125	-2.91072	0.011207
Batch/Pool	C limited 30°C	SUT	SUT126	-1.35903	0.191218
Batch/Pool	C limited 30°C	SUT	SUT129	-0.0968501	0.90519
Batch/Pool	C limited 30°C	SUT	SUT131	0.0185122	1
Batch/Pool	C limited 30°C	SUT	SUT135	0.0135068	0.994943
Batch/Pool	C limited 30°C	SUT	SUT142	0.674189	0.805696
Batch/Pool	C limited 30°C	SUT	SUT157/579	-1.49138	0.158385
Batch/Pool	C limited 30°C	SUT	SUT167	-4.86808	4.85e-05
Batch/Pool	C limited 30°C	SUT	SUT170	-0.5863	0.80331
Batch/Pool	C limited 30°C	SUT	SUT171	-0.00959324	1
Batch/Pool	C limited 30°C	SUT	SUT173	-0.14897	0.854112
Batch/Pool	C limited 30°C	SUT	SUT174	-0.0261401	0.977666
Batch/Pool	C limited 30°C	SUT	SUT193	0.531137	0.452525
Batch/Pool	C limited 30°C	SUT	SUT211	-4.56454	0.000727903
Batch/Pool	C limited 30°C	SUT	SUT218/655	-0.51095	0.861083
Batch/Pool	C limited 30°C	SUT	SUT219/656	-0.35289	0.706676
Batch/Pool	C limited 30°C	SUT	SUT229/661	0.435304	0.590419
Batch/Pool	C limited 30°C	SUT	SUT233/CUT707	0.155202	0.924192
Batch/Pool	C limited 30°C	SUT	SUT234	-0.247239	0.684322
Batch/Pool	C limited 30°C	SUT	SUT239/679	-0.268279	0.892835
Batch/Pool	C limited 30°C	SUT	SUT249	-0.144726	0.895473
Batch/Pool	C limited 30°C	SUT	SUT259/691	0.293766	0.807958
Batch/Pool	C limited 30°C	SUT	SUT264	0.0865772	0.937384
Batch/Pool	C limited 30°C	SUT	SUT267/697	0.39951	0.754592
Batch/Pool	C limited 30°C	SUT	SUT271	-0.578217	0.627268
Batch/Pool	C limited 30°C	SUT	SUT274/698	0.220038	0.755333
Batch/Pool	C limited 30°C	SUT	SUT284/712	0.244662	0.835007
Batch/Pool	C limited 30°C	SUT	SUT285	-2.48304	0.045183
Batch/Pool	C limited 30°C	SUT	SUT289/717	0.374961	0.660451
Batch/Pool	C limited 30°C	SUT	SUT304/730	0.0414848	0.975071
Batch/Pool	C limited 30°C	SUT	SUT305	0.0218562	0.977392
Batch/Pool	C limited 30°C	SUT	SUT311	0.0110685	1
Batch/Pool	C limited 30°C	SUT	SUT329	-0.0246577	0.968691
Batch/Pool	C limited 30°C	SUT	SUT339	-0.356023	0.746709
Batch/Pool	C limited 30°C	SUT	SUT340	-0.480341	0.6901
Batch/Pool	C limited 30°C	SUT	SUT346	0.976034	0.232725
Batch/Pool	C limited 30°C	SUT	SUT347	-0.53147	0.689822
Batch/Pool	C limited 30°C	SUT	SUT348	0.0937243	0.879221
Batch/Pool	C limited 30°C	SUT	SUT349/CUT354	0.0483611	1
Batch/Pool	C limited 30°C	SUT	SUT354	0.00509593	0.984103
Batch/Pool	C limited 30°C	SUT	SUT355	-0.385975	0.816143
Batch/Pool	C limited 30°C	SUT	SUT361	0.341774	0.792004
Batch/Pool	C limited 30°C	SUT	SUT362	-0.257928	0.798955
Batch/Pool	C limited 30°C	SUT	SUT367	0.78596	0.302569
Batch/Pool	C limited 30°C	SUT	SUT370	0.307065	0.839643
Batch/Pool	C limited 30°C	SUT	SUT375	0.062981	0.918608
Batch/Pool	C limited 30°C	SUT	SUT376	0.405755	0.563867
Batch/Pool	C limited 30°C	SUT	SUT385	0.144668	0.882827
Batch/Pool	C limited 30°C	SUT	SUT388	0.2671	0.720845
Batch/Pool	C limited 30°C	SUT	SUT398	0.19996	0.79538
Batch/Pool	C limited 30°C	SUT	SUT413	0.0461478	0.933296
Batch/Pool	C limited 30°C	SUT	SUT414	0.432862	0.717138
Batch/Pool	C limited 30°C	SUT	SUT417	-0.220825	0.911113
Batch/Pool	C limited 30°C	SUT	SUT418	-0.472532	0.792664
Batch/Pool	C limited 30°C	SUT	SUT420/CUT425	0.156339	0.872423
Batch/Pool	C limited 30°C	SUT	SUT430	0.3936	0.577672
Batch/Pool	C limited 30°C	SUT	SUT431	0.0822606	0.917081
Batch/Pool	C limited 30°C	SUT	SUT432	-0.081066	0.915385
Batch/Pool	C limited 30°C	SUT	SUT433	0.00274023	0.995508
Batch/Pool	C limited 30°C	SUT	SUT437	0.202461	0.813386
Batch/Pool	C limited 30°C	SUT	SUT441	0.102694	0.879163
Batch/Pool	C limited 30°C	SUT	SUT451	-0.188352	0.776129
Batch/Pool	C limited 30°C	SUT	SUT456/029	-0.32397	0.851734
Batch/Pool	C limited 30°C	SUT	SUT457	-1.02029	0.364408
Batch/Pool	C limited 30°C	SUT	SUT463	-1.95219	0.11187
Batch/Pool	C limited 30°C	SUT	SUT465	0.23818	0.727794
Batch/Pool	C limited 30°C	SUT	SUT467	0.125517	0.967004
Batch/Pool	C limited 30°C	SUT	SUT469	0.0300023	0.986722
Batch/Pool	C limited 30°C	SUT	SUT471	-1.52385	0.212981
Batch/Pool	C limited 30°C	SUT	SUT473/CUT502	-0.0672765	0.922811
Batch/Pool	C limited 30°C	SUT	SUT477	0.0972795	0.931941
Batch/Pool	C limited 30°C	SUT	SUT479	0.0275666	0.986589
Batch/Pool	C limited 30°C	SUT	SUT480	-2.51067	0.0437016
Batch/Pool	C limited 30°C	SUT	SUT492	0.23232	0.87349
Batch/Pool	C limited 30°C	SUT	SUT493	-0.221859	0.938549
Batch/Pool	C limited 30°C	SUT	SUT496	-0.61269	0.368784
Batch/Pool	C limited 30°C	SUT	SUT500	-0.862803	0.277684
Batch/Pool	C limited 30°C	SUT	SUT501	-0.234021	0.735713
Batch/Pool	C limited 30°C	SUT	SUT509	-3.03081	0.0393669
Batch/Pool	C limited 30°C	SUT	SUT515	0.00886581	0.991249
Batch/Pool	C limited 30°C	SUT	SUT518	0.573502	0.632161
Batch/Pool	C limited 30°C	SUT	SUT526	0.388828	0.557098
Batch/Pool	C limited 30°C	SUT	SUT532	0.418933	0.729148
Batch/Pool	C limited 30°C	SUT	SUT539	-0.0409479	0.923268
Batch/Pool	C limited 30°C	SUT	SUT540	-0.0948654	0.878017
Batch/Pool	C limited 30°C	SUT	SUT543/115	-2.59309	0.0395635
Batch/Pool	C limited 30°C	SUT	SUT546/118	-1.43899	0.216595
Batch/Pool	C limited 30°C	SUT	SUT553	-0.233065	0.711815
Batch/Pool	C limited 30°C	SUT	SUT558	-0.127982	0.840244
Batch/Pool	C limited 30°C	SUT	SUT570	-0.187876	0.786967
Batch/Pool	C limited 30°C	SUT	SUT571	0.563368	0.452535
Batch/Pool	C limited 30°C	SUT	SUT581	-0.290753	0.932595
Batch/Pool	C limited 30°C	SUT	SUT591	-1.91345	0.0174376
Batch/Pool	C limited 30°C	SUT	SUT593	-1.63994	0.12404
Batch/Pool	C limited 30°C	SUT	SUT602/176	-0.733192	0.373108
Batch/Pool	C limited 30°C	SUT	SUT616	-0.271948	0.820766
Batch/Pool	C limited 30°C	SUT	SUT617	-2.35674	0.362789
Batch/Pool	C limited 30°C	SUT	SUT643	-0.573183	0.829442
Batch/Pool	C limited 30°C	SUT	SUT718	-0.019165	0.978658
Batch/Pool	C limited 30°C	SUT	SUT722	-0.0754564	0.939537
Batch/Pool	C limited 30°C	SUT	SUT725	0.12812	0.890484
Batch/Pool	C limited 30°C	SUT	SUT729/CUT773	-0.55543	0.770777
Batch/Pool	C limited 30°C	SUT	SUT733	0.0582892	0.970738
Batch/Pool	C limited 30°C	SUT	SUT737/313	-1.35279	0.195893
Batch/Pool	C limited 30°C	SUT	SUT764	0.445952	0.776119
Batch/Pool	C limited 30°C	SUT	SUT770	-0.983086	0.406919
Batch/Pool	C limited 30°C	SUT	SUT796	-0.0822071	0.897604
Batch/Pool	C limited 30°C	SUT	SUT798/387	0.089477	0.945684
Batch/Pool	C limited 30°C	SUT	SUT824	-0.757071	0.603006
Batch/Pool	C limited 30°C	SUT	SUT827	-0.095817	0.878098
Batch/Pool	C limited 30°C	SUT	SUT830	-0.0696294	0.913543
Batch/Pool	C limited 30°C	SUT	SUT834	-0.120629	0.943899
Batch/Pool	C limited 30°C	SUT	SUT842/425	0.468995	0.562424
Batch/Pool	C limited 30°C	SUT	SUT847	-0.102684	0.879998
Batch/Pool	C limited 30°C	tRNA	tA(AGC)D	-0.506588	0.688535
Batch/Pool	C limited 30°C	tRNA	tA(AGC)F	-0.219379	0.899813
Batch/Pool	C limited 30°C	tRNA	tA(AGC)G	0.0619625	0.978865
Batch/Pool	C limited 30°C	tRNA	tA(AGC)H	-0.0725226	0.924699
Batch/Pool	C limited 30°C	tRNA	tA(AGC)J	-0.0820871	0.889564
Batch/Pool	C limited 30°C	tRNA	tA(AGC)K1	-0.410332	0.772268
Batch/Pool	C limited 30°C	tRNA	tA(AGC)K2	-0.236888	0.853465
Batch/Pool	C limited 30°C	tRNA	tA(AGC)L	-0.161937	0.850095
Batch/Pool	C limited 30°C	tRNA	tA(AGC)M1	0.0374296	0.964588
Batch/Pool	C limited 30°C	tRNA	tA(AGC)M2	-0.435298	0.82634
Batch/Pool	C limited 30°C	tRNA	tA(AGC)P	-1.37681	0.207629
Batch/Pool	C limited 30°C	tRNA	tA(UGC)A	-0.460733	0.732856
Batch/Pool	C limited 30°C	tRNA	tA(UGC)E	0.142877	0.963796
Batch/Pool	C limited 30°C	tRNA	tA(UGC)G	0.319583	0.826224
Batch/Pool	C limited 30°C	tRNA	tA(UGC)L	-0.129663	0.901337
Batch/Pool	C limited 30°C	tRNA	tA(UGC)O	-2.58941	0.0681393
Batch/Pool	C limited 30°C	tRNA	tC(GCA)B	0.0944435	0.996701
Batch/Pool	C limited 30°C	tRNA	tC(GCA)G	1.03887	0.311717
Batch/Pool	C limited 30°C	tRNA	tC(GCA)P1	-0.364403	0.683435
Batch/Pool	C limited 30°C	tRNA	tC(GCA)P2	-0.293811	0.857706
Batch/Pool	C limited 30°C	tRNA	tD(GUC)B	0.318763	0.666787
Batch/Pool	C limited 30°C	tRNA	tD(GUC)D	-1.19834	0.372711
Batch/Pool	C limited 30°C	tRNA	tD(GUC)G1	0.163384	0.83521
Batch/Pool	C limited 30°C	tRNA	tD(GUC)G2	-0.195878	0.757524
Batch/Pool	C limited 30°C	tRNA	tD(GUC)I1	0.330107	0.671747
Batch/Pool	C limited 30°C	tRNA	tD(GUC)I2	1.31607	0.0630868
Batch/Pool	C limited 30°C	tRNA	tD(GUC)J1	-4.38167	0.00111549
Batch/Pool	C limited 30°C	tRNA	tD(GUC)J2	-0.172966	0.85033
Batch/Pool	C limited 30°C	tRNA	tD(GUC)J3	0.264105	0.828205
Batch/Pool	C limited 30°C	tRNA	tD(GUC)J4	0.0263908	1
Batch/Pool	C limited 30°C	tRNA	tD(GUC)K	0.237942	0.962862
Batch/Pool	C limited 30°C	tRNA	tD(GUC)L1	0.512069	0.472527
Batch/Pool	C limited 30°C	tRNA	tD(GUC)L2	0.259647	0.699711
Batch/Pool	C limited 30°C	tRNA	tD(GUC)M	-2.06464	0.083365
Batch/Pool	C limited 30°C	tRNA	tD(GUC)N	-1.98801	0.0207433
Batch/Pool	C limited 30°C	tRNA	tD(GUC)O	0.382043	0.637828
Batch/Pool	C limited 30°C	tRNA	tE(CUC)D	1.30453	0.276193
Batch/Pool	C limited 30°C	tRNA	tE(CUC)I	-2.00504	0.104275
Batch/Pool	C limited 30°C	tRNA	tE(UUC)B	0.308398	0.663532
Batch/Pool	C limited 30°C	tRNA	tE(UUC)C	-0.711159	0.642895
Batch/Pool	C limited 30°C	tRNA	tE(UUC)E1	0.451283	0.515715
Batch/Pool	C limited 30°C	tRNA	tE(UUC)E2	0.499225	0.494852
Batch/Pool	C limited 30°C	tRNA	tE(UUC)E3	-0.908128	0.790078
Batch/Pool	C limited 30°C	tRNA	tE(UUC)G2	0.596316	0.50726
Batch/Pool	C limited 30°C	tRNA	tE(UUC)G3	0.343368	0.632632
Batch/Pool	C limited 30°C	tRNA	tE(UUC)I	0.468417	0.518702
Batch/Pool	C limited 30°C	tRNA	tE(UUC)J	0.248056	0.722717
Batch/Pool	C limited 30°C	tRNA	tE(UUC)K	0.882538	0.369929
Batch/Pool	C limited 30°C	tRNA	tE(UUC)K SOE1	0.522521	0.44813
Batch/Pool	C limited 30°C	tRNA	tE(UUC)L	0.270379	0.938259
Batch/Pool	C limited 30°C	tRNA	tE(UUC)M	0.536628	0.465771
Batch/Pool	C limited 30°C	tRNA	tE(UUC)P	-0.0238693	0.97843
Batch/Pool	C limited 30°C	tRNA	tF(GAA)B	-4.95054	0.000341986
Batch/Pool	C limited 30°C	tRNA	tF(GAA)D	0.223812	0.77884
Batch/Pool	C limited 30°C	tRNA	tF(GAA)F	0.0150937	0.999182
Batch/Pool	C limited 30°C	tRNA	tF(GAA)G	-0.132764	0.849354
Batch/Pool	C limited 30°C	tRNA	tF(GAA)H1	-0.282467	0.773411
Batch/Pool	C limited 30°C	tRNA	tF(GAA)H2	-0.569608	0.41087
Batch/Pool	C limited 30°C	tRNA	tF(GAA)M	-0.282933	0.799235
Batch/Pool	C limited 30°C	tRNA	tF(GAA)N	0.306163	0.661564
Batch/Pool	C limited 30°C	tRNA	tF(GAA)P1	-0.121387	0.856151
Batch/Pool	C limited 30°C	tRNA	tF(GAA)P2	-0.119718	0.912542
Batch/Pool	C limited 30°C	tRNA	tG(CCC)D SUF3	0.591555	0.55687
Batch/Pool	C limited 30°C	tRNA	tG(CCC)O SUF5	0.361749	0.642883
Batch/Pool	C limited 30°C	tRNA	tG(GCC)B	0.0931106	0.979177
Batch/Pool	C limited 30°C	tRNA	tG(GCC)C SUF16	-2.09971	0.145405
Batch/Pool	C limited 30°C	tRNA	tG(GCC)D1	-2.10295	0.0894651
Batch/Pool	C limited 30°C	tRNA	tG(GCC)D2	0.647152	0.425455
Batch/Pool	C limited 30°C	tRNA	tG(GCC)E	0.470529	0.664949
Batch/Pool	C limited 30°C	tRNA	tG(GCC)F1 SUF20	0.239129	0.748555
Batch/Pool	C limited 30°C	tRNA	tG(GCC)F2	-0.360382	0.859534
Batch/Pool	C limited 30°C	tRNA	tG(GCC)G1	0.754366	0.556305
Batch/Pool	C limited 30°C	tRNA	tG(GCC)G2	-0.559691	0.688444
Batch/Pool	C limited 30°C	tRNA	tG(GCC)J1	0.111159	1
Batch/Pool	C limited 30°C	tRNA	tG(GCC)J2	-0.33627	0.773171
Batch/Pool	C limited 30°C	tRNA	tG(GCC)M	-0.264676	0.93035
Batch/Pool	C limited 30°C	tRNA	tG(GCC)O1	0.230555	0.912826
Batch/Pool	C limited 30°C	tRNA	tG(GCC)O2 SUF17	0.448748	0.602424
Batch/Pool	C limited 30°C	tRNA	tG(GCC)P1	0.414913	0.673376
Batch/Pool	C limited 30°C	tRNA	tG(GCC)P2	-0.552573	0.790056
Batch/Pool	C limited 30°C	tRNA	tG(UCC)G SUF4	0.364276	0.821464
Batch/Pool	C limited 30°C	tRNA	tG(UCC)N SUF6	0.25159	0.844131
Batch/Pool	C limited 30°C	tRNA	tG(UCC)O SUF1	0.419067	0.82898
Batch/Pool	C limited 30°C	tRNA	tH(GUG)E1	0.459381	0.522986
Batch/Pool	C limited 30°C	tRNA	tH(GUG)E2	-2.05584	0.658771
Batch/Pool	C limited 30°C	tRNA	tH(GUG)G1	0.110447	0.943043
Batch/Pool	C limited 30°C	tRNA	tH(GUG)G2	0.647215	0.419456
Batch/Pool	C limited 30°C	tRNA	tH(GUG)H	0.0516428	0.943935
Batch/Pool	C limited 30°C	tRNA	tH(GUG)K	0.208896	0.946091
Batch/Pool	C limited 30°C	tRNA	tH(GUG)M	0.456894	0.512658
Batch/Pool	C limited 30°C	tRNA	tI(AAU)B	-0.0562983	0.916315
Batch/Pool	C limited 30°C	tRNA	tI(AAU)D	0.234131	0.752311
Batch/Pool	C limited 30°C	tRNA	tI(AAU)E1	0.159248	0.953171
Batch/Pool	C limited 30°C	tRNA	tI(AAU)E2	-0.808337	0.394445
Batch/Pool	C limited 30°C	tRNA	tI(AAU)G	0.428684	0.549959
Batch/Pool	C limited 30°C	tRNA	tI(AAU)I1	-0.274864	0.906775
Batch/Pool	C limited 30°C	tRNA	tI(AAU)I2	-0.36745	0.768555
Batch/Pool	C limited 30°C	tRNA	tI(AAU)L1	-0.482191	0.852955
Batch/Pool	C limited 30°C	tRNA	tI(AAU)L2	0.139721	0.944202
Batch/Pool	C limited 30°C	tRNA	tI(AAU)N1	-0.634272	0.715924
Batch/Pool	C limited 30°C	tRNA	tI(AAU)N2	0.514474	0.455158
Batch/Pool	C limited 30°C	tRNA	tI(AAU)P1	0.378137	0.602471
Batch/Pool	C limited 30°C	tRNA	tI(AAU)P2	0.160422	0.803605
Batch/Pool	C limited 30°C	tRNA	tI(UAU)D	-0.124059	0.952913
Batch/Pool	C limited 30°C	tRNA	tI(UAU)L	0.072393	0.982839
Batch/Pool	C limited 30°C	tRNA	tK(CUU)C	-0.296799	0.798336
Batch/Pool	C limited 30°C	tRNA	tK(CUU)D1	0.246115	0.779604
Batch/Pool	C limited 30°C	tRNA	tK(CUU)D2	0.241468	0.729695
Batch/Pool	C limited 30°C	tRNA	tK(CUU)E1	0.149144	0.844726
Batch/Pool	C limited 30°C	tRNA	tK(CUU)E2	-0.388158	0.880713
Batch/Pool	C limited 30°C	tRNA	tK(CUU)F	-0.424173	0.596721
Batch/Pool	C limited 30°C	tRNA	tK(CUU)G1	-2.47569	0.0242188
Batch/Pool	C limited 30°C	tRNA	tK(CUU)G2	0.0862801	0.948844
Batch/Pool	C limited 30°C	tRNA	tK(CUU)G3	-4.72241	0.000527651
Batch/Pool	C limited 30°C	tRNA	tK(CUU)I	-0.167696	0.905215
Batch/Pool	C limited 30°C	tRNA	tK(CUU)J	0.369198	0.870998
Batch/Pool	C limited 30°C	tRNA	tK(CUU)K	-0.159312	0.814235
Batch/Pool	C limited 30°C	tRNA	tK(CUU)M	-0.589401	0.395196
Batch/Pool	C limited 30°C	tRNA	tK(CUU)P	0.296302	0.746938
Batch/Pool	C limited 30°C	tRNA	tK(UUU)D	-0.854461	0.292625
Batch/Pool	C limited 30°C	tRNA	tK(UUU)G1	-0.237079	0.912532
Batch/Pool	C limited 30°C	tRNA	tK(UUU)G2	-0.448448	0.509339
Batch/Pool	C limited 30°C	tRNA	tK(UUU)K	-0.491289	0.850112
Batch/Pool	C limited 30°C	tRNA	tK(UUU)L	0.218893	0.760867
Batch/Pool	C limited 30°C	tRNA	tK(UUU)O	-1.64678	0.16959
Batch/Pool	C limited 30°C	tRNA	tK(UUU)P	-0.194459	0.932234
Batch/Pool	C limited 30°C	tRNA	tL(CAA)A SUP56	0.364675	0.631393
Batch/Pool	C limited 30°C	tRNA	tL(CAA)C SUP53	-0.297721	0.791973
Batch/Pool	C limited 30°C	tRNA	tL(CAA)D	0.200349	0.894636
Batch/Pool	C limited 30°C	tRNA	tL(CAA)G1	0.340141	0.664716
Batch/Pool	C limited 30°C	tRNA	tL(CAA)G2 SUP54	0.525133	0.494718
Batch/Pool	C limited 30°C	tRNA	tL(CAA)G3	0.286337	0.81359
Batch/Pool	C limited 30°C	tRNA	tL(CAA)K	0.469558	0.49506
Batch/Pool	C limited 30°C	tRNA	tL(CAA)L	-1.87393	0.12492
Batch/Pool	C limited 30°C	tRNA	tL(CAA)M	0.542832	0.484193
Batch/Pool	C limited 30°C	tRNA	tL(CAA)N	0.307504	0.792646
Batch/Pool	C limited 30°C	tRNA	tL(GAG)G	0.372599	0.759411
Batch/Pool	C limited 30°C	tRNA	tL(UAA)B1	0.404404	0.690185
Batch/Pool	C limited 30°C	tRNA	tL(UAA)B2	0.561832	0.4843
Batch/Pool	C limited 30°C	tRNA	tL(UAA)D	0.66504	0.351345
Batch/Pool	C limited 30°C	tRNA	tL(UAA)J SUP51	0.325608	0.775175
Batch/Pool	C limited 30°C	tRNA	tL(UAA)K	0.402253	0.855481
Batch/Pool	C limited 30°C	tRNA	tL(UAA)L	0.145757	0.988276
Batch/Pool	C limited 30°C	tRNA	tL(UAA)N	0.124858	0.879973
Batch/Pool	C limited 30°C	tRNA	tL(UAG)J	-0.0221645	1
Batch/Pool	C limited 30°C	tRNA	tL(UAG)L1	0.0481809	0.969779
Batch/Pool	C limited 30°C	tRNA	tL(UAG)L2	-0.229632	0.921652
Batch/Pool	C limited 30°C	tRNA	tM(CAU)C	0.0115742	0.977212
Batch/Pool	C limited 30°C	tRNA	tN(GUU)C	-1.54829	0.191708
Batch/Pool	C limited 30°C	tRNA	tN(GUU)F	0.86476	0.769241
Batch/Pool	C limited 30°C	tRNA	tN(GUU)G	0.435463	0.765605
Batch/Pool	C limited 30°C	tRNA	tN(GUU)K	-1.4406	0.225411
Batch/Pool	C limited 30°C	tRNA	tN(GUU)L	0.967371	0.540887
Batch/Pool	C limited 30°C	tRNA	tN(GUU)N1	-0.253783	0.823028
Batch/Pool	C limited 30°C	tRNA	tN(GUU)N2	0.248077	0.939067
Batch/Pool	C limited 30°C	tRNA	tN(GUU)O1	0.276477	0.807897
Batch/Pool	C limited 30°C	tRNA	tN(GUU)O2	0.294139	0.768903
Batch/Pool	C limited 30°C	tRNA	tN(GUU)P	0.0188041	1
Batch/Pool	C limited 30°C	tRNA	tP(AGG)C SUF2	-0.287978	0.798322
Batch/Pool	C limited 30°C	tRNA	tP(AGG)N SUF10	-1.18932	0.515193
Batch/Pool	C limited 30°C	tRNA	tP(UGG)A TRN1	-2.29799	0.233266
Batch/Pool	C limited 30°C	tRNA	tP(UGG)F SUF9	0.238175	0.701417
Batch/Pool	C limited 30°C	tRNA	tP(UGG)H SUF8	-0.188436	0.838311
Batch/Pool	C limited 30°C	tRNA	tP(UGG)L	-0.130235	0.921901
Batch/Pool	C limited 30°C	tRNA	tP(UGG)M SUF7	-0.174065	0.799977
Batch/Pool	C limited 30°C	tRNA	tP(UGG)N1	-0.175458	0.887224
Batch/Pool	C limited 30°C	tRNA	tP(UGG)N2	0.240352	0.79914
Batch/Pool	C limited 30°C	tRNA	tP(UGG)O1	0.228634	0.793673
Batch/Pool	C limited 30°C	tRNA	tP(UGG)O2 SUF11	0.271876	0.780919
Batch/Pool	C limited 30°C	tRNA	tP(UGG)O3	-0.424436	0.740939
Batch/Pool	C limited 30°C	tRNA	tQ(CUG)M CDC65	1.05438	0.23495
Batch/Pool	C limited 30°C	tRNA	tQ(UUG)B	0.481838	0.877119
Batch/Pool	C limited 30°C	tRNA	tQ(UUG)C	0.841841	0.725482
Batch/Pool	C limited 30°C	tRNA	tQ(UUG)D1	-0.237077	0.85141
Batch/Pool	C limited 30°C	tRNA	tQ(UUG)D2	-1.02312	0.664085
Batch/Pool	C limited 30°C	tRNA	tQ(UUG)D3	1.27348	0.148195
Batch/Pool	C limited 30°C	tRNA	tQ(UUG)E1	0.588769	0.510473
Batch/Pool	C limited 30°C	tRNA	tQ(UUG)E2	0.874145	0.411044
Batch/Pool	C limited 30°C	tRNA	tQ(UUG)H	0.344406	0.736779
Batch/Pool	C limited 30°C	tRNA	tQ(UUG)L	-1.34825	0.181745
Batch/Pool	C limited 30°C	tRNA	tR(ACG)D	0.383808	0.955894
Batch/Pool	C limited 30°C	tRNA	tR(ACG)E	0.182428	0.792123
Batch/Pool	C limited 30°C	tRNA	tR(ACG)J	0.208968	0.794128
Batch/Pool	C limited 30°C	tRNA	tR(ACG)K	0.127281	0.881021
Batch/Pool	C limited 30°C	tRNA	tR(ACG)L	0.239675	0.860363
Batch/Pool	C limited 30°C	tRNA	tR(ACG)O	-0.535829	0.779438
Batch/Pool	C limited 30°C	tRNA	tR(CCG)L TRR4	-2.68482	0.0538606
Batch/Pool	C limited 30°C	tRNA	tR(CCU)J HSX1	-7.19731	6.28e-14
Batch/Pool	C limited 30°C	tRNA	tR(UCU)B	-2.18105	0.0443343
Batch/Pool	C limited 30°C	tRNA	tR(UCU)D	-0.54184	0.726551
Batch/Pool	C limited 30°C	tRNA	tR(UCU)E	-3.2167	0.250419
Batch/Pool	C limited 30°C	tRNA	tR(UCU)G1	-1.29702	0.2693
Batch/Pool	C limited 30°C	tRNA	tR(UCU)G2	0.365969	0.614162
Batch/Pool	C limited 30°C	tRNA	tR(UCU)G3	0.406559	0.680499
Batch/Pool	C limited 30°C	tRNA	tR(UCU)J1	0.547861	0.877818
Batch/Pool	C limited 30°C	tRNA	tR(UCU)J2	0.251451	0.779407
Batch/Pool	C limited 30°C	tRNA	tR(UCU)K	-0.743596	0.68381
Batch/Pool	C limited 30°C	tRNA	tR(UCU)M1	0.558909	0.613451
Batch/Pool	C limited 30°C	tRNA	tR(UCU)M2	0.42039	0.536522
Batch/Pool	C limited 30°C	tRNA	tS(AGA)A	-0.171892	0.93571
Batch/Pool	C limited 30°C	tRNA	tS(AGA)B	-0.192406	0.864454
Batch/Pool	C limited 30°C	tRNA	tS(AGA)D1	-0.0932863	0.94842
Batch/Pool	C limited 30°C	tRNA	tS(AGA)D2	-0.774087	0.332003
Batch/Pool	C limited 30°C	tRNA	tS(AGA)D3	-0.0101005	0.976627
Batch/Pool	C limited 30°C	tRNA	tS(AGA)E	-0.100705	0.879957
Batch/Pool	C limited 30°C	tRNA	tS(AGA)G	-0.388705	0.831252
Batch/Pool	C limited 30°C	tRNA	tS(AGA)H	-0.012302	0.981647
Batch/Pool	C limited 30°C	tRNA	tS(AGA)J	-2.3551	0.301225
Batch/Pool	C limited 30°C	tRNA	tS(AGA)L	0.133688	0.861587
Batch/Pool	C limited 30°C	tRNA	tS(AGA)M	-0.216684	0.840405
Batch/Pool	C limited 30°C	tRNA	tS(CGA)C SUP61	-0.0918189	0.897177
Batch/Pool	C limited 30°C	tRNA	tS(GCU)F	-0.284071	0.913061
Batch/Pool	C limited 30°C	tRNA	tS(GCU)L	-0.550249	0.559905
Batch/Pool	C limited 30°C	tRNA	tS(GCU)O	0.0317755	0.973832
Batch/Pool	C limited 30°C	tRNA	tS(UGA)I SUP17	0.189425	0.881481
Batch/Pool	C limited 30°C	tRNA	tS(UGA)P SUP16	-0.00176321	0.988111
Batch/Pool	C limited 30°C	tRNA	tT(AGU)B	0.00720089	1
Batch/Pool	C limited 30°C	tRNA	tT(AGU)C	-0.126235	0.903019
Batch/Pool	C limited 30°C	tRNA	tT(AGU)D	-3.02404	0.0100671
Batch/Pool	C limited 30°C	tRNA	tT(AGU)H	-0.221803	0.831554
Batch/Pool	C limited 30°C	tRNA	tT(AGU)I1	-0.47339	0.830401
Batch/Pool	C limited 30°C	tRNA	tT(AGU)I2	-0.0506827	0.934206
Batch/Pool	C limited 30°C	tRNA	tT(AGU)J	-0.495316	0.755002
Batch/Pool	C limited 30°C	tRNA	tT(AGU)N1	-0.315465	0.866578
Batch/Pool	C limited 30°C	tRNA	tT(AGU)N2	-0.235227	0.852412
Batch/Pool	C limited 30°C	tRNA	tT(AGU)O1	-0.16641	0.804864
Batch/Pool	C limited 30°C	tRNA	tT(AGU)O2	-0.172663	0.873076
Batch/Pool	C limited 30°C	tRNA	tT(CGU)K TRT2	-0.250839	0.914801
Batch/Pool	C limited 30°C	tRNA	tT(UGU)G1	-0.183841	0.921983
Batch/Pool	C limited 30°C	tRNA	tT(UGU)G2	-0.539719	0.62396
Batch/Pool	C limited 30°C	tRNA	tT(UGU)H	0.0124708	1
Batch/Pool	C limited 30°C	tRNA	tT(UGU)P	-2.31e-05	0.987362
Batch/Pool	C limited 30°C	tRNA	tV(AAC)E1	-0.136772	0.841286
Batch/Pool	C limited 30°C	tRNA	tV(AAC)E2	-0.672191	0.57682
Batch/Pool	C limited 30°C	tRNA	tV(AAC)G1	-0.369505	0.728772
Batch/Pool	C limited 30°C	tRNA	tV(AAC)G2	-0.294478	0.828707
Batch/Pool	C limited 30°C	tRNA	tV(AAC)G3	-0.91398	0.670846
Batch/Pool	C limited 30°C	tRNA	tV(AAC)H	-0.827819	0.417868
Batch/Pool	C limited 30°C	tRNA	tV(AAC)J	-0.321996	0.888951
Batch/Pool	C limited 30°C	tRNA	tV(AAC)K1	-0.591982	0.677275
Batch/Pool	C limited 30°C	tRNA	tV(AAC)K2	-0.082388	0.902142
Batch/Pool	C limited 30°C	tRNA	tV(AAC)L	-0.101274	0.952845
Batch/Pool	C limited 30°C	tRNA	tV(AAC)M1	-0.434027	0.685726
Batch/Pool	C limited 30°C	tRNA	tV(AAC)M2	-0.748806	0.267255
Batch/Pool	C limited 30°C	tRNA	tV(AAC)M3	-0.500582	0.806552
Batch/Pool	C limited 30°C	tRNA	tV(AAC)O	-2.88036	0.0143432
Batch/Pool	C limited 30°C	tRNA	tV(CAC)D	-3.9146	0.00619339
Batch/Pool	C limited 30°C	tRNA	tV(CAC)H	0.167282	0.953538
Batch/Pool	C limited 30°C	tRNA	tV(UAC)B	-0.0658675	0.939483
Batch/Pool	C limited 30°C	tRNA	tV(UAC)D	-3.76267	3.48e-06
Batch/Pool	C limited 30°C	tRNA	tW(CCA)G1	-0.611795	0.571285
Batch/Pool	C limited 30°C	tRNA	tW(CCA)G2	-0.0580319	0.953333
Batch/Pool	C limited 30°C	tRNA	tW(CCA)J	-0.0805435	0.96253
Batch/Pool	C limited 30°C	tRNA	tW(CCA)K	0.0410523	0.962555
Batch/Pool	C limited 30°C	tRNA	tW(CCA)M	-1.72502	0.120115
Batch/Pool	C limited 30°C	tRNA	tW(CCA)P	-0.0170315	0.970107
Batch/Pool	C limited 30°C	tRNA	tX(XXX)D	-0.334506	0.845294
Batch/Pool	C limited 30°C	tRNA	tY(GUA)D SUP2	0.0991746	0.917518
Batch/Pool	C limited 30°C	tRNA	tY(GUA)F1 SUP11	-0.105927	0.897652
Batch/Pool	C limited 30°C	tRNA	tY(GUA)F2 SUP6	-1.53826	0.180352
Batch/Pool	C limited 30°C	tRNA	tY(GUA)J1 SUP7	-0.208204	0.84172
Batch/Pool	C limited 30°C	tRNA	tY(GUA)J2 SUP4	-0.449834	0.875416
Batch/Pool	C limited 30°C	tRNA	tY(GUA)M1 SUP5	-0.0743244	0.911777
Batch/Pool	C limited 30°C	tRNA	tY(GUA)M2 SUP8	-0.277263	0.691123
Batch/Pool	C limited 30°C	tRNA	tY(GUA)O SUP3	-0.219323	0.81136
Batch/Pool	C limited 30°C	snRNA	U1 snRNA SNR19	-0.999865	0.597263
Batch/Pool	C limited 30°C	snRNA	U2 snRNA snR20 LSR1	-2.54533	0.0512027
Batch/Pool	C limited 30°C	snRNA	U4 snRNA SNR14	-2.71732	0.196629
Batch/Pool	C limited 30°C	snRNA	U5 snRNA SNR7	-0.182511	0.779363
Batch/Pool	C limited 30°C	snRNA	U6 snRNA SNR6	-0.180922	0.935474
LSS/ESS	C limited 30°C	CUT	CUT001/437	0.00749765	0.996207
LSS/ESS	C limited 30°C	CUT	CUT002	3.11344	0.0446431
LSS/ESS	C limited 30°C	CUT	CUT005	0.201082	0.802087
LSS/ESS	C limited 30°C	CUT	CUT007	0.336221	0.63194
LSS/ESS	C limited 30°C	CUT	CUT008	1.52771	0.440317
LSS/ESS	C limited 30°C	CUT	CUT015	-0.111413	0.814148
LSS/ESS	C limited 30°C	CUT	CUT040	0.0464999	1
LSS/ESS	C limited 30°C	CUT	CUT058	0.044992	0.925015
LSS/ESS	C limited 30°C	CUT	CUT060	-0.12887	0.941226
LSS/ESS	C limited 30°C	CUT	CUT083	0.559271	0.618195
LSS/ESS	C limited 30°C	CUT	CUT084/SUT068	0.473261	0.680441
LSS/ESS	C limited 30°C	CUT	CUT095	0.894611	0.497987
LSS/ESS	C limited 30°C	CUT	CUT103	0.228278	0.831683
LSS/ESS	C limited 30°C	CUT	CUT123	-0.906913	0.312136
LSS/ESS	C limited 30°C	CUT	CUT142	-0.0496061	0.943692
LSS/ESS	C limited 30°C	CUT	CUT150	0.186041	0.888188
LSS/ESS	C limited 30°C	CUT	CUT170	2.16276	0.0134034
LSS/ESS	C limited 30°C	CUT	CUT213	0.341811	0.760877
LSS/ESS	C limited 30°C	CUT	CUT213/690	0.072845	0.958922
LSS/ESS	C limited 30°C	CUT	CUT217	-0.0210124	0.975589
LSS/ESS	C limited 30°C	CUT	CUT238	-0.120518	0.805319
LSS/ESS	C limited 30°C	CUT	CUT244	-0.345353	0.625034
LSS/ESS	C limited 30°C	CUT	CUT248	1.64532	0.322771
LSS/ESS	C limited 30°C	CUT	CUT277	0.0480188	0.755307
LSS/ESS	C limited 30°C	CUT	CUT296	1.14626	0.493905
LSS/ESS	C limited 30°C	CUT	CUT296/SUT301	0.249808	0.852905
LSS/ESS	C limited 30°C	CUT	CUT298/771	0.65789	0.664767
LSS/ESS	C limited 30°C	CUT	CUT315	0.510156	0.571891
LSS/ESS	C limited 30°C	CUT	CUT320	-0.0348607	0.979062
LSS/ESS	C limited 30°C	CUT	CUT332	6.75937	0.138495
LSS/ESS	C limited 30°C	CUT	CUT353/SUT758	0.312529	0.739878
LSS/ESS	C limited 30°C	CUT	CUT356	1.64942	0.639743
LSS/ESS	C limited 30°C	CUT	CUT374	0.730285	0.680783
LSS/ESS	C limited 30°C	CUT	CUT378	0.186544	0.833149
LSS/ESS	C limited 30°C	CUT	CUT379	-0.0881228	0.858323
LSS/ESS	C limited 30°C	CUT	CUT424	0.0970551	1
LSS/ESS	C limited 30°C	CUT	CUT436	-0.561015	0.734574
LSS/ESS	C limited 30°C	CUT	CUT441	0.811596	0.544342
LSS/ESS	C limited 30°C	CUT	CUT442	0.0692275	1
LSS/ESS	C limited 30°C	CUT	CUT458	0.173371	0.895972
LSS/ESS	C limited 30°C	CUT	CUT461	0.333506	0.762669
LSS/ESS	C limited 30°C	CUT	CUT462	0.340597	0.713268
LSS/ESS	C limited 30°C	CUT	CUT465	0.112431	0.733539
LSS/ESS	C limited 30°C	CUT	CUT468	-0.223082	0.794742
LSS/ESS	C limited 30°C	CUT	CUT474	-0.0175944	0.811624
LSS/ESS	C limited 30°C	CUT	CUT523	0.0226113	0.964566
LSS/ESS	C limited 30°C	CUT	CUT541/542/SUT503	0.859129	0.588371
LSS/ESS	C limited 30°C	CUT	CUT546	0.267795	0.879924
LSS/ESS	C limited 30°C	CUT	CUT547	0.520859	0.623325
LSS/ESS	C limited 30°C	CUT	CUT572	0.726562	0.665364
LSS/ESS	C limited 30°C	CUT	CUT575	0.0159573	1
LSS/ESS	C limited 30°C	CUT	CUT634	0.37419	0.68254
LSS/ESS	C limited 30°C	CUT	CUT645	1.10931	0.289534
LSS/ESS	C limited 30°C	CUT	CUT666	-0.0338683	0.934895
LSS/ESS	C limited 30°C	CUT	CUT672	0.618606	0.485377
LSS/ESS	C limited 30°C	CUT	CUT764	0.262797	0.859404
LSS/ESS	C limited 30°C	CUT	CUT775/SUT307	0.3607	0.65842
LSS/ESS	C limited 30°C	CUT	CUT782	0.30603	0.612457
LSS/ESS	C limited 30°C	CUT	CUT816	0.249376	0.857058
LSS/ESS	C limited 30°C	CUT	CUT827	3.50729	0.0162212
LSS/ESS	C limited 30°C	CUT	CUT873	-0.746998	0.643247
LSS/ESS	C limited 30°C	ncRNA	ncRNA NME1	1.10385	0.315281
LSS/ESS	C limited 30°C	ncRNA	ncRNA RPR1	-0.285518	0.658952
LSS/ESS	C limited 30°C	ncRNA	ncRNA RUF20	0.988021	0.308059
LSS/ESS	C limited 30°C	ncRNA	ncRNA RUF21	-0.00522808	0.973252
LSS/ESS	C limited 30°C	ncRNA	ncRNA RUF22	0.0357145	0.954064
LSS/ESS	C limited 30°C	ncRNA	ncRNA SCR1	-0.130046	0.880128
LSS/ESS	C limited 30°C	ncRNA	ncRNA TLC1	0.0251856	0.952469
LSS/ESS	C limited 30°C	snoRNA	SNR10	0.979308	0.296929
LSS/ESS	C limited 30°C	snoRNA	SNR11	0.000760842	0.903954
LSS/ESS	C limited 30°C	snoRNA	SNR128	0.71201	0.532717
LSS/ESS	C limited 30°C	snoRNA	SNR128/SNR190	-0.0476074	0.949383
LSS/ESS	C limited 30°C	snoRNA	SNR13	-1.472	0.31116
LSS/ESS	C limited 30°C	snoRNA	SNR161	-0.0271204	0.966649
LSS/ESS	C limited 30°C	snoRNA	SNR17A	-0.265512	0.763967
LSS/ESS	C limited 30°C	snoRNA	SNR17B	-0.233327	0.63972
LSS/ESS	C limited 30°C	snoRNA	SNR189	0.0433431	0.904745
LSS/ESS	C limited 30°C	snoRNA	SNR190	-1.02555	0.396028
LSS/ESS	C limited 30°C	snoRNA	SNR3	0.148109	0.891221
LSS/ESS	C limited 30°C	snoRNA	SNR30	-0.0726398	0.931813
LSS/ESS	C limited 30°C	snoRNA	SNR31	0.28551	0.629455
LSS/ESS	C limited 30°C	snoRNA	SNR32	0.469886	0.686237
LSS/ESS	C limited 30°C	snoRNA	SNR33	-0.0971135	0.9807
LSS/ESS	C limited 30°C	snoRNA	SNR34	-1.99643	0.356192
LSS/ESS	C limited 30°C	snoRNA	SNR35	0.563088	0.516344
LSS/ESS	C limited 30°C	snoRNA	SNR36	0.019238	0.937405
LSS/ESS	C limited 30°C	snoRNA	SNR37	-0.103823	0.854605
LSS/ESS	C limited 30°C	snoRNA	SNR39B	-0.779638	0.567237
LSS/ESS	C limited 30°C	snoRNA	SNR4	-0.200499	0.781749
LSS/ESS	C limited 30°C	snoRNA	SNR40	-0.0358743	0.990294
LSS/ESS	C limited 30°C	snoRNA	SNR41	0.673058	0.740865
LSS/ESS	C limited 30°C	snoRNA	SNR42	-0.516143	0.500811
LSS/ESS	C limited 30°C	snoRNA	SNR43	0.465059	0.693134
LSS/ESS	C limited 30°C	snoRNA	SNR45	-0.113887	0.943547
LSS/ESS	C limited 30°C	snoRNA	SNR46	-0.349059	0.639458
LSS/ESS	C limited 30°C	snoRNA	SNR47	0.334397	0.814125
LSS/ESS	C limited 30°C	snoRNA	SNR48	0.743929	0.617052
LSS/ESS	C limited 30°C	snoRNA	SNR49	-0.527743	0.67379
LSS/ESS	C limited 30°C	snoRNA	SNR5	-0.244851	0.879974
LSS/ESS	C limited 30°C	snoRNA	SNR50	1.17856	0.234564
LSS/ESS	C limited 30°C	snoRNA	SNR51	-0.39124	0.803302
LSS/ESS	C limited 30°C	snoRNA	SNR51/70/41	0.310014	0.767702
LSS/ESS	C limited 30°C	snoRNA	SNR52	0.228342	0.692628
LSS/ESS	C limited 30°C	snoRNA	SNR53	1.94466	0.388381
LSS/ESS	C limited 30°C	snoRNA	SNR53/67	-0.050958	0.878904
LSS/ESS	C limited 30°C	snoRNA	SNR55	-0.0613428	0.990942
LSS/ESS	C limited 30°C	snoRNA	SNR56	-0.0298512	0.97527
LSS/ESS	C limited 30°C	snoRNA	SNR57	0.785051	0.244433
LSS/ESS	C limited 30°C	snoRNA	SNR58	1.49452	0.26426
LSS/ESS	C limited 30°C	snoRNA	SNR60(overlap?)	2.30337	0.00762352
LSS/ESS	C limited 30°C	snoRNA	SNR61	-0.189423	1
LSS/ESS	C limited 30°C	snoRNA	SNR61/55/57	0.323756	0.821981
LSS/ESS	C limited 30°C	snoRNA	SNR62	1.10669	0.320425
LSS/ESS	C limited 30°C	snoRNA	SNR63	0.383403	0.772184
LSS/ESS	C limited 30°C	snoRNA	SNR64	-0.29744	0.813791
LSS/ESS	C limited 30°C	snoRNA	SNR65	-0.0553003	0.834973
LSS/ESS	C limited 30°C	snoRNA	SNR66	0.66999	0.493106
LSS/ESS	C limited 30°C	snoRNA	SNR67	-0.253519	0.847479
LSS/ESS	C limited 30°C	snoRNA	SNR68	-0.00379907	0.974965
LSS/ESS	C limited 30°C	snoRNA	SNR69	-0.0978185	0.805942
LSS/ESS	C limited 30°C	snoRNA	SNR70	-0.587276	0.658769
LSS/ESS	C limited 30°C	snoRNA	SNR71	-0.0014982	0.974535
LSS/ESS	C limited 30°C	snoRNA	SNR72	0.469521	0.845588
LSS/ESS	C limited 30°C	snoRNA	SNR72/73/74/75/76/77/78	-0.0095346	0.975281
LSS/ESS	C limited 30°C	snoRNA	SNR73	0.266652	0.877844
LSS/ESS	C limited 30°C	snoRNA	SNR74	0.405602	0.573642
LSS/ESS	C limited 30°C	snoRNA	SNR75	0.365469	0.747967
LSS/ESS	C limited 30°C	snoRNA	SNR76	-0.187197	1
LSS/ESS	C limited 30°C	snoRNA	SNR77	2.05978	0.0806728
LSS/ESS	C limited 30°C	snoRNA	SNR78	0.200972	0.871241
LSS/ESS	C limited 30°C	snoRNA	SNR79	0.16921	0.846483
LSS/ESS	C limited 30°C	snoRNA	SNR8	0.419329	0.691368
LSS/ESS	C limited 30°C	snoRNA	SNR80	-0.199832	0.987612
LSS/ESS	C limited 30°C	snoRNA	SNR81	0.147727	0.877162
LSS/ESS	C limited 30°C	snoRNA	SNR82	0.180262	0.89727
LSS/ESS	C limited 30°C	snoRNA	SNR83	0.397773	0.746051
LSS/ESS	C limited 30°C	snoRNA	SNR84	-0.188948	0.803691
LSS/ESS	C limited 30°C	snoRNA	SNR85	-1.22608	0.385988
LSS/ESS	C limited 30°C	snoRNA	SNR86	-0.217734	0.714519
LSS/ESS	C limited 30°C	snoRNA	SNR87	0.404607	0.522941
LSS/ESS	C limited 30°C	snoRNA	SNR9	-0.64317	0.583238
LSS/ESS	C limited 30°C	SUT	SUT/053/468/CUT494	0.0865188	0.894239
LSS/ESS	C limited 30°C	SUT	SUT001	0.135678	0.75727
LSS/ESS	C limited 30°C	SUT	SUT004	0.418026	0.857658
LSS/ESS	C limited 30°C	SUT	SUT007	0.0469617	0.944673
LSS/ESS	C limited 30°C	SUT	SUT010	0.161336	0.852549
LSS/ESS	C limited 30°C	SUT	SUT014	-0.742195	0.611009
LSS/ESS	C limited 30°C	SUT	SUT019	-0.710593	0.798371
LSS/ESS	C limited 30°C	SUT	SUT035	0.747773	0.669847
LSS/ESS	C limited 30°C	SUT	SUT042	-0.653129	0.587504
LSS/ESS	C limited 30°C	SUT	SUT049	0.06256	0.941115
LSS/ESS	C limited 30°C	SUT	SUT055	0.0984685	0.91466
LSS/ESS	C limited 30°C	SUT	SUT056	0.407105	0.739684
LSS/ESS	C limited 30°C	SUT	SUT058	0.236192	0.887021
LSS/ESS	C limited 30°C	SUT	SUT067	-0.749075	0.37974
LSS/ESS	C limited 30°C	SUT	SUT071/483	-0.215763	0.912336
LSS/ESS	C limited 30°C	SUT	SUT075	-0.102456	0.835263
LSS/ESS	C limited 30°C	SUT	SUT083	-1.36389	0.337963
LSS/ESS	C limited 30°C	SUT	SUT084/SUT499	-0.332916	0.82128
LSS/ESS	C limited 30°C	SUT	SUT085	-1.14338	0.379515
LSS/ESS	C limited 30°C	SUT	SUT086/CUT102	-0.0325039	0.997324
LSS/ESS	C limited 30°C	SUT	SUT087	0.684923	0.52806
LSS/ESS	C limited 30°C	SUT	SUT089	3.96174	0.000440538
LSS/ESS	C limited 30°C	SUT	SUT098	-1.33116	0.431245
LSS/ESS	C limited 30°C	SUT	SUT099	-0.218569	0.794645
LSS/ESS	C limited 30°C	SUT	SUT107	-2.36771	0.00639726
LSS/ESS	C limited 30°C	SUT	SUT111	0.292637	0.739188
LSS/ESS	C limited 30°C	SUT	SUT119	0.306411	0.833594
LSS/ESS	C limited 30°C	SUT	SUT123	0.330502	0.833548
LSS/ESS	C limited 30°C	SUT	SUT125	0.609234	0.626999
LSS/ESS	C limited 30°C	SUT	SUT126	-0.107854	0.965529
LSS/ESS	C limited 30°C	SUT	SUT129	-0.33888	0.766708
LSS/ESS	C limited 30°C	SUT	SUT131	0.126771	0.91496
LSS/ESS	C limited 30°C	SUT	SUT135	-0.400736	0.655969
LSS/ESS	C limited 30°C	SUT	SUT142	-0.845554	0.78861
LSS/ESS	C limited 30°C	SUT	SUT157/579	-1.30381	0.29973
LSS/ESS	C limited 30°C	SUT	SUT167	0.0929515	0.906718
LSS/ESS	C limited 30°C	SUT	SUT170	1.14135	0.591111
LSS/ESS	C limited 30°C	SUT	SUT171	0.937167	0.652409
LSS/ESS	C limited 30°C	SUT	SUT173	-0.168071	0.898802
LSS/ESS	C limited 30°C	SUT	SUT174	0.317859	0.746393
LSS/ESS	C limited 30°C	SUT	SUT193	-0.381699	0.629726
LSS/ESS	C limited 30°C	SUT	SUT211	0.211826	0.848784
LSS/ESS	C limited 30°C	SUT	SUT218/655	0.27885	0.841434
LSS/ESS	C limited 30°C	SUT	SUT219/656	0.77236	0.461077
LSS/ESS	C limited 30°C	SUT	SUT229/661	1.40403	0.0761868
LSS/ESS	C limited 30°C	SUT	SUT233/CUT707	0.185959	0.800306
LSS/ESS	C limited 30°C	SUT	SUT234	0.0216749	0.989145
LSS/ESS	C limited 30°C	SUT	SUT239/679	0.657269	0.726097
LSS/ESS	C limited 30°C	SUT	SUT249	0.149952	0.839288
LSS/ESS	C limited 30°C	SUT	SUT259/691	0.0992525	0.809318
LSS/ESS	C limited 30°C	SUT	SUT264	-0.00718238	0.962291
LSS/ESS	C limited 30°C	SUT	SUT267/697	-0.736467	0.565502
LSS/ESS	C limited 30°C	SUT	SUT271	0.43797	0.732467
LSS/ESS	C limited 30°C	SUT	SUT274/698	1.17563	0.119447
LSS/ESS	C limited 30°C	SUT	SUT284/712	0.392055	0.632932
LSS/ESS	C limited 30°C	SUT	SUT285	1.57335	0.256742
LSS/ESS	C limited 30°C	SUT	SUT289/717	0.201838	0.784672
LSS/ESS	C limited 30°C	SUT	SUT304/730	0.338134	0.729158
LSS/ESS	C limited 30°C	SUT	SUT305	0.0221302	0.95996
LSS/ESS	C limited 30°C	SUT	SUT311	0.00326363	0.959277
LSS/ESS	C limited 30°C	SUT	SUT329	0.199472	1
LSS/ESS	C limited 30°C	SUT	SUT339	0.177068	0.800384
LSS/ESS	C limited 30°C	SUT	SUT340	0.270952	0.724506
LSS/ESS	C limited 30°C	SUT	SUT346	-0.404682	0.516893
LSS/ESS	C limited 30°C	SUT	SUT347	1.0873	0.419677
LSS/ESS	C limited 30°C	SUT	SUT348	-1.04082	0.222113
LSS/ESS	C limited 30°C	SUT	SUT349/CUT354	0.38694	0.823166
LSS/ESS	C limited 30°C	SUT	SUT354	0.426029	0.621965
LSS/ESS	C limited 30°C	SUT	SUT355	-0.113853	0.966558
LSS/ESS	C limited 30°C	SUT	SUT361	-1.39058	0.380484
LSS/ESS	C limited 30°C	SUT	SUT362	0.658044	0.575923
LSS/ESS	C limited 30°C	SUT	SUT367	0.114973	0.932262
LSS/ESS	C limited 30°C	SUT	SUT370	-0.253396	0.9227
LSS/ESS	C limited 30°C	SUT	SUT375	0.558154	0.444322
LSS/ESS	C limited 30°C	SUT	SUT376	0.165838	0.798005
LSS/ESS	C limited 30°C	SUT	SUT385	-0.466383	0.659391
LSS/ESS	C limited 30°C	SUT	SUT388	0.393587	0.614163
LSS/ESS	C limited 30°C	SUT	SUT398	0.0630334	0.862932
LSS/ESS	C limited 30°C	SUT	SUT413	0.0293442	0.982842
LSS/ESS	C limited 30°C	SUT	SUT414	-0.76713	0.57876
LSS/ESS	C limited 30°C	SUT	SUT417	0.90208	0.651892
LSS/ESS	C limited 30°C	SUT	SUT418	0.295681	0.842931
LSS/ESS	C limited 30°C	SUT	SUT420/CUT425	-0.0302107	0.964407
LSS/ESS	C limited 30°C	SUT	SUT430	0.0792728	0.957721
LSS/ESS	C limited 30°C	SUT	SUT431	-0.145972	0.92132
LSS/ESS	C limited 30°C	SUT	SUT432	-0.00359841	0.958107
LSS/ESS	C limited 30°C	SUT	SUT433	0.327843	0.614567
LSS/ESS	C limited 30°C	SUT	SUT437	1.20248	0.254983
LSS/ESS	C limited 30°C	SUT	SUT441	-0.604358	0.539476
LSS/ESS	C limited 30°C	SUT	SUT451	-0.36745	0.61019
LSS/ESS	C limited 30°C	SUT	SUT456/029	0.239142	0.851052
LSS/ESS	C limited 30°C	SUT	SUT457	-0.53418	0.690625
LSS/ESS	C limited 30°C	SUT	SUT463	0.0267377	0.943972
LSS/ESS	C limited 30°C	SUT	SUT465	-0.00189655	0.988846
LSS/ESS	C limited 30°C	SUT	SUT467	0.328013	0.845645
LSS/ESS	C limited 30°C	SUT	SUT469	0.238854	0.707056
LSS/ESS	C limited 30°C	SUT	SUT471	5.62112	0.00022528
LSS/ESS	C limited 30°C	SUT	SUT473/CUT502	0.0285201	1
LSS/ESS	C limited 30°C	SUT	SUT477	0.433829	0.546842
LSS/ESS	C limited 30°C	SUT	SUT479	0.00458218	0.983367
LSS/ESS	C limited 30°C	SUT	SUT480	-0.000294246	0.922465
LSS/ESS	C limited 30°C	SUT	SUT492	0.418718	0.74438
LSS/ESS	C limited 30°C	SUT	SUT493	0.061242	0.908571
LSS/ESS	C limited 30°C	SUT	SUT496	1.01497	0.0677336
LSS/ESS	C limited 30°C	SUT	SUT500	-1.13002	0.250685
LSS/ESS	C limited 30°C	SUT	SUT501	0.105125	0.804122
LSS/ESS	C limited 30°C	SUT	SUT509	0.728619	0.628398
LSS/ESS	C limited 30°C	SUT	SUT515	0.273422	0.791991
LSS/ESS	C limited 30°C	SUT	SUT518	0.0581932	1
LSS/ESS	C limited 30°C	SUT	SUT526	-0.254582	0.506597
LSS/ESS	C limited 30°C	SUT	SUT532	-0.169384	0.943822
LSS/ESS	C limited 30°C	SUT	SUT539	0.216589	0.646112
LSS/ESS	C limited 30°C	SUT	SUT540	0.128869	0.790221
LSS/ESS	C limited 30°C	SUT	SUT543/115	0.00975842	0.968805
LSS/ESS	C limited 30°C	SUT	SUT546/118	-0.264222	0.83072
LSS/ESS	C limited 30°C	SUT	SUT553	0.370853	0.568625
LSS/ESS	C limited 30°C	SUT	SUT558	0.250162	0.778154
LSS/ESS	C limited 30°C	SUT	SUT570	-0.0986624	0.991556
LSS/ESS	C limited 30°C	SUT	SUT571	-0.640073	0.378136
LSS/ESS	C limited 30°C	SUT	SUT581	-0.0661493	1
LSS/ESS	C limited 30°C	SUT	SUT591	-1.62333	0.0873351
LSS/ESS	C limited 30°C	SUT	SUT593	-1.06167	0.39519
LSS/ESS	C limited 30°C	SUT	SUT602/176	1.57075	0.0405926
LSS/ESS	C limited 30°C	SUT	SUT616	0.45928	0.689626
LSS/ESS	C limited 30°C	SUT	SUT617	0.271942	0.851541
LSS/ESS	C limited 30°C	SUT	SUT643	1.8265	0.528702
LSS/ESS	C limited 30°C	SUT	SUT718	0.220376	0.833374
LSS/ESS	C limited 30°C	SUT	SUT722	-0.126268	0.887358
LSS/ESS	C limited 30°C	SUT	SUT725	0.191389	0.723458
LSS/ESS	C limited 30°C	SUT	SUT729/CUT773	0.307638	0.825235
LSS/ESS	C limited 30°C	SUT	SUT733	0.176308	0.906179
LSS/ESS	C limited 30°C	SUT	SUT737/313	0.503587	0.612795
LSS/ESS	C limited 30°C	SUT	SUT764	0.280658	0.810434
LSS/ESS	C limited 30°C	SUT	SUT770	-0.0223961	0.960102
LSS/ESS	C limited 30°C	SUT	SUT796	-0.00250765	0.921952
LSS/ESS	C limited 30°C	SUT	SUT798/387	-0.0625461	1
LSS/ESS	C limited 30°C	SUT	SUT824	1.57198	0.307396
LSS/ESS	C limited 30°C	SUT	SUT827	-0.0762788	0.948566
LSS/ESS	C limited 30°C	SUT	SUT830	0.055153	0.98832
LSS/ESS	C limited 30°C	SUT	SUT834	0.747974	0.756761
LSS/ESS	C limited 30°C	SUT	SUT842/425	0.312224	0.629642
LSS/ESS	C limited 30°C	SUT	SUT847	0.144656	0.924788
LSS/ESS	C limited 30°C	tRNA	tA(AGC)D	0.221593	0.831394
LSS/ESS	C limited 30°C	tRNA	tA(AGC)F	3.46869	0.0746381
LSS/ESS	C limited 30°C	tRNA	tA(AGC)G	0.138489	0.905664
LSS/ESS	C limited 30°C	tRNA	tA(AGC)H	0.2793	0.742117
LSS/ESS	C limited 30°C	tRNA	tA(AGC)J	0.206218	0.865745
LSS/ESS	C limited 30°C	tRNA	tA(AGC)K1	0.558147	0.612799
LSS/ESS	C limited 30°C	tRNA	tA(AGC)K2	0.0235924	0.909306
LSS/ESS	C limited 30°C	tRNA	tA(AGC)L	-0.429506	0.66068
LSS/ESS	C limited 30°C	tRNA	tA(AGC)M1	0.523212	0.529133
LSS/ESS	C limited 30°C	tRNA	tA(AGC)M2	0.890332	0.60282
LSS/ESS	C limited 30°C	tRNA	tA(AGC)P	-1.79607	0.145233
LSS/ESS	C limited 30°C	tRNA	tA(UGC)A	0.210264	0.781723
LSS/ESS	C limited 30°C	tRNA	tA(UGC)E	0.14305	0.900341
LSS/ESS	C limited 30°C	tRNA	tA(UGC)G	-0.157853	0.897669
LSS/ESS	C limited 30°C	tRNA	tA(UGC)L	-0.0730146	1
LSS/ESS	C limited 30°C	tRNA	tA(UGC)O	0.704318	0.61011
LSS/ESS	C limited 30°C	tRNA	tC(GCA)B	-0.144081	0.992128
LSS/ESS	C limited 30°C	tRNA	tC(GCA)G	0.470361	0.65167
LSS/ESS	C limited 30°C	tRNA	tC(GCA)P1	0.259357	0.769499
LSS/ESS	C limited 30°C	tRNA	tC(GCA)P2	-0.0195198	0.955891
LSS/ESS	C limited 30°C	tRNA	tD(GUC)B	0.366763	0.676357
LSS/ESS	C limited 30°C	tRNA	tD(GUC)D	0.380439	0.744104
LSS/ESS	C limited 30°C	tRNA	tD(GUC)G1	0.607379	0.554595
LSS/ESS	C limited 30°C	tRNA	tD(GUC)G2	-0.179631	0.737794
LSS/ESS	C limited 30°C	tRNA	tD(GUC)I1	-0.299849	0.672672
LSS/ESS	C limited 30°C	tRNA	tD(GUC)I2	-0.0905864	0.874624
LSS/ESS	C limited 30°C	tRNA	tD(GUC)J1	0.221874	0.786406
LSS/ESS	C limited 30°C	tRNA	tD(GUC)J2	-0.990804	0.45094
LSS/ESS	C limited 30°C	tRNA	tD(GUC)J3	-0.152353	0.961988
LSS/ESS	C limited 30°C	tRNA	tD(GUC)J4	0.585701	0.666611
LSS/ESS	C limited 30°C	tRNA	tD(GUC)K	-1.49622	0.763037
LSS/ESS	C limited 30°C	tRNA	tD(GUC)L1	-0.233947	0.661546
LSS/ESS	C limited 30°C	tRNA	tD(GUC)L2	-0.494053	0.431299
LSS/ESS	C limited 30°C	tRNA	tD(GUC)M	1.27705	0.250214
LSS/ESS	C limited 30°C	tRNA	tD(GUC)N	1.35904	0.135922
LSS/ESS	C limited 30°C	tRNA	tD(GUC)O	-0.316821	0.826895
LSS/ESS	C limited 30°C	tRNA	tE(CUC)D	-0.37758	0.764075
LSS/ESS	C limited 30°C	tRNA	tE(CUC)I	0.139449	0.906796
LSS/ESS	C limited 30°C	tRNA	tE(UUC)B	0.549971	0.320277
LSS/ESS	C limited 30°C	tRNA	tE(UUC)C	0.141803	0.869001
LSS/ESS	C limited 30°C	tRNA	tE(UUC)E1	-0.834201	0.260499
LSS/ESS	C limited 30°C	tRNA	tE(UUC)E2	-0.297571	0.733288
LSS/ESS	C limited 30°C	tRNA	tE(UUC)E3	1.16771	0.741318
LSS/ESS	C limited 30°C	tRNA	tE(UUC)G2	-0.304059	0.778858
LSS/ESS	C limited 30°C	tRNA	tE(UUC)G3	-0.4016	0.594829
LSS/ESS	C limited 30°C	tRNA	tE(UUC)I	-0.279479	0.708645
LSS/ESS	C limited 30°C	tRNA	tE(UUC)J	-1.15119	0.160918
LSS/ESS	C limited 30°C	tRNA	tE(UUC)K	-0.196536	0.860065
LSS/ESS	C limited 30°C	tRNA	tE(UUC)K SOE1	-0.000697351	1
LSS/ESS	C limited 30°C	tRNA	tE(UUC)L	-0.408918	0.957475
LSS/ESS	C limited 30°C	tRNA	tE(UUC)M	-0.0445179	0.967575
LSS/ESS	C limited 30°C	tRNA	tE(UUC)P	0.334101	0.805035
LSS/ESS	C limited 30°C	tRNA	tF(GAA)B	0.119623	0.875021
LSS/ESS	C limited 30°C	tRNA	tF(GAA)D	-0.118372	0.853467
LSS/ESS	C limited 30°C	tRNA	tF(GAA)F	-0.160551	0.84704
LSS/ESS	C limited 30°C	tRNA	tF(GAA)G	0.0686236	0.978721
LSS/ESS	C limited 30°C	tRNA	tF(GAA)H1	-0.0609194	0.982582
LSS/ESS	C limited 30°C	tRNA	tF(GAA)H2	-0.0735295	1
LSS/ESS	C limited 30°C	tRNA	tF(GAA)M	0.344666	0.764718
LSS/ESS	C limited 30°C	tRNA	tF(GAA)N	0.0728378	0.90069
LSS/ESS	C limited 30°C	tRNA	tF(GAA)P1	-0.258736	0.755695
LSS/ESS	C limited 30°C	tRNA	tF(GAA)P2	-0.318621	0.875732
LSS/ESS	C limited 30°C	tRNA	tG(CCC)D SUF3	0.0227513	1
LSS/ESS	C limited 30°C	tRNA	tG(CCC)O SUF5	0.872111	0.292873
LSS/ESS	C limited 30°C	tRNA	tG(GCC)B	0.362933	0.820029
LSS/ESS	C limited 30°C	tRNA	tG(GCC)C SUF16	0.30128	0.764152
LSS/ESS	C limited 30°C	tRNA	tG(GCC)D1	0.239797	0.821535
LSS/ESS	C limited 30°C	tRNA	tG(GCC)D2	-0.0265787	0.88427
LSS/ESS	C limited 30°C	tRNA	tG(GCC)E	-0.414229	0.675022
LSS/ESS	C limited 30°C	tRNA	tG(GCC)F1 SUF20	-0.335806	0.740139
LSS/ESS	C limited 30°C	tRNA	tG(GCC)F2	0.219317	0.865675
LSS/ESS	C limited 30°C	tRNA	tG(GCC)G1	-0.108823	0.921675
LSS/ESS	C limited 30°C	tRNA	tG(GCC)G2	-0.628042	0.760077
LSS/ESS	C limited 30°C	tRNA	tG(GCC)J1	-0.0428457	1
LSS/ESS	C limited 30°C	tRNA	tG(GCC)J2	1.28142	0.302096
LSS/ESS	C limited 30°C	tRNA	tG(GCC)M	0.860043	0.75885
LSS/ESS	C limited 30°C	tRNA	tG(GCC)O1	-0.757058	0.727439
LSS/ESS	C limited 30°C	tRNA	tG(GCC)O2 SUF17	-0.350369	0.699114
LSS/ESS	C limited 30°C	tRNA	tG(GCC)P1	-0.256376	0.828499
LSS/ESS	C limited 30°C	tRNA	tG(GCC)P2	0.176149	1
LSS/ESS	C limited 30°C	tRNA	tG(UCC)G SUF4	-0.555548	0.704046
LSS/ESS	C limited 30°C	tRNA	tG(UCC)N SUF6	-0.0243738	0.923432
LSS/ESS	C limited 30°C	tRNA	tG(UCC)O SUF1	-0.435465	0.875313
LSS/ESS	C limited 30°C	tRNA	tH(GUG)E1	-0.00733857	0.975691
LSS/ESS	C limited 30°C	tRNA	tH(GUG)E2	0.628788	0.807757
LSS/ESS	C limited 30°C	tRNA	tH(GUG)G1	-0.16138	0.932342
LSS/ESS	C limited 30°C	tRNA	tH(GUG)G2	-0.349231	0.653937
LSS/ESS	C limited 30°C	tRNA	tH(GUG)H	-0.19012	0.838911
LSS/ESS	C limited 30°C	tRNA	tH(GUG)K	-0.585661	0.829745
LSS/ESS	C limited 30°C	tRNA	tH(GUG)M	-0.313373	0.660943
LSS/ESS	C limited 30°C	tRNA	tI(AAU)B	0.878148	0.234486
LSS/ESS	C limited 30°C	tRNA	tI(AAU)D	0.515014	0.448713
LSS/ESS	C limited 30°C	tRNA	tI(AAU)E1	-0.242452	0.935981
LSS/ESS	C limited 30°C	tRNA	tI(AAU)E2	-0.162446	0.915727
LSS/ESS	C limited 30°C	tRNA	tI(AAU)G	-0.672142	0.492595
LSS/ESS	C limited 30°C	tRNA	tI(AAU)I1	-0.0792408	1
LSS/ESS	C limited 30°C	tRNA	tI(AAU)I2	1.19743	0.357442
LSS/ESS	C limited 30°C	tRNA	tI(AAU)L1	0.246614	0.868893
LSS/ESS	C limited 30°C	tRNA	tI(AAU)L2	0.0413802	0.933455
LSS/ESS	C limited 30°C	tRNA	tI(AAU)N1	-0.101383	0.992166
LSS/ESS	C limited 30°C	tRNA	tI(AAU)N2	-0.339033	0.702117
LSS/ESS	C limited 30°C	tRNA	tI(AAU)P1	0.275614	0.570144
LSS/ESS	C limited 30°C	tRNA	tI(AAU)P2	-0.632866	0.400448
LSS/ESS	C limited 30°C	tRNA	tI(UAU)D	-0.0358644	0.92819
LSS/ESS	C limited 30°C	tRNA	tI(UAU)L	-0.238392	0.908892
LSS/ESS	C limited 30°C	tRNA	tK(CUU)C	-0.12947	0.987584
LSS/ESS	C limited 30°C	tRNA	tK(CUU)D1	-0.283348	0.789417
LSS/ESS	C limited 30°C	tRNA	tK(CUU)D2	-0.456113	0.560362
LSS/ESS	C limited 30°C	tRNA	tK(CUU)E1	-0.0112728	0.91089
LSS/ESS	C limited 30°C	tRNA	tK(CUU)E2	0.707518	0.741042
LSS/ESS	C limited 30°C	tRNA	tK(CUU)F	0.984501	0.226023
LSS/ESS	C limited 30°C	tRNA	tK(CUU)G1	-1.54746	0.208984
LSS/ESS	C limited 30°C	tRNA	tK(CUU)G2	0.928782	0.358855
LSS/ESS	C limited 30°C	tRNA	tK(CUU)G3	0.538817	0.664135
LSS/ESS	C limited 30°C	tRNA	tK(CUU)I	0.223366	0.860971
LSS/ESS	C limited 30°C	tRNA	tK(CUU)J	0.060391	0.936385
LSS/ESS	C limited 30°C	tRNA	tK(CUU)K	-1.34845	0.0999025
LSS/ESS	C limited 30°C	tRNA	tK(CUU)M	-0.161875	0.910424
LSS/ESS	C limited 30°C	tRNA	tK(CUU)P	-0.326513	0.68941
LSS/ESS	C limited 30°C	tRNA	tK(UUU)D	-0.161205	0.771579
LSS/ESS	C limited 30°C	tRNA	tK(UUU)G1	0.688357	0.733661
LSS/ESS	C limited 30°C	tRNA	tK(UUU)G2	-0.244136	0.777642
LSS/ESS	C limited 30°C	tRNA	tK(UUU)K	2.0157	0.499148
LSS/ESS	C limited 30°C	tRNA	tK(UUU)L	0.862678	0.302299
LSS/ESS	C limited 30°C	tRNA	tK(UUU)O	-0.56313	0.673081
LSS/ESS	C limited 30°C	tRNA	tK(UUU)P	0.123468	0.904454
LSS/ESS	C limited 30°C	tRNA	tL(CAA)A SUP56	-0.316352	0.645366
LSS/ESS	C limited 30°C	tRNA	tL(CAA)C SUP53	0.232558	0.817927
LSS/ESS	C limited 30°C	tRNA	tL(CAA)D	0.203429	0.933962
LSS/ESS	C limited 30°C	tRNA	tL(CAA)G1	-0.392408	0.623589
LSS/ESS	C limited 30°C	tRNA	tL(CAA)G2 SUP54	-0.673733	0.377071
LSS/ESS	C limited 30°C	tRNA	tL(CAA)G3	-0.169169	0.866001
LSS/ESS	C limited 30°C	tRNA	tL(CAA)K	-0.430294	0.623225
LSS/ESS	C limited 30°C	tRNA	tL(CAA)L	0.196338	0.889391
LSS/ESS	C limited 30°C	tRNA	tL(CAA)M	-0.139316	0.86237
LSS/ESS	C limited 30°C	tRNA	tL(CAA)N	-0.588926	0.680542
LSS/ESS	C limited 30°C	tRNA	tL(GAG)G	-0.307181	0.807834
LSS/ESS	C limited 30°C	tRNA	tL(UAA)B1	0.165582	1
LSS/ESS	C limited 30°C	tRNA	tL(UAA)B2	-0.0841074	0.901877
LSS/ESS	C limited 30°C	tRNA	tL(UAA)D	-0.501844	0.58316
LSS/ESS	C limited 30°C	tRNA	tL(UAA)J SUP51	0.375119	0.728934
LSS/ESS	C limited 30°C	tRNA	tL(UAA)K	-0.936887	0.689691
LSS/ESS	C limited 30°C	tRNA	tL(UAA)L	2.78267	0.392477
LSS/ESS	C limited 30°C	tRNA	tL(UAA)N	0.551898	0.456954
LSS/ESS	C limited 30°C	tRNA	tL(UAG)J	0.482062	0.720669
LSS/ESS	C limited 30°C	tRNA	tL(UAG)L1	-0.746847	0.410604
LSS/ESS	C limited 30°C	tRNA	tL(UAG)L2	-0.0308488	0.908406
LSS/ESS	C limited 30°C	tRNA	tM(CAU)C	0.931715	0.574365
LSS/ESS	C limited 30°C	tRNA	tN(GUU)C	3.07027	0.0131744
LSS/ESS	C limited 30°C	tRNA	tN(GUU)F	-0.138393	1
LSS/ESS	C limited 30°C	tRNA	tN(GUU)G	0.203573	0.914324
LSS/ESS	C limited 30°C	tRNA	tN(GUU)K	-0.0396884	1
LSS/ESS	C limited 30°C	tRNA	tN(GUU)L	0.0863207	0.902945
LSS/ESS	C limited 30°C	tRNA	tN(GUU)N1	1.50951	0.281211
LSS/ESS	C limited 30°C	tRNA	tN(GUU)N2	0.716132	0.727576
LSS/ESS	C limited 30°C	tRNA	tN(GUU)O1	-0.326007	0.722951
LSS/ESS	C limited 30°C	tRNA	tN(GUU)O2	-0.255297	0.828201
LSS/ESS	C limited 30°C	tRNA	tN(GUU)P	0.627037	0.697641
LSS/ESS	C limited 30°C	tRNA	tP(AGG)C SUF2	0.140325	0.765122
LSS/ESS	C limited 30°C	tRNA	tP(AGG)N SUF10	0.131475	0.848508
LSS/ESS	C limited 30°C	tRNA	tP(UGG)A TRN1	-1.25486	0.603117
LSS/ESS	C limited 30°C	tRNA	tP(UGG)F SUF9	0.104572	0.92274
LSS/ESS	C limited 30°C	tRNA	tP(UGG)H SUF8	1.07449	0.25117
LSS/ESS	C limited 30°C	tRNA	tP(UGG)L	0.384834	0.67898
LSS/ESS	C limited 30°C	tRNA	tP(UGG)M SUF7	0.280315	0.753197
LSS/ESS	C limited 30°C	tRNA	tP(UGG)N1	0.563553	0.614608
LSS/ESS	C limited 30°C	tRNA	tP(UGG)N2	-0.206436	0.833018
LSS/ESS	C limited 30°C	tRNA	tP(UGG)O1	0.128981	0.844931
LSS/ESS	C limited 30°C	tRNA	tP(UGG)O2 SUF11	0.107093	0.887864
LSS/ESS	C limited 30°C	tRNA	tP(UGG)O3	0.645339	0.570134
LSS/ESS	C limited 30°C	tRNA	tQ(CUG)M CDC65	-0.390351	0.823844
LSS/ESS	C limited 30°C	tRNA	tQ(UUG)B	-0.431055	0.944271
LSS/ESS	C limited 30°C	tRNA	tQ(UUG)C	-0.108677	1
LSS/ESS	C limited 30°C	tRNA	tQ(UUG)D1	0.226959	0.893149
LSS/ESS	C limited 30°C	tRNA	tQ(UUG)D2	0.0501085	0.927814
LSS/ESS	C limited 30°C	tRNA	tQ(UUG)D3	-0.507787	0.478317
LSS/ESS	C limited 30°C	tRNA	tQ(UUG)E1	0.210872	0.927871
LSS/ESS	C limited 30°C	tRNA	tQ(UUG)E2	1.77974	0.11085
LSS/ESS	C limited 30°C	tRNA	tQ(UUG)H	-0.103529	0.899459
LSS/ESS	C limited 30°C	tRNA	tQ(UUG)L	-2.1598	0.0882869
LSS/ESS	C limited 30°C	tRNA	tR(ACG)D	-0.320254	1
LSS/ESS	C limited 30°C	tRNA	tR(ACG)E	0.148028	0.678025
LSS/ESS	C limited 30°C	tRNA	tR(ACG)J	0.255259	0.737197
LSS/ESS	C limited 30°C	tRNA	tR(ACG)K	-0.51541	0.614208
LSS/ESS	C limited 30°C	tRNA	tR(ACG)L	-0.00808403	1
LSS/ESS	C limited 30°C	tRNA	tR(ACG)O	0.0959159	0.938616
LSS/ESS	C limited 30°C	tRNA	tR(CCG)L TRR4	-0.634018	0.797886
LSS/ESS	C limited 30°C	tRNA	tR(CCU)J HSX1	0.204477	0.725865
LSS/ESS	C limited 30°C	tRNA	tR(UCU)B	-0.0208552	0.920923
LSS/ESS	C limited 30°C	tRNA	tR(UCU)D	1.91999	0.264625
LSS/ESS	C limited 30°C	tRNA	tR(UCU)E	0.439141	0.847152
LSS/ESS	C limited 30°C	tRNA	tR(UCU)G1	0.277169	0.80502
LSS/ESS	C limited 30°C	tRNA	tR(UCU)G2	-0.265428	0.721253
LSS/ESS	C limited 30°C	tRNA	tR(UCU)G3	-0.0588358	0.924073
LSS/ESS	C limited 30°C	tRNA	tR(UCU)J1	0.354882	0.857249
LSS/ESS	C limited 30°C	tRNA	tR(UCU)J2	0.113692	1
LSS/ESS	C limited 30°C	tRNA	tR(UCU)K	0.0494099	0.906207
LSS/ESS	C limited 30°C	tRNA	tR(UCU)M1	-0.349369	0.789848
LSS/ESS	C limited 30°C	tRNA	tR(UCU)M2	-0.00181025	0.810549
LSS/ESS	C limited 30°C	tRNA	tS(AGA)A	0.417053	0.836764
LSS/ESS	C limited 30°C	tRNA	tS(AGA)B	0.553355	0.612009
LSS/ESS	C limited 30°C	tRNA	tS(AGA)D1	-0.317547	0.960704
LSS/ESS	C limited 30°C	tRNA	tS(AGA)D2	0.0172702	0.947689
LSS/ESS	C limited 30°C	tRNA	tS(AGA)D3	1.48109	0.466123
LSS/ESS	C limited 30°C	tRNA	tS(AGA)E	-0.0153446	0.963767
LSS/ESS	C limited 30°C	tRNA	tS(AGA)G	0.480677	0.78962
LSS/ESS	C limited 30°C	tRNA	tS(AGA)H	0.0417481	0.90778
LSS/ESS	C limited 30°C	tRNA	tS(AGA)J	0.720819	0.709387
LSS/ESS	C limited 30°C	tRNA	tS(AGA)L	0.257742	0.764421
LSS/ESS	C limited 30°C	tRNA	tS(AGA)M	-0.0226814	1
LSS/ESS	C limited 30°C	tRNA	tS(CGA)C SUP61	0.12201	0.833491
LSS/ESS	C limited 30°C	tRNA	tS(GCU)F	0.426039	0.811968
LSS/ESS	C limited 30°C	tRNA	tS(GCU)L	-0.0509175	0.968313
LSS/ESS	C limited 30°C	tRNA	tS(GCU)O	-0.0725948	0.930663
LSS/ESS	C limited 30°C	tRNA	tS(UGA)I SUP17	-0.171531	0.900888
LSS/ESS	C limited 30°C	tRNA	tS(UGA)P SUP16	0.564639	0.36806
LSS/ESS	C limited 30°C	tRNA	tT(AGU)B	-0.091931	0.942349
LSS/ESS	C limited 30°C	tRNA	tT(AGU)C	0.0407358	1
LSS/ESS	C limited 30°C	tRNA	tT(AGU)D	0.268454	0.786319
LSS/ESS	C limited 30°C	tRNA	tT(AGU)H	0.391752	0.692708
LSS/ESS	C limited 30°C	tRNA	tT(AGU)I1	0.381168	0.819825
LSS/ESS	C limited 30°C	tRNA	tT(AGU)I2	0.186648	0.80984
LSS/ESS	C limited 30°C	tRNA	tT(AGU)J	1.51358	0.357706
LSS/ESS	C limited 30°C	tRNA	tT(AGU)N1	0.447591	0.783986
LSS/ESS	C limited 30°C	tRNA	tT(AGU)N2	0.265533	0.783433
LSS/ESS	C limited 30°C	tRNA	tT(AGU)O1	0.0463663	0.914528
LSS/ESS	C limited 30°C	tRNA	tT(AGU)O2	0.330284	0.738949
LSS/ESS	C limited 30°C	tRNA	tT(CGU)K TRT2	0.685017	0.774342
LSS/ESS	C limited 30°C	tRNA	tT(UGU)G1	0.325794	0.804847
LSS/ESS	C limited 30°C	tRNA	tT(UGU)G2	0.907241	0.429025
LSS/ESS	C limited 30°C	tRNA	tT(UGU)H	0.547558	0.556264
LSS/ESS	C limited 30°C	tRNA	tT(UGU)P	0.82748	0.382887
LSS/ESS	C limited 30°C	tRNA	tV(AAC)E1	-0.126925	0.863593
LSS/ESS	C limited 30°C	tRNA	tV(AAC)E2	0.325978	0.804873
LSS/ESS	C limited 30°C	tRNA	tV(AAC)G1	0.835365	0.491117
LSS/ESS	C limited 30°C	tRNA	tV(AAC)G2	1.94754	0.245601
LSS/ESS	C limited 30°C	tRNA	tV(AAC)G3	0.803993	0.69512
LSS/ESS	C limited 30°C	tRNA	tV(AAC)H	0.640115	0.627829
LSS/ESS	C limited 30°C	tRNA	tV(AAC)J	-0.58454	0.948326
LSS/ESS	C limited 30°C	tRNA	tV(AAC)K1	0.0113763	0.915595
LSS/ESS	C limited 30°C	tRNA	tV(AAC)K2	0.224746	0.821803
LSS/ESS	C limited 30°C	tRNA	tV(AAC)L	0.499567	0.801366
LSS/ESS	C limited 30°C	tRNA	tV(AAC)M1	0.562439	0.579804
LSS/ESS	C limited 30°C	tRNA	tV(AAC)M2	-0.651486	0.42526
LSS/ESS	C limited 30°C	tRNA	tV(AAC)M3	0.862718	0.692419
LSS/ESS	C limited 30°C	tRNA	tV(AAC)O	1.76557	0.118424
LSS/ESS	C limited 30°C	tRNA	tV(CAC)D	0.474618	0.71815
LSS/ESS	C limited 30°C	tRNA	tV(CAC)H	0.694716	0.690414
LSS/ESS	C limited 30°C	tRNA	tV(UAC)B	0.488851	0.686379
LSS/ESS	C limited 30°C	tRNA	tV(UAC)D	0.7456	0.254315
LSS/ESS	C limited 30°C	tRNA	tW(CCA)G1	0.148729	0.737699
LSS/ESS	C limited 30°C	tRNA	tW(CCA)G2	0.121984	0.883633
LSS/ESS	C limited 30°C	tRNA	tW(CCA)J	0.760106	0.761995
LSS/ESS	C limited 30°C	tRNA	tW(CCA)K	0.269474	0.864992
LSS/ESS	C limited 30°C	tRNA	tW(CCA)M	1.20349	0.217194
LSS/ESS	C limited 30°C	tRNA	tW(CCA)P	0.223016	0.746753
LSS/ESS	C limited 30°C	tRNA	tX(XXX)D	1.36162	0.485583
LSS/ESS	C limited 30°C	tRNA	tY(GUA)D SUP2	0.117436	0.865768
LSS/ESS	C limited 30°C	tRNA	tY(GUA)F1 SUP11	0.794616	0.472087
LSS/ESS	C limited 30°C	tRNA	tY(GUA)F2 SUP6	-0.699567	0.607917
LSS/ESS	C limited 30°C	tRNA	tY(GUA)J1 SUP7	-0.0819802	0.978806
LSS/ESS	C limited 30°C	tRNA	tY(GUA)J2 SUP4	1.08642	0.699763
LSS/ESS	C limited 30°C	tRNA	tY(GUA)M1 SUP5	0.026252	0.915495
LSS/ESS	C limited 30°C	tRNA	tY(GUA)M2 SUP8	0.00870866	0.920239
LSS/ESS	C limited 30°C	tRNA	tY(GUA)O SUP3	-0.165918	0.913606
LSS/ESS	C limited 30°C	snRNA	U1 snRNA SNR19	0.169824	0.890987
LSS/ESS	C limited 30°C	snRNA	U2 snRNA snR20 LSR1	0.320666	0.806219
LSS/ESS	C limited 30°C	snRNA	U4 snRNA SNR14	1.24011	0.591028
LSS/ESS	C limited 30°C	snRNA	U5 snRNA SNR7	-0.136421	0.887613
LSS/ESS	C limited 30°C	snRNA	U6 snRNA SNR6	1.02685	0.708089
Batch/Pool	C limited 30°C 100mM LiCl	CUT	CUT001/437	-0.554585	0.496814
Batch/Pool	C limited 30°C 100mM LiCl	CUT	CUT002	-1.23561	0.365876
Batch/Pool	C limited 30°C 100mM LiCl	CUT	CUT005	-2.76635	0.0379845
Batch/Pool	C limited 30°C 100mM LiCl	CUT	CUT007	-0.75948	0.301018
Batch/Pool	C limited 30°C 100mM LiCl	CUT	CUT008	-0.276127	0.893478
Batch/Pool	C limited 30°C 100mM LiCl	CUT	CUT015	-0.112486	0.852488
Batch/Pool	C limited 30°C 100mM LiCl	CUT	CUT040	-0.29054	0.66721
Batch/Pool	C limited 30°C 100mM LiCl	CUT	CUT058	-0.375079	0.597605
Batch/Pool	C limited 30°C 100mM LiCl	CUT	CUT060	1.7244	0.531896
Batch/Pool	C limited 30°C 100mM LiCl	CUT	CUT083	0.539923	0.589343
Batch/Pool	C limited 30°C 100mM LiCl	CUT	CUT084/SUT068	-0.0909681	0.925159
Batch/Pool	C limited 30°C 100mM LiCl	CUT	CUT095	-0.0611205	0.956105
Batch/Pool	C limited 30°C 100mM LiCl	CUT	CUT103	-0.248619	0.833507
Batch/Pool	C limited 30°C 100mM LiCl	CUT	CUT123	0.564552	0.50293
Batch/Pool	C limited 30°C 100mM LiCl	CUT	CUT142	-0.337769	0.679672
Batch/Pool	C limited 30°C 100mM LiCl	CUT	CUT150	-3.61051	0.00648695
Batch/Pool	C limited 30°C 100mM LiCl	CUT	CUT170	-0.232353	0.760959
Batch/Pool	C limited 30°C 100mM LiCl	CUT	CUT213	1.45725	0.298625
Batch/Pool	C limited 30°C 100mM LiCl	CUT	CUT213/690	-0.30329	0.645009
Batch/Pool	C limited 30°C 100mM LiCl	CUT	CUT217	-0.038897	0.964731
Batch/Pool	C limited 30°C 100mM LiCl	CUT	CUT238	0.588765	0.536373
Batch/Pool	C limited 30°C 100mM LiCl	CUT	CUT244	0.425616	0.645681
Batch/Pool	C limited 30°C 100mM LiCl	CUT	CUT248	0.690659	0.754925
Batch/Pool	C limited 30°C 100mM LiCl	CUT	CUT277	-1.79947	0.0529421
Batch/Pool	C limited 30°C 100mM LiCl	CUT	CUT296	-0.182574	0.891911
Batch/Pool	C limited 30°C 100mM LiCl	CUT	CUT296/SUT301	0.108463	0.960005
Batch/Pool	C limited 30°C 100mM LiCl	CUT	CUT298/771	-0.603664	0.747288
Batch/Pool	C limited 30°C 100mM LiCl	CUT	CUT315	-0.717307	0.331553
Batch/Pool	C limited 30°C 100mM LiCl	CUT	CUT320	-0.128257	0.859756
Batch/Pool	C limited 30°C 100mM LiCl	CUT	CUT332	-0.597783	0.864741
Batch/Pool	C limited 30°C 100mM LiCl	CUT	CUT353/SUT758	-0.134006	0.812582
Batch/Pool	C limited 30°C 100mM LiCl	CUT	CUT356	-2.62202	0.495972
Batch/Pool	C limited 30°C 100mM LiCl	CUT	CUT374	-0.229535	0.915902
Batch/Pool	C limited 30°C 100mM LiCl	CUT	CUT378	0.238072	0.827647
Batch/Pool	C limited 30°C 100mM LiCl	CUT	CUT379	0.161836	0.83267
Batch/Pool	C limited 30°C 100mM LiCl	CUT	CUT424	0.0183778	0.999233
Batch/Pool	C limited 30°C 100mM LiCl	CUT	CUT436	-0.784127	0.496348
Batch/Pool	C limited 30°C 100mM LiCl	CUT	CUT441	-0.342055	0.817704
Batch/Pool	C limited 30°C 100mM LiCl	CUT	CUT442	-0.57707	0.63783
Batch/Pool	C limited 30°C 100mM LiCl	CUT	CUT458	-0.216735	0.804338
Batch/Pool	C limited 30°C 100mM LiCl	CUT	CUT461	-1.70626	0.15953
Batch/Pool	C limited 30°C 100mM LiCl	CUT	CUT462	0.0567087	0.931142
Batch/Pool	C limited 30°C 100mM LiCl	CUT	CUT465	0.0413839	0.956509
Batch/Pool	C limited 30°C 100mM LiCl	CUT	CUT468	-0.482579	0.529173
Batch/Pool	C limited 30°C 100mM LiCl	CUT	CUT474	-0.326444	0.621652
Batch/Pool	C limited 30°C 100mM LiCl	CUT	CUT523	-2.78044	0.0347435
Batch/Pool	C limited 30°C 100mM LiCl	CUT	CUT541/542/SUT503	-0.415524	0.808066
Batch/Pool	C limited 30°C 100mM LiCl	CUT	CUT546	-0.18472	0.871431
Batch/Pool	C limited 30°C 100mM LiCl	CUT	CUT547	-1.36195	0.199541
Batch/Pool	C limited 30°C 100mM LiCl	CUT	CUT572	0.268192	0.785477
Batch/Pool	C limited 30°C 100mM LiCl	CUT	CUT575	0.439835	0.716492
Batch/Pool	C limited 30°C 100mM LiCl	CUT	CUT634	-0.34319	0.758941
Batch/Pool	C limited 30°C 100mM LiCl	CUT	CUT645	-0.176319	0.863187
Batch/Pool	C limited 30°C 100mM LiCl	CUT	CUT666	-0.27621	0.785488
Batch/Pool	C limited 30°C 100mM LiCl	CUT	CUT672	0.0750313	0.912394
Batch/Pool	C limited 30°C 100mM LiCl	CUT	CUT764	-0.287945	0.716907
Batch/Pool	C limited 30°C 100mM LiCl	CUT	CUT775/SUT307	0.179834	0.835887
Batch/Pool	C limited 30°C 100mM LiCl	CUT	CUT782	-0.0144884	0.977906
Batch/Pool	C limited 30°C 100mM LiCl	CUT	CUT816	0.301475	0.790126
Batch/Pool	C limited 30°C 100mM LiCl	CUT	CUT827	-0.121148	0.905979
Batch/Pool	C limited 30°C 100mM LiCl	CUT	CUT873	2.54903	0.0483941
Batch/Pool	C limited 30°C 100mM LiCl	ncRNA	ncRNA NME1	-0.661538	0.480236
Batch/Pool	C limited 30°C 100mM LiCl	ncRNA	ncRNA RPR1	-0.157407	0.798947
Batch/Pool	C limited 30°C 100mM LiCl	ncRNA	ncRNA RUF20	0.297742	0.77512
Batch/Pool	C limited 30°C 100mM LiCl	ncRNA	ncRNA RUF21	-0.616932	0.370293
Batch/Pool	C limited 30°C 100mM LiCl	ncRNA	ncRNA RUF22	-0.212236	0.741744
Batch/Pool	C limited 30°C 100mM LiCl	ncRNA	ncRNA SCR1	-0.0883061	0.919236
Batch/Pool	C limited 30°C 100mM LiCl	ncRNA	ncRNA TLC1	-0.0722081	0.911264
Batch/Pool	C limited 30°C 100mM LiCl	snoRNA	SNR10	-0.813131	0.306201
Batch/Pool	C limited 30°C 100mM LiCl	snoRNA	SNR11	-1.00766	0.398349
Batch/Pool	C limited 30°C 100mM LiCl	snoRNA	SNR128	-0.427462	0.714823
Batch/Pool	C limited 30°C 100mM LiCl	snoRNA	SNR128/SNR190	-0.198018	0.75836
Batch/Pool	C limited 30°C 100mM LiCl	snoRNA	SNR13	-4.28208	0.00166521
Batch/Pool	C limited 30°C 100mM LiCl	snoRNA	SNR161	-0.335366	0.675885
Batch/Pool	C limited 30°C 100mM LiCl	snoRNA	SNR17A	-0.260361	0.835369
Batch/Pool	C limited 30°C 100mM LiCl	snoRNA	SNR17B	0.102298	0.881906
Batch/Pool	C limited 30°C 100mM LiCl	snoRNA	SNR189	-0.0502126	0.98347
Batch/Pool	C limited 30°C 100mM LiCl	snoRNA	SNR190	0.917001	0.4476
Batch/Pool	C limited 30°C 100mM LiCl	snoRNA	SNR3	-0.868053	0.748606
Batch/Pool	C limited 30°C 100mM LiCl	snoRNA	SNR30	0.173638	0.810419
Batch/Pool	C limited 30°C 100mM LiCl	snoRNA	SNR31	0.367573	0.614911
Batch/Pool	C limited 30°C 100mM LiCl	snoRNA	SNR32	0.565172	0.482567
Batch/Pool	C limited 30°C 100mM LiCl	snoRNA	SNR33	-0.275549	0.792315
Batch/Pool	C limited 30°C 100mM LiCl	snoRNA	SNR34	-0.888624	0.59832
Batch/Pool	C limited 30°C 100mM LiCl	snoRNA	SNR35	-0.434051	0.653042
Batch/Pool	C limited 30°C 100mM LiCl	snoRNA	SNR36	-0.31816	0.649672
Batch/Pool	C limited 30°C 100mM LiCl	snoRNA	SNR37	1.64699	0.159049
Batch/Pool	C limited 30°C 100mM LiCl	snoRNA	SNR39B	0.955095	0.454973
Batch/Pool	C limited 30°C 100mM LiCl	snoRNA	SNR4	-0.0906855	0.878009
Batch/Pool	C limited 30°C 100mM LiCl	snoRNA	SNR40	-0.411513	0.774576
Batch/Pool	C limited 30°C 100mM LiCl	snoRNA	SNR41	0.108305	0.948765
Batch/Pool	C limited 30°C 100mM LiCl	snoRNA	SNR42	0.159003	0.816002
Batch/Pool	C limited 30°C 100mM LiCl	snoRNA	SNR43	0.589962	0.656792
Batch/Pool	C limited 30°C 100mM LiCl	snoRNA	SNR45	-0.0394248	0.937826
Batch/Pool	C limited 30°C 100mM LiCl	snoRNA	SNR46	0.422746	0.583306
Batch/Pool	C limited 30°C 100mM LiCl	snoRNA	SNR47	-1.67236	0.288253
Batch/Pool	C limited 30°C 100mM LiCl	snoRNA	SNR48	-3.30103	0.0350442
Batch/Pool	C limited 30°C 100mM LiCl	snoRNA	SNR49	-0.18164	0.820814
Batch/Pool	C limited 30°C 100mM LiCl	snoRNA	SNR5	0.719211	0.525943
Batch/Pool	C limited 30°C 100mM LiCl	snoRNA	SNR50	-0.143834	0.898325
Batch/Pool	C limited 30°C 100mM LiCl	snoRNA	SNR51	0.291448	0.803108
Batch/Pool	C limited 30°C 100mM LiCl	snoRNA	SNR51/70/41	1.08965	0.385173
Batch/Pool	C limited 30°C 100mM LiCl	snoRNA	SNR52	0.540685	0.475186
Batch/Pool	C limited 30°C 100mM LiCl	snoRNA	SNR53	-1.39623	0.507703
Batch/Pool	C limited 30°C 100mM LiCl	snoRNA	SNR53/67	-0.374501	0.597888
Batch/Pool	C limited 30°C 100mM LiCl	snoRNA	SNR55	0.0786684	0.922435
Batch/Pool	C limited 30°C 100mM LiCl	snoRNA	SNR56	1.30256	0.142599
Batch/Pool	C limited 30°C 100mM LiCl	snoRNA	SNR57	-0.235348	0.744831
Batch/Pool	C limited 30°C 100mM LiCl	snoRNA	SNR58	-0.27167	0.837839
Batch/Pool	C limited 30°C 100mM LiCl	snoRNA	SNR60(overlap?)	0.104	0.891727
Batch/Pool	C limited 30°C 100mM LiCl	snoRNA	SNR61	-0.363175	0.757323
Batch/Pool	C limited 30°C 100mM LiCl	snoRNA	SNR61/55/57	-0.163955	0.810715
Batch/Pool	C limited 30°C 100mM LiCl	snoRNA	SNR62	0.780462	0.478525
Batch/Pool	C limited 30°C 100mM LiCl	snoRNA	SNR63	0.724159	0.543297
Batch/Pool	C limited 30°C 100mM LiCl	snoRNA	SNR64	-3.06684	0.020431
Batch/Pool	C limited 30°C 100mM LiCl	snoRNA	SNR65	1.31342	0.0906388
Batch/Pool	C limited 30°C 100mM LiCl	snoRNA	SNR66	-0.136081	0.82503
Batch/Pool	C limited 30°C 100mM LiCl	snoRNA	SNR67	0.17289	0.854119
Batch/Pool	C limited 30°C 100mM LiCl	snoRNA	SNR68	-0.163898	0.842131
Batch/Pool	C limited 30°C 100mM LiCl	snoRNA	SNR69	-0.366708	0.59179
Batch/Pool	C limited 30°C 100mM LiCl	snoRNA	SNR70	1.28764	0.2681
Batch/Pool	C limited 30°C 100mM LiCl	snoRNA	SNR71	-0.0040286	0.980038
Batch/Pool	C limited 30°C 100mM LiCl	snoRNA	SNR72	-0.345799	0.910134
Batch/Pool	C limited 30°C 100mM LiCl	snoRNA	SNR72/73/74/75/76/77/78	0.644491	0.426144
Batch/Pool	C limited 30°C 100mM LiCl	snoRNA	SNR73	0.76165	0.646515
Batch/Pool	C limited 30°C 100mM LiCl	snoRNA	SNR74	0.0463808	0.945908
Batch/Pool	C limited 30°C 100mM LiCl	snoRNA	SNR75	-0.224105	0.857388
Batch/Pool	C limited 30°C 100mM LiCl	snoRNA	SNR76	-0.213261	0.934817
Batch/Pool	C limited 30°C 100mM LiCl	snoRNA	SNR77	-0.352493	0.717344
Batch/Pool	C limited 30°C 100mM LiCl	snoRNA	SNR78	0.0696696	0.963498
Batch/Pool	C limited 30°C 100mM LiCl	snoRNA	SNR79	-0.169583	0.820298
Batch/Pool	C limited 30°C 100mM LiCl	snoRNA	SNR8	-1.34773	0.193905
Batch/Pool	C limited 30°C 100mM LiCl	snoRNA	SNR80	0.92583	0.698277
Batch/Pool	C limited 30°C 100mM LiCl	snoRNA	SNR81	0.524642	0.680195
Batch/Pool	C limited 30°C 100mM LiCl	snoRNA	SNR82	0.552265	0.573697
Batch/Pool	C limited 30°C 100mM LiCl	snoRNA	SNR83	-3.06037	0.0189959
Batch/Pool	C limited 30°C 100mM LiCl	snoRNA	SNR84	-0.364442	0.64139
Batch/Pool	C limited 30°C 100mM LiCl	snoRNA	SNR85	0.0817655	0.93913
Batch/Pool	C limited 30°C 100mM LiCl	snoRNA	SNR86	1.32299	0.114734
Batch/Pool	C limited 30°C 100mM LiCl	snoRNA	SNR87	1.273	0.109895
Batch/Pool	C limited 30°C 100mM LiCl	snoRNA	SNR9	0.532471	0.603899
Batch/Pool	C limited 30°C 100mM LiCl	SUT	SUT/053/468/CUT494	-0.117224	0.904304
Batch/Pool	C limited 30°C 100mM LiCl	SUT	SUT001	-0.38228	0.65281
Batch/Pool	C limited 30°C 100mM LiCl	SUT	SUT004	-1.77839	0.444564
Batch/Pool	C limited 30°C 100mM LiCl	SUT	SUT007	-0.344341	0.735608
Batch/Pool	C limited 30°C 100mM LiCl	SUT	SUT010	0.31101	0.873971
Batch/Pool	C limited 30°C 100mM LiCl	SUT	SUT014	0.663195	0.560399
Batch/Pool	C limited 30°C 100mM LiCl	SUT	SUT019	-0.279505	0.867982
Batch/Pool	C limited 30°C 100mM LiCl	SUT	SUT035	-0.129224	0.940407
Batch/Pool	C limited 30°C 100mM LiCl	SUT	SUT042	1.25295	0.272655
Batch/Pool	C limited 30°C 100mM LiCl	SUT	SUT049	0.234484	0.842629
Batch/Pool	C limited 30°C 100mM LiCl	SUT	SUT055	1.15839	0.1256
Batch/Pool	C limited 30°C 100mM LiCl	SUT	SUT056	0.187112	0.857458
Batch/Pool	C limited 30°C 100mM LiCl	SUT	SUT058	0.0290758	1
Batch/Pool	C limited 30°C 100mM LiCl	SUT	SUT067	-0.158569	0.833379
Batch/Pool	C limited 30°C 100mM LiCl	SUT	SUT071/483	-1.17285	0.193302
Batch/Pool	C limited 30°C 100mM LiCl	SUT	SUT075	0.244525	0.745653
Batch/Pool	C limited 30°C 100mM LiCl	SUT	SUT083	-1.55428	0.20982
Batch/Pool	C limited 30°C 100mM LiCl	SUT	SUT084/SUT499	-1.73072	0.166418
Batch/Pool	C limited 30°C 100mM LiCl	SUT	SUT085	1.22367	0.302125
Batch/Pool	C limited 30°C 100mM LiCl	SUT	SUT086/CUT102	-0.21398	0.760088
Batch/Pool	C limited 30°C 100mM LiCl	SUT	SUT087	1.1172	0.311213
Batch/Pool	C limited 30°C 100mM LiCl	SUT	SUT089	0.224072	0.840085
Batch/Pool	C limited 30°C 100mM LiCl	SUT	SUT098	-0.583295	0.600934
Batch/Pool	C limited 30°C 100mM LiCl	SUT	SUT099	-0.0741728	0.896718
Batch/Pool	C limited 30°C 100mM LiCl	SUT	SUT107	-0.395604	0.622732
Batch/Pool	C limited 30°C 100mM LiCl	SUT	SUT111	-0.0290309	0.955336
Batch/Pool	C limited 30°C 100mM LiCl	SUT	SUT119	-0.137475	0.945639
Batch/Pool	C limited 30°C 100mM LiCl	SUT	SUT123	-0.170958	0.935349
Batch/Pool	C limited 30°C 100mM LiCl	SUT	SUT125	-1.31633	0.240037
Batch/Pool	C limited 30°C 100mM LiCl	SUT	SUT126	-1.08284	0.305636
Batch/Pool	C limited 30°C 100mM LiCl	SUT	SUT129	0.312288	0.782854
Batch/Pool	C limited 30°C 100mM LiCl	SUT	SUT131	0.0391091	0.988937
Batch/Pool	C limited 30°C 100mM LiCl	SUT	SUT135	-0.209993	0.778653
Batch/Pool	C limited 30°C 100mM LiCl	SUT	SUT142	0.800273	0.758442
Batch/Pool	C limited 30°C 100mM LiCl	SUT	SUT157/579	-0.839816	0.428134
Batch/Pool	C limited 30°C 100mM LiCl	SUT	SUT167	-2.34562	0.0325093
Batch/Pool	C limited 30°C 100mM LiCl	SUT	SUT170	-0.442532	0.865682
Batch/Pool	C limited 30°C 100mM LiCl	SUT	SUT171	-0.0524821	0.982317
Batch/Pool	C limited 30°C 100mM LiCl	SUT	SUT173	-0.266426	0.765616
Batch/Pool	C limited 30°C 100mM LiCl	SUT	SUT174	-0.328505	0.702564
Batch/Pool	C limited 30°C 100mM LiCl	SUT	SUT193	1.3397	0.0610688
Batch/Pool	C limited 30°C 100mM LiCl	SUT	SUT211	-1.33563	0.282393
Batch/Pool	C limited 30°C 100mM LiCl	SUT	SUT218/655	-0.606405	0.852687
Batch/Pool	C limited 30°C 100mM LiCl	SUT	SUT219/656	-0.524028	0.5907
Batch/Pool	C limited 30°C 100mM LiCl	SUT	SUT229/661	0.279726	0.731399
Batch/Pool	C limited 30°C 100mM LiCl	SUT	SUT233/CUT707	0.189406	0.917173
Batch/Pool	C limited 30°C 100mM LiCl	SUT	SUT234	-0.41387	0.525698
Batch/Pool	C limited 30°C 100mM LiCl	SUT	SUT239/679	0.058579	0.98488
Batch/Pool	C limited 30°C 100mM LiCl	SUT	SUT249	-0.471513	0.681516
Batch/Pool	C limited 30°C 100mM LiCl	SUT	SUT259/691	0.354006	0.759536
Batch/Pool	C limited 30°C 100mM LiCl	SUT	SUT264	-0.0905006	0.905612
Batch/Pool	C limited 30°C 100mM LiCl	SUT	SUT267/697	0.497097	0.681685
Batch/Pool	C limited 30°C 100mM LiCl	SUT	SUT271	-0.0928257	0.923107
Batch/Pool	C limited 30°C 100mM LiCl	SUT	SUT274/698	0.452466	0.533609
Batch/Pool	C limited 30°C 100mM LiCl	SUT	SUT284/712	0.267767	0.81782
Batch/Pool	C limited 30°C 100mM LiCl	SUT	SUT285	0.718733	0.570771
Batch/Pool	C limited 30°C 100mM LiCl	SUT	SUT289/717	0.195074	0.842584
Batch/Pool	C limited 30°C 100mM LiCl	SUT	SUT304/730	0.00309661	0.999018
Batch/Pool	C limited 30°C 100mM LiCl	SUT	SUT305	-0.100979	0.905011
Batch/Pool	C limited 30°C 100mM LiCl	SUT	SUT311	0.0445166	0.955703
Batch/Pool	C limited 30°C 100mM LiCl	SUT	SUT329	-0.361227	0.69929
Batch/Pool	C limited 30°C 100mM LiCl	SUT	SUT339	0.0225862	1
Batch/Pool	C limited 30°C 100mM LiCl	SUT	SUT340	0.218187	0.864215
Batch/Pool	C limited 30°C 100mM LiCl	SUT	SUT346	0.997885	0.230477
Batch/Pool	C limited 30°C 100mM LiCl	SUT	SUT347	-0.429068	0.74319
Batch/Pool	C limited 30°C 100mM LiCl	SUT	SUT348	2.92947	0.000590489
Batch/Pool	C limited 30°C 100mM LiCl	SUT	SUT349/CUT354	0.0709693	1
Batch/Pool	C limited 30°C 100mM LiCl	SUT	SUT354	-0.975814	0.409708
Batch/Pool	C limited 30°C 100mM LiCl	SUT	SUT355	-0.4437	0.802088
Batch/Pool	C limited 30°C 100mM LiCl	SUT	SUT361	0.491193	0.68773
Batch/Pool	C limited 30°C 100mM LiCl	SUT	SUT362	-0.802585	0.455437
Batch/Pool	C limited 30°C 100mM LiCl	SUT	SUT367	0.718947	0.354274
Batch/Pool	C limited 30°C 100mM LiCl	SUT	SUT370	0.688431	0.629335
Batch/Pool	C limited 30°C 100mM LiCl	SUT	SUT375	0.55405	0.417372
Batch/Pool	C limited 30°C 100mM LiCl	SUT	SUT376	0.2059	0.780023
Batch/Pool	C limited 30°C 100mM LiCl	SUT	SUT385	0.115495	0.915469
Batch/Pool	C limited 30°C 100mM LiCl	SUT	SUT388	0.364646	0.632219
Batch/Pool	C limited 30°C 100mM LiCl	SUT	SUT398	0.231704	0.779829
Batch/Pool	C limited 30°C 100mM LiCl	SUT	SUT413	0.209256	0.75942
Batch/Pool	C limited 30°C 100mM LiCl	SUT	SUT414	1.01014	0.391951
Batch/Pool	C limited 30°C 100mM LiCl	SUT	SUT417	0.522965	0.807043
Batch/Pool	C limited 30°C 100mM LiCl	SUT	SUT418	-0.349883	0.832155
Batch/Pool	C limited 30°C 100mM LiCl	SUT	SUT420/CUT425	0.267515	0.759409
Batch/Pool	C limited 30°C 100mM LiCl	SUT	SUT430	0.053649	0.952198
Batch/Pool	C limited 30°C 100mM LiCl	SUT	SUT431	-0.0637782	0.942178
Batch/Pool	C limited 30°C 100mM LiCl	SUT	SUT432	-0.0941834	0.906913
Batch/Pool	C limited 30°C 100mM LiCl	SUT	SUT433	-0.230929	0.735691
Batch/Pool	C limited 30°C 100mM LiCl	SUT	SUT437	-0.372186	0.651587
Batch/Pool	C limited 30°C 100mM LiCl	SUT	SUT441	0.44545	0.541913
Batch/Pool	C limited 30°C 100mM LiCl	SUT	SUT451	-0.595162	0.396039
Batch/Pool	C limited 30°C 100mM LiCl	SUT	SUT456/029	-0.167276	0.922538
Batch/Pool	C limited 30°C 100mM LiCl	SUT	SUT457	-2.8611	0.0189927
Batch/Pool	C limited 30°C 100mM LiCl	SUT	SUT463	-3.05846	0.0185535
Batch/Pool	C limited 30°C 100mM LiCl	SUT	SUT465	0.151842	0.825933
Batch/Pool	C limited 30°C 100mM LiCl	SUT	SUT467	0.299599	0.899522
Batch/Pool	C limited 30°C 100mM LiCl	SUT	SUT469	0.988457	0.21139
Batch/Pool	C limited 30°C 100mM LiCl	SUT	SUT471	-2.37826	0.0637569
Batch/Pool	C limited 30°C 100mM LiCl	SUT	SUT473/CUT502	-0.147808	0.861544
Batch/Pool	C limited 30°C 100mM LiCl	SUT	SUT477	-0.886752	0.302678
Batch/Pool	C limited 30°C 100mM LiCl	SUT	SUT479	-1.12063	0.252728
Batch/Pool	C limited 30°C 100mM LiCl	SUT	SUT480	-2.76241	0.0300962
Batch/Pool	C limited 30°C 100mM LiCl	SUT	SUT492	0.168613	0.904106
Batch/Pool	C limited 30°C 100mM LiCl	SUT	SUT493	-0.177862	0.953785
Batch/Pool	C limited 30°C 100mM LiCl	SUT	SUT496	-0.414817	0.55476
Batch/Pool	C limited 30°C 100mM LiCl	SUT	SUT500	-0.260092	0.750235
Batch/Pool	C limited 30°C 100mM LiCl	SUT	SUT501	-0.393623	0.581727
Batch/Pool	C limited 30°C 100mM LiCl	SUT	SUT509	-2.07987	0.149781
Batch/Pool	C limited 30°C 100mM LiCl	SUT	SUT515	-0.131758	0.820309
Batch/Pool	C limited 30°C 100mM LiCl	SUT	SUT518	0.648863	0.587546
Batch/Pool	C limited 30°C 100mM LiCl	SUT	SUT526	0.372117	0.581533
Batch/Pool	C limited 30°C 100mM LiCl	SUT	SUT532	0.384095	0.751979
Batch/Pool	C limited 30°C 100mM LiCl	SUT	SUT539	-0.51581	0.443823
Batch/Pool	C limited 30°C 100mM LiCl	SUT	SUT540	-0.339456	0.633597
Batch/Pool	C limited 30°C 100mM LiCl	SUT	SUT543/115	-1.51047	0.223736
Batch/Pool	C limited 30°C 100mM LiCl	SUT	SUT546/118	-0.856443	0.471435
Batch/Pool	C limited 30°C 100mM LiCl	SUT	SUT553	-0.19014	0.758872
Batch/Pool	C limited 30°C 100mM LiCl	SUT	SUT558	-0.294752	0.67116
Batch/Pool	C limited 30°C 100mM LiCl	SUT	SUT570	-0.733386	0.313938
Batch/Pool	C limited 30°C 100mM LiCl	SUT	SUT571	0.383097	0.613208
Batch/Pool	C limited 30°C 100mM LiCl	SUT	SUT581	-0.218632	0.95299
Batch/Pool	C limited 30°C 100mM LiCl	SUT	SUT591	-1.12813	0.160725
Batch/Pool	C limited 30°C 100mM LiCl	SUT	SUT593	-1.11693	0.303653
Batch/Pool	C limited 30°C 100mM LiCl	SUT	SUT602/176	-0.295587	0.731568
Batch/Pool	C limited 30°C 100mM LiCl	SUT	SUT616	0.571463	0.551503
Batch/Pool	C limited 30°C 100mM LiCl	SUT	SUT617	-2.07881	0.429379
Batch/Pool	C limited 30°C 100mM LiCl	SUT	SUT643	0.331019	0.933238
Batch/Pool	C limited 30°C 100mM LiCl	SUT	SUT718	-0.127382	0.9022
Batch/Pool	C limited 30°C 100mM LiCl	SUT	SUT722	-0.251994	0.807912
Batch/Pool	C limited 30°C 100mM LiCl	SUT	SUT725	0.0120914	0.99898
Batch/Pool	C limited 30°C 100mM LiCl	SUT	SUT729/CUT773	-0.129018	0.92782
Batch/Pool	C limited 30°C 100mM LiCl	SUT	SUT733	-0.160729	0.900657
Batch/Pool	C limited 30°C 100mM LiCl	SUT	SUT737/313	-1.02231	0.366575
Batch/Pool	C limited 30°C 100mM LiCl	SUT	SUT764	-0.961081	0.562833
Batch/Pool	C limited 30°C 100mM LiCl	SUT	SUT770	-1.52418	0.214921
Batch/Pool	C limited 30°C 100mM LiCl	SUT	SUT796	-0.219652	0.757631
Batch/Pool	C limited 30°C 100mM LiCl	SUT	SUT798/387	-0.226695	0.747412
Batch/Pool	C limited 30°C 100mM LiCl	SUT	SUT824	-2.44478	0.121148
Batch/Pool	C limited 30°C 100mM LiCl	SUT	SUT827	-0.134302	0.858928
Batch/Pool	C limited 30°C 100mM LiCl	SUT	SUT830	0.414295	0.570208
Batch/Pool	C limited 30°C 100mM LiCl	SUT	SUT834	-0.130204	0.95181
Batch/Pool	C limited 30°C 100mM LiCl	SUT	SUT842/425	0.383995	0.651272
Batch/Pool	C limited 30°C 100mM LiCl	SUT	SUT847	-0.0688627	0.930494
Batch/Pool	C limited 30°C 100mM LiCl	tRNA	tA(AGC)D	-0.043315	0.954761
Batch/Pool	C limited 30°C 100mM LiCl	tRNA	tA(AGC)F	-0.214569	0.912255
Batch/Pool	C limited 30°C 100mM LiCl	tRNA	tA(AGC)G	0.19042	0.910949
Batch/Pool	C limited 30°C 100mM LiCl	tRNA	tA(AGC)H	-0.153609	0.846347
Batch/Pool	C limited 30°C 100mM LiCl	tRNA	tA(AGC)J	-0.156232	0.801241
Batch/Pool	C limited 30°C 100mM LiCl	tRNA	tA(AGC)K1	-0.167042	0.929434
Batch/Pool	C limited 30°C 100mM LiCl	tRNA	tA(AGC)K2	-0.269322	0.834384
Batch/Pool	C limited 30°C 100mM LiCl	tRNA	tA(AGC)L	-0.0522771	0.940503
Batch/Pool	C limited 30°C 100mM LiCl	tRNA	tA(AGC)M1	0.217296	0.79497
Batch/Pool	C limited 30°C 100mM LiCl	tRNA	tA(AGC)M2	-0.38433	0.848037
Batch/Pool	C limited 30°C 100mM LiCl	tRNA	tA(AGC)P	-3.57123	0.00314352
Batch/Pool	C limited 30°C 100mM LiCl	tRNA	tA(UGC)A	-0.538003	0.689909
Batch/Pool	C limited 30°C 100mM LiCl	tRNA	tA(UGC)E	0.166854	0.957965
Batch/Pool	C limited 30°C 100mM LiCl	tRNA	tA(UGC)G	0.177196	0.90896
Batch/Pool	C limited 30°C 100mM LiCl	tRNA	tA(UGC)L	0.106467	0.947573
Batch/Pool	C limited 30°C 100mM LiCl	tRNA	tA(UGC)O	0.665791	0.607645
Batch/Pool	C limited 30°C 100mM LiCl	tRNA	tC(GCA)B	-0.000419648	0.98399
Batch/Pool	C limited 30°C 100mM LiCl	tRNA	tC(GCA)G	1.05821	0.307922
Batch/Pool	C limited 30°C 100mM LiCl	tRNA	tC(GCA)P1	-0.143141	0.876069
Batch/Pool	C limited 30°C 100mM LiCl	tRNA	tC(GCA)P2	-0.0726371	0.960692
Batch/Pool	C limited 30°C 100mM LiCl	tRNA	tD(GUC)B	0.0373105	0.968294
Batch/Pool	C limited 30°C 100mM LiCl	tRNA	tD(GUC)D	0.00967001	0.980566
Batch/Pool	C limited 30°C 100mM LiCl	tRNA	tD(GUC)G1	0.469015	0.542999
Batch/Pool	C limited 30°C 100mM LiCl	tRNA	tD(GUC)G2	-0.383124	0.571115
Batch/Pool	C limited 30°C 100mM LiCl	tRNA	tD(GUC)I1	0.68651	0.368295
Batch/Pool	C limited 30°C 100mM LiCl	tRNA	tD(GUC)I2	1.72859	0.0164558
Batch/Pool	C limited 30°C 100mM LiCl	tRNA	tD(GUC)J1	-1.69644	0.163456
Batch/Pool	C limited 30°C 100mM LiCl	tRNA	tD(GUC)J2	0.787482	0.547284
Batch/Pool	C limited 30°C 100mM LiCl	tRNA	tD(GUC)J3	0.120959	0.916713
Batch/Pool	C limited 30°C 100mM LiCl	tRNA	tD(GUC)J4	0.460544	0.741014
Batch/Pool	C limited 30°C 100mM LiCl	tRNA	tD(GUC)K	0.532287	0.89236
Batch/Pool	C limited 30°C 100mM LiCl	tRNA	tD(GUC)L1	0.165555	0.806058
Batch/Pool	C limited 30°C 100mM LiCl	tRNA	tD(GUC)L2	-0.183229	0.788606
Batch/Pool	C limited 30°C 100mM LiCl	tRNA	tD(GUC)M	-3.20292	0.0107476
Batch/Pool	C limited 30°C 100mM LiCl	tRNA	tD(GUC)N	0.529373	0.435661
Batch/Pool	C limited 30°C 100mM LiCl	tRNA	tD(GUC)O	0.274947	0.737269
Batch/Pool	C limited 30°C 100mM LiCl	tRNA	tE(CUC)D	1.27814	0.295799
Batch/Pool	C limited 30°C 100mM LiCl	tRNA	tE(CUC)I	-3.25454	0.013228
Batch/Pool	C limited 30°C 100mM LiCl	tRNA	tE(UUC)B	0.156601	0.827722
Batch/Pool	C limited 30°C 100mM LiCl	tRNA	tE(UUC)C	-0.963416	0.535539
Batch/Pool	C limited 30°C 100mM LiCl	tRNA	tE(UUC)E1	0.915747	0.194352
Batch/Pool	C limited 30°C 100mM LiCl	tRNA	tE(UUC)E2	0.452082	0.554659
Batch/Pool	C limited 30°C 100mM LiCl	tRNA	tE(UUC)E3	-0.876095	0.810156
Batch/Pool	C limited 30°C 100mM LiCl	tRNA	tE(UUC)G2	0.575617	0.538713
Batch/Pool	C limited 30°C 100mM LiCl	tRNA	tE(UUC)G3	0.321553	0.655612
Batch/Pool	C limited 30°C 100mM LiCl	tRNA	tE(UUC)I	0.505262	0.496293
Batch/Pool	C limited 30°C 100mM LiCl	tRNA	tE(UUC)J	0.573489	0.418593
Batch/Pool	C limited 30°C 100mM LiCl	tRNA	tE(UUC)K	1.04168	0.30014
Batch/Pool	C limited 30°C 100mM LiCl	tRNA	tE(UUC)K SOE1	0.28218	0.67371
Batch/Pool	C limited 30°C 100mM LiCl	tRNA	tE(UUC)L	0.294093	0.929045
Batch/Pool	C limited 30°C 100mM LiCl	tRNA	tE(UUC)M	0.656305	0.383363
Batch/Pool	C limited 30°C 100mM LiCl	tRNA	tE(UUC)P	0.0422386	1
Batch/Pool	C limited 30°C 100mM LiCl	tRNA	tF(GAA)B	-2.18126	0.081501
Batch/Pool	C limited 30°C 100mM LiCl	tRNA	tF(GAA)D	0.0625484	0.948454
Batch/Pool	C limited 30°C 100mM LiCl	tRNA	tF(GAA)F	-0.0508712	0.930745
Batch/Pool	C limited 30°C 100mM LiCl	tRNA	tF(GAA)G	-0.274216	0.712524
Batch/Pool	C limited 30°C 100mM LiCl	tRNA	tF(GAA)H1	-0.540268	0.583269
Batch/Pool	C limited 30°C 100mM LiCl	tRNA	tF(GAA)H2	-0.665869	0.341352
Batch/Pool	C limited 30°C 100mM LiCl	tRNA	tF(GAA)M	0.273326	0.85845
Batch/Pool	C limited 30°C 100mM LiCl	tRNA	tF(GAA)N	-0.0741711	0.923906
Batch/Pool	C limited 30°C 100mM LiCl	tRNA	tF(GAA)P1	-0.105008	0.879562
Batch/Pool	C limited 30°C 100mM LiCl	tRNA	tF(GAA)P2	-0.0915488	0.936396
Batch/Pool	C limited 30°C 100mM LiCl	tRNA	tG(CCC)D SUF3	0.536123	0.596208
Batch/Pool	C limited 30°C 100mM LiCl	tRNA	tG(CCC)O SUF5	0.553292	0.489198
Batch/Pool	C limited 30°C 100mM LiCl	tRNA	tG(GCC)B	0.730427	0.779208
Batch/Pool	C limited 30°C 100mM LiCl	tRNA	tG(GCC)C SUF16	-3.00138	0.0453787
Batch/Pool	C limited 30°C 100mM LiCl	tRNA	tG(GCC)D1	-3.45839	0.00921692
Batch/Pool	C limited 30°C 100mM LiCl	tRNA	tG(GCC)D2	0.460813	0.5697
Batch/Pool	C limited 30°C 100mM LiCl	tRNA	tG(GCC)E	0.508924	0.639528
Batch/Pool	C limited 30°C 100mM LiCl	tRNA	tG(GCC)F1 SUF20	0.284837	0.70422
Batch/Pool	C limited 30°C 100mM LiCl	tRNA	tG(GCC)F2	-0.147853	0.939862
Batch/Pool	C limited 30°C 100mM LiCl	tRNA	tG(GCC)G1	0.767	0.548189
Batch/Pool	C limited 30°C 100mM LiCl	tRNA	tG(GCC)G2	2.80679	0.0826349
Batch/Pool	C limited 30°C 100mM LiCl	tRNA	tG(GCC)J1	0.133752	0.996744
Batch/Pool	C limited 30°C 100mM LiCl	tRNA	tG(GCC)J2	-0.380261	0.746038
Batch/Pool	C limited 30°C 100mM LiCl	tRNA	tG(GCC)M	-0.290404	0.932673
Batch/Pool	C limited 30°C 100mM LiCl	tRNA	tG(GCC)O1	0.617185	0.740662
Batch/Pool	C limited 30°C 100mM LiCl	tRNA	tG(GCC)O2 SUF17	0.438761	0.618488
Batch/Pool	C limited 30°C 100mM LiCl	tRNA	tG(GCC)P1	1.83048	0.0737604
Batch/Pool	C limited 30°C 100mM LiCl	tRNA	tG(GCC)P2	-0.677222	0.75458
Batch/Pool	C limited 30°C 100mM LiCl	tRNA	tG(UCC)G SUF4	0.273993	0.867908
Batch/Pool	C limited 30°C 100mM LiCl	tRNA	tG(UCC)N SUF6	0.399538	0.749862
Batch/Pool	C limited 30°C 100mM LiCl	tRNA	tG(UCC)O SUF1	0.942067	0.618754
Batch/Pool	C limited 30°C 100mM LiCl	tRNA	tH(GUG)E1	0.480076	0.507348
Batch/Pool	C limited 30°C 100mM LiCl	tRNA	tH(GUG)E2	-3.07846	0.541744
Batch/Pool	C limited 30°C 100mM LiCl	tRNA	tH(GUG)G1	0.120276	0.931346
Batch/Pool	C limited 30°C 100mM LiCl	tRNA	tH(GUG)G2	0.819002	0.320009
Batch/Pool	C limited 30°C 100mM LiCl	tRNA	tH(GUG)H	0.103643	0.899441
Batch/Pool	C limited 30°C 100mM LiCl	tRNA	tH(GUG)K	0.127952	0.973826
Batch/Pool	C limited 30°C 100mM LiCl	tRNA	tH(GUG)M	0.319757	0.650146
Batch/Pool	C limited 30°C 100mM LiCl	tRNA	tI(AAU)B	-0.101345	0.876055
Batch/Pool	C limited 30°C 100mM LiCl	tRNA	tI(AAU)D	-0.137168	0.823427
Batch/Pool	C limited 30°C 100mM LiCl	tRNA	tI(AAU)E1	0.0836577	0.976641
Batch/Pool	C limited 30°C 100mM LiCl	tRNA	tI(AAU)E2	-0.615227	0.49612
Batch/Pool	C limited 30°C 100mM LiCl	tRNA	tI(AAU)G	0.552744	0.452143
Batch/Pool	C limited 30°C 100mM LiCl	tRNA	tI(AAU)I1	-0.212661	0.930361
Batch/Pool	C limited 30°C 100mM LiCl	tRNA	tI(AAU)I2	-0.0608474	0.925761
Batch/Pool	C limited 30°C 100mM LiCl	tRNA	tI(AAU)L1	0.405469	0.915585
Batch/Pool	C limited 30°C 100mM LiCl	tRNA	tI(AAU)L2	-0.191682	0.883913
Batch/Pool	C limited 30°C 100mM LiCl	tRNA	tI(AAU)N1	-1.03034	0.579788
Batch/Pool	C limited 30°C 100mM LiCl	tRNA	tI(AAU)N2	0.684311	0.327463
Batch/Pool	C limited 30°C 100mM LiCl	tRNA	tI(AAU)P1	0.342756	0.630983
Batch/Pool	C limited 30°C 100mM LiCl	tRNA	tI(AAU)P2	-0.933985	0.174389
Batch/Pool	C limited 30°C 100mM LiCl	tRNA	tI(UAU)D	-0.226672	0.901925
Batch/Pool	C limited 30°C 100mM LiCl	tRNA	tI(UAU)L	-0.741348	0.647571
Batch/Pool	C limited 30°C 100mM LiCl	tRNA	tK(CUU)C	-0.232733	0.840126
Batch/Pool	C limited 30°C 100mM LiCl	tRNA	tK(CUU)D1	0.0606877	0.953818
Batch/Pool	C limited 30°C 100mM LiCl	tRNA	tK(CUU)D2	0.19658	0.779556
Batch/Pool	C limited 30°C 100mM LiCl	tRNA	tK(CUU)E1	-0.0105702	0.970343
Batch/Pool	C limited 30°C 100mM LiCl	tRNA	tK(CUU)E2	-0.315133	0.909655
Batch/Pool	C limited 30°C 100mM LiCl	tRNA	tK(CUU)F	-0.691491	0.406988
Batch/Pool	C limited 30°C 100mM LiCl	tRNA	tK(CUU)G1	-2.54514	0.0228927
Batch/Pool	C limited 30°C 100mM LiCl	tRNA	tK(CUU)G2	-0.321394	0.75248
Batch/Pool	C limited 30°C 100mM LiCl	tRNA	tK(CUU)G3	-4.44121	0.00114253
Batch/Pool	C limited 30°C 100mM LiCl	tRNA	tK(CUU)I	-0.0482373	0.966401
Batch/Pool	C limited 30°C 100mM LiCl	tRNA	tK(CUU)J	0.365451	0.869812
Batch/Pool	C limited 30°C 100mM LiCl	tRNA	tK(CUU)K	0.0367574	0.951337
Batch/Pool	C limited 30°C 100mM LiCl	tRNA	tK(CUU)M	-0.540618	0.434125
Batch/Pool	C limited 30°C 100mM LiCl	tRNA	tK(CUU)P	-0.0225978	0.974904
Batch/Pool	C limited 30°C 100mM LiCl	tRNA	tK(UUU)D	-1.0036	0.221481
Batch/Pool	C limited 30°C 100mM LiCl	tRNA	tK(UUU)G1	0.0162652	1
Batch/Pool	C limited 30°C 100mM LiCl	tRNA	tK(UUU)G2	-0.464305	0.501699
Batch/Pool	C limited 30°C 100mM LiCl	tRNA	tK(UUU)K	0.0165144	0.994354
Batch/Pool	C limited 30°C 100mM LiCl	tRNA	tK(UUU)L	0.352223	0.619431
Batch/Pool	C limited 30°C 100mM LiCl	tRNA	tK(UUU)O	-2.84735	0.0241472
Batch/Pool	C limited 30°C 100mM LiCl	tRNA	tK(UUU)P	-0.434749	0.900387
Batch/Pool	C limited 30°C 100mM LiCl	tRNA	tL(CAA)A SUP56	0.151194	0.826015
Batch/Pool	C limited 30°C 100mM LiCl	tRNA	tL(CAA)C SUP53	-0.190303	0.867194
Batch/Pool	C limited 30°C 100mM LiCl	tRNA	tL(CAA)D	0.220746	0.874133
Batch/Pool	C limited 30°C 100mM LiCl	tRNA	tL(CAA)G1	0.780195	0.317442
Batch/Pool	C limited 30°C 100mM LiCl	tRNA	tL(CAA)G2 SUP54	0.505501	0.503243
Batch/Pool	C limited 30°C 100mM LiCl	tRNA	tL(CAA)G3	0.216164	0.853603
Batch/Pool	C limited 30°C 100mM LiCl	tRNA	tL(CAA)K	0.439839	0.525567
Batch/Pool	C limited 30°C 100mM LiCl	tRNA	tL(CAA)L	-2.87258	0.0241795
Batch/Pool	C limited 30°C 100mM LiCl	tRNA	tL(CAA)M	0.6109	0.432392
Batch/Pool	C limited 30°C 100mM LiCl	tRNA	tL(CAA)N	-0.17306	0.91611
Batch/Pool	C limited 30°C 100mM LiCl	tRNA	tL(GAG)G	0.565535	0.644965
Batch/Pool	C limited 30°C 100mM LiCl	tRNA	tL(UAA)B1	0.272306	0.790122
Batch/Pool	C limited 30°C 100mM LiCl	tRNA	tL(UAA)B2	0.597023	0.461335
Batch/Pool	C limited 30°C 100mM LiCl	tRNA	tL(UAA)D	0.507372	0.46835
Batch/Pool	C limited 30°C 100mM LiCl	tRNA	tL(UAA)J SUP51	0.732763	0.518106
Batch/Pool	C limited 30°C 100mM LiCl	tRNA	tL(UAA)K	0.222962	0.92655
Batch/Pool	C limited 30°C 100mM LiCl	tRNA	tL(UAA)L	-0.0797794	0.968864
Batch/Pool	C limited 30°C 100mM LiCl	tRNA	tL(UAA)N	0.0599758	0.950079
Batch/Pool	C limited 30°C 100mM LiCl	tRNA	tL(UAG)J	0.0272143	0.956965
Batch/Pool	C limited 30°C 100mM LiCl	tRNA	tL(UAG)L1	-0.155012	0.819074
Batch/Pool	C limited 30°C 100mM LiCl	tRNA	tL(UAG)L2	-0.0139865	0.982203
Batch/Pool	C limited 30°C 100mM LiCl	tRNA	tM(CAU)C	0.388862	0.835308
Batch/Pool	C limited 30°C 100mM LiCl	tRNA	tN(GUU)C	-1.19221	0.335436
Batch/Pool	C limited 30°C 100mM LiCl	tRNA	tN(GUU)F	1.0379	0.724306
Batch/Pool	C limited 30°C 100mM LiCl	tRNA	tN(GUU)G	0.224789	0.878199
Batch/Pool	C limited 30°C 100mM LiCl	tRNA	tN(GUU)K	-2.52775	0.0436427
Batch/Pool	C limited 30°C 100mM LiCl	tRNA	tN(GUU)L	0.682226	0.67888
Batch/Pool	C limited 30°C 100mM LiCl	tRNA	tN(GUU)N1	0.131515	0.923897
Batch/Pool	C limited 30°C 100mM LiCl	tRNA	tN(GUU)N2	0.130069	0.975912
Batch/Pool	C limited 30°C 100mM LiCl	tRNA	tN(GUU)O1	0.248672	0.831346
Batch/Pool	C limited 30°C 100mM LiCl	tRNA	tN(GUU)O2	1.46683	0.133338
Batch/Pool	C limited 30°C 100mM LiCl	tRNA	tN(GUU)P	0.347364	0.851081
Batch/Pool	C limited 30°C 100mM LiCl	tRNA	tP(AGG)C SUF2	0.174288	0.902148
Batch/Pool	C limited 30°C 100mM LiCl	tRNA	tP(AGG)N SUF10	-1.09796	0.555503
Batch/Pool	C limited 30°C 100mM LiCl	tRNA	tP(UGG)A TRN1	2.55757	0.219945
Batch/Pool	C limited 30°C 100mM LiCl	tRNA	tP(UGG)F SUF9	0.41557	0.542624
Batch/Pool	C limited 30°C 100mM LiCl	tRNA	tP(UGG)H SUF8	-0.228553	0.798611
Batch/Pool	C limited 30°C 100mM LiCl	tRNA	tP(UGG)L	-0.0633707	0.956309
Batch/Pool	C limited 30°C 100mM LiCl	tRNA	tP(UGG)M SUF7	-0.269185	0.70884
Batch/Pool	C limited 30°C 100mM LiCl	tRNA	tP(UGG)N1	1.01824	0.421018
Batch/Pool	C limited 30°C 100mM LiCl	tRNA	tP(UGG)N2	0.123731	0.895661
Batch/Pool	C limited 30°C 100mM LiCl	tRNA	tP(UGG)O1	1.03475	0.255534
Batch/Pool	C limited 30°C 100mM LiCl	tRNA	tP(UGG)O2 SUF11	0.0152599	1
Batch/Pool	C limited 30°C 100mM LiCl	tRNA	tP(UGG)O3	-0.335758	0.79427
Batch/Pool	C limited 30°C 100mM LiCl	tRNA	tQ(CUG)M CDC65	1.36344	0.139546
Batch/Pool	C limited 30°C 100mM LiCl	tRNA	tQ(UUG)B	0.505201	0.863469
Batch/Pool	C limited 30°C 100mM LiCl	tRNA	tQ(UUG)C	0.909458	0.705607
Batch/Pool	C limited 30°C 100mM LiCl	tRNA	tQ(UUG)D1	-0.121227	0.9377
Batch/Pool	C limited 30°C 100mM LiCl	tRNA	tQ(UUG)D2	-1.629	0.514277
Batch/Pool	C limited 30°C 100mM LiCl	tRNA	tQ(UUG)D3	0.722108	0.412496
Batch/Pool	C limited 30°C 100mM LiCl	tRNA	tQ(UUG)E1	0.583654	0.520414
Batch/Pool	C limited 30°C 100mM LiCl	tRNA	tQ(UUG)E2	0.506144	0.664673
Batch/Pool	C limited 30°C 100mM LiCl	tRNA	tQ(UUG)H	0.524687	0.627021
Batch/Pool	C limited 30°C 100mM LiCl	tRNA	tQ(UUG)L	-3.95393	0.000400386
Batch/Pool	C limited 30°C 100mM LiCl	tRNA	tR(ACG)D	0.381892	0.948435
Batch/Pool	C limited 30°C 100mM LiCl	tRNA	tR(ACG)E	-0.0698129	0.921463
Batch/Pool	C limited 30°C 100mM LiCl	tRNA	tR(ACG)J	-0.111441	0.865077
Batch/Pool	C limited 30°C 100mM LiCl	tRNA	tR(ACG)K	0.346487	0.659359
Batch/Pool	C limited 30°C 100mM LiCl	tRNA	tR(ACG)L	0.0342306	0.997784
Batch/Pool	C limited 30°C 100mM LiCl	tRNA	tR(ACG)O	0.463571	0.810472
Batch/Pool	C limited 30°C 100mM LiCl	tRNA	tR(CCG)L TRR4	-3.44979	0.0180811
Batch/Pool	C limited 30°C 100mM LiCl	tRNA	tR(CCU)J HSX1	-6.24789	2.61e-11
Batch/Pool	C limited 30°C 100mM LiCl	tRNA	tR(UCU)B	-1.86083	0.0882196
Batch/Pool	C limited 30°C 100mM LiCl	tRNA	tR(UCU)D	-0.0176828	0.974863
Batch/Pool	C limited 30°C 100mM LiCl	tRNA	tR(UCU)E	-3.17125	0.264517
Batch/Pool	C limited 30°C 100mM LiCl	tRNA	tR(UCU)G1	-1.2604	0.291319
Batch/Pool	C limited 30°C 100mM LiCl	tRNA	tR(UCU)G2	0.386949	0.595418
Batch/Pool	C limited 30°C 100mM LiCl	tRNA	tR(UCU)G3	0.164366	0.870745
Batch/Pool	C limited 30°C 100mM LiCl	tRNA	tR(UCU)J1	0.724697	0.830906
Batch/Pool	C limited 30°C 100mM LiCl	tRNA	tR(UCU)J2	0.169817	0.849071
Batch/Pool	C limited 30°C 100mM LiCl	tRNA	tR(UCU)K	0.484177	0.766957
Batch/Pool	C limited 30°C 100mM LiCl	tRNA	tR(UCU)M1	0.824298	0.480695
Batch/Pool	C limited 30°C 100mM LiCl	tRNA	tR(UCU)M2	0.257763	0.703576
Batch/Pool	C limited 30°C 100mM LiCl	tRNA	tS(AGA)A	0.442272	0.898177
Batch/Pool	C limited 30°C 100mM LiCl	tRNA	tS(AGA)B	-0.216652	0.859761
Batch/Pool	C limited 30°C 100mM LiCl	tRNA	tS(AGA)D1	-0.00182803	1
Batch/Pool	C limited 30°C 100mM LiCl	tRNA	tS(AGA)D2	-0.871389	0.277158
Batch/Pool	C limited 30°C 100mM LiCl	tRNA	tS(AGA)D3	0.442033	0.835566
Batch/Pool	C limited 30°C 100mM LiCl	tRNA	tS(AGA)E	-0.212053	0.758841
Batch/Pool	C limited 30°C 100mM LiCl	tRNA	tS(AGA)G	-0.234032	0.897428
Batch/Pool	C limited 30°C 100mM LiCl	tRNA	tS(AGA)H	0.129214	0.895509
Batch/Pool	C limited 30°C 100mM LiCl	tRNA	tS(AGA)J	0.227123	0.92988
Batch/Pool	C limited 30°C 100mM LiCl	tRNA	tS(AGA)L	-0.2821	0.687934
Batch/Pool	C limited 30°C 100mM LiCl	tRNA	tS(AGA)M	-0.229366	0.823573
Batch/Pool	C limited 30°C 100mM LiCl	tRNA	tS(CGA)C SUP61	-0.14921	0.857168
Batch/Pool	C limited 30°C 100mM LiCl	tRNA	tS(GCU)F	0.773345	0.819649
Batch/Pool	C limited 30°C 100mM LiCl	tRNA	tS(GCU)L	-1.15308	0.248928
Batch/Pool	C limited 30°C 100mM LiCl	tRNA	tS(GCU)O	-0.0950946	0.876248
Batch/Pool	C limited 30°C 100mM LiCl	tRNA	tS(UGA)I SUP17	0.0303522	0.985751
Batch/Pool	C limited 30°C 100mM LiCl	tRNA	tS(UGA)P SUP16	-0.0357069	0.95381
Batch/Pool	C limited 30°C 100mM LiCl	tRNA	tT(AGU)B	-0.0609408	0.931581
Batch/Pool	C limited 30°C 100mM LiCl	tRNA	tT(AGU)C	-0.200655	0.844501
Batch/Pool	C limited 30°C 100mM LiCl	tRNA	tT(AGU)D	-2.45913	0.0356654
Batch/Pool	C limited 30°C 100mM LiCl	tRNA	tT(AGU)H	0.0141623	1
Batch/Pool	C limited 30°C 100mM LiCl	tRNA	tT(AGU)I1	-0.0383822	0.977512
Batch/Pool	C limited 30°C 100mM LiCl	tRNA	tT(AGU)I2	-0.1787	0.808386
Batch/Pool	C limited 30°C 100mM LiCl	tRNA	tT(AGU)J	4.42301	0.00649068
Batch/Pool	C limited 30°C 100mM LiCl	tRNA	tT(AGU)N1	-0.232894	0.895004
Batch/Pool	C limited 30°C 100mM LiCl	tRNA	tT(AGU)N2	-0.304686	0.823464
Batch/Pool	C limited 30°C 100mM LiCl	tRNA	tT(AGU)O1	-0.273713	0.692814
Batch/Pool	C limited 30°C 100mM LiCl	tRNA	tT(AGU)O2	0.219492	0.879845
Batch/Pool	C limited 30°C 100mM LiCl	tRNA	tT(CGU)K TRT2	0.805712	0.802097
Batch/Pool	C limited 30°C 100mM LiCl	tRNA	tT(UGU)G1	-0.239792	0.900502
Batch/Pool	C limited 30°C 100mM LiCl	tRNA	tT(UGU)G2	-0.38067	0.734243
Batch/Pool	C limited 30°C 100mM LiCl	tRNA	tT(UGU)H	-0.0806441	0.935483
Batch/Pool	C limited 30°C 100mM LiCl	tRNA	tT(UGU)P	0.00558632	0.991376
Batch/Pool	C limited 30°C 100mM LiCl	tRNA	tV(AAC)E1	-0.109757	0.849278
Batch/Pool	C limited 30°C 100mM LiCl	tRNA	tV(AAC)E2	-0.693088	0.573726
Batch/Pool	C limited 30°C 100mM LiCl	tRNA	tV(AAC)G1	-0.386982	0.710339
Batch/Pool	C limited 30°C 100mM LiCl	tRNA	tV(AAC)G2	-0.350998	0.796324
Batch/Pool	C limited 30°C 100mM LiCl	tRNA	tV(AAC)G3	1.52701	0.495268
Batch/Pool	C limited 30°C 100mM LiCl	tRNA	tV(AAC)H	-0.576239	0.577124
Batch/Pool	C limited 30°C 100mM LiCl	tRNA	tV(AAC)J	0.0680879	0.989168
Batch/Pool	C limited 30°C 100mM LiCl	tRNA	tV(AAC)K1	0.107938	0.969787
Batch/Pool	C limited 30°C 100mM LiCl	tRNA	tV(AAC)K2	-0.14879	0.833974
Batch/Pool	C limited 30°C 100mM LiCl	tRNA	tV(AAC)L	0.280447	0.933679
Batch/Pool	C limited 30°C 100mM LiCl	tRNA	tV(AAC)M1	-0.323386	0.763963
Batch/Pool	C limited 30°C 100mM LiCl	tRNA	tV(AAC)M2	-1.01814	0.141549
Batch/Pool	C limited 30°C 100mM LiCl	tRNA	tV(AAC)M3	-0.81963	0.703698
Batch/Pool	C limited 30°C 100mM LiCl	tRNA	tV(AAC)O	-2.13716	0.0657277
Batch/Pool	C limited 30°C 100mM LiCl	tRNA	tV(CAC)D	-3.74812	0.00913204
Batch/Pool	C limited 30°C 100mM LiCl	tRNA	tV(CAC)H	0.0058481	0.986522
Batch/Pool	C limited 30°C 100mM LiCl	tRNA	tV(UAC)B	-0.357007	0.754458
Batch/Pool	C limited 30°C 100mM LiCl	tRNA	tV(UAC)D	0.915292	0.254094
Batch/Pool	C limited 30°C 100mM LiCl	tRNA	tW(CCA)G1	-0.583622	0.59676
Batch/Pool	C limited 30°C 100mM LiCl	tRNA	tW(CCA)G2	0.287211	0.852529
Batch/Pool	C limited 30°C 100mM LiCl	tRNA	tW(CCA)J	1.25909	0.712252
Batch/Pool	C limited 30°C 100mM LiCl	tRNA	tW(CCA)K	0.133693	0.864686
Batch/Pool	C limited 30°C 100mM LiCl	tRNA	tW(CCA)M	-1.63209	0.157871
Batch/Pool	C limited 30°C 100mM LiCl	tRNA	tW(CCA)P	0.149137	0.931976
Batch/Pool	C limited 30°C 100mM LiCl	tRNA	tX(XXX)D	-0.20815	0.896481
Batch/Pool	C limited 30°C 100mM LiCl	tRNA	tY(GUA)D SUP2	-0.03521	0.958581
Batch/Pool	C limited 30°C 100mM LiCl	tRNA	tY(GUA)F1 SUP11	0.368656	0.735804
Batch/Pool	C limited 30°C 100mM LiCl	tRNA	tY(GUA)F2 SUP6	-0.852797	0.465592
Batch/Pool	C limited 30°C 100mM LiCl	tRNA	tY(GUA)J1 SUP7	-0.177417	0.869822
Batch/Pool	C limited 30°C 100mM LiCl	tRNA	tY(GUA)J2 SUP4	2.32963	0.49363
Batch/Pool	C limited 30°C 100mM LiCl	tRNA	tY(GUA)M1 SUP5	-0.134466	0.863626
Batch/Pool	C limited 30°C 100mM LiCl	tRNA	tY(GUA)M2 SUP8	-0.256165	0.728649
Batch/Pool	C limited 30°C 100mM LiCl	tRNA	tY(GUA)O SUP3	-0.373634	0.708289
Batch/Pool	C limited 30°C 100mM LiCl	snRNA	U1 snRNA SNR19	-2.31587	0.252266
Batch/Pool	C limited 30°C 100mM LiCl	snRNA	U2 snRNA snR20 LSR1	-3.76269	0.00654384
Batch/Pool	C limited 30°C 100mM LiCl	snRNA	U4 snRNA SNR14	-2.41492	0.246505
Batch/Pool	C limited 30°C 100mM LiCl	snRNA	U5 snRNA SNR7	-0.303319	0.676258
Batch/Pool	C limited 30°C 100mM LiCl	snRNA	U6 snRNA SNR6	0.635649	0.854673
LSS/ESS	C limited 30°C 100mM LiCl	CUT	CUT001/437	-0.503767	0.469222
LSS/ESS	C limited 30°C 100mM LiCl	CUT	CUT002	0.421542	0.909005
LSS/ESS	C limited 30°C 100mM LiCl	CUT	CUT005	1.50594	0.349017
LSS/ESS	C limited 30°C 100mM LiCl	CUT	CUT007	0.415117	0.481878
LSS/ESS	C limited 30°C 100mM LiCl	CUT	CUT008	3.32622	0.299369
LSS/ESS	C limited 30°C 100mM LiCl	CUT	CUT015	0.0193599	0.882671
LSS/ESS	C limited 30°C 100mM LiCl	CUT	CUT040	0.0301141	0.880095
LSS/ESS	C limited 30°C 100mM LiCl	CUT	CUT058	-0.514019	0.499037
LSS/ESS	C limited 30°C 100mM LiCl	CUT	CUT060	0.588949	0.731879
LSS/ESS	C limited 30°C 100mM LiCl	CUT	CUT083	0.600467	0.492615
LSS/ESS	C limited 30°C 100mM LiCl	CUT	CUT084/SUT068	1.6355	0.39599
LSS/ESS	C limited 30°C 100mM LiCl	CUT	CUT095	1.52304	0.593026
LSS/ESS	C limited 30°C 100mM LiCl	CUT	CUT103	1.62505	0.360581
LSS/ESS	C limited 30°C 100mM LiCl	CUT	CUT123	-0.573833	0.462118
LSS/ESS	C limited 30°C 100mM LiCl	CUT	CUT142	-0.186712	0.957991
LSS/ESS	C limited 30°C 100mM LiCl	CUT	CUT150	0.662258	0.638322
LSS/ESS	C limited 30°C 100mM LiCl	CUT	CUT170	0.1315	0.963596
LSS/ESS	C limited 30°C 100mM LiCl	CUT	CUT213	-0.142742	0.748032
LSS/ESS	C limited 30°C 100mM LiCl	CUT	CUT213/690	0.225862	0.576862
LSS/ESS	C limited 30°C 100mM LiCl	CUT	CUT217	-0.951906	0.34532
LSS/ESS	C limited 30°C 100mM LiCl	CUT	CUT238	-0.0255667	0.735494
LSS/ESS	C limited 30°C 100mM LiCl	CUT	CUT244	-1.12077	0.251218
LSS/ESS	C limited 30°C 100mM LiCl	CUT	CUT248	-0.964442	0.572242
LSS/ESS	C limited 30°C 100mM LiCl	CUT	CUT277	-0.417879	0.516732
LSS/ESS	C limited 30°C 100mM LiCl	CUT	CUT296	0.76047	0.58616
LSS/ESS	C limited 30°C 100mM LiCl	CUT	CUT296/SUT301	0.39546	0.623587
LSS/ESS	C limited 30°C 100mM LiCl	CUT	CUT298/771	0.732796	0.87404
LSS/ESS	C limited 30°C 100mM LiCl	CUT	CUT315	0.00290403	0.951127
LSS/ESS	C limited 30°C 100mM LiCl	CUT	CUT320	0.310456	0.68193
LSS/ESS	C limited 30°C 100mM LiCl	CUT	CUT332	0.869015	0.876617
LSS/ESS	C limited 30°C 100mM LiCl	CUT	CUT353/SUT758	-0.302517	0.523336
LSS/ESS	C limited 30°C 100mM LiCl	CUT	CUT356	3.81521	0.532155
LSS/ESS	C limited 30°C 100mM LiCl	CUT	CUT374	2.33137	0.432803
LSS/ESS	C limited 30°C 100mM LiCl	CUT	CUT378	-0.146041	0.513584
LSS/ESS	C limited 30°C 100mM LiCl	CUT	CUT379	-0.363397	0.653977
LSS/ESS	C limited 30°C 100mM LiCl	CUT	CUT424	0.795961	0.515684
LSS/ESS	C limited 30°C 100mM LiCl	CUT	CUT436	0.279456	0.987755
LSS/ESS	C limited 30°C 100mM LiCl	CUT	CUT441	0.7883	0.515821
LSS/ESS	C limited 30°C 100mM LiCl	CUT	CUT442	0.370437	0.923239
LSS/ESS	C limited 30°C 100mM LiCl	CUT	CUT458	1.00922	0.769674
LSS/ESS	C limited 30°C 100mM LiCl	CUT	CUT461	0.596093	0.677535
LSS/ESS	C limited 30°C 100mM LiCl	CUT	CUT462	-0.608448	0.431085
LSS/ESS	C limited 30°C 100mM LiCl	CUT	CUT465	-0.649678	0.335127
LSS/ESS	C limited 30°C 100mM LiCl	CUT	CUT468	-0.786131	0.4456
LSS/ESS	C limited 30°C 100mM LiCl	CUT	CUT474	0.150766	0.862785
LSS/ESS	C limited 30°C 100mM LiCl	CUT	CUT523	-0.0232399	0.861702
LSS/ESS	C limited 30°C 100mM LiCl	CUT	CUT541/542/SUT503	1.39514	0.594812
LSS/ESS	C limited 30°C 100mM LiCl	CUT	CUT546	-0.3604	0.930787
LSS/ESS	C limited 30°C 100mM LiCl	CUT	CUT547	0.44229	0.916378
LSS/ESS	C limited 30°C 100mM LiCl	CUT	CUT572	0.705441	0.819187
LSS/ESS	C limited 30°C 100mM LiCl	CUT	CUT575	-0.450005	0.840805
LSS/ESS	C limited 30°C 100mM LiCl	CUT	CUT634	-0.222653	0.82984
LSS/ESS	C limited 30°C 100mM LiCl	CUT	CUT645	0.384048	0.631401
LSS/ESS	C limited 30°C 100mM LiCl	CUT	CUT666	-0.166181	0.939841
LSS/ESS	C limited 30°C 100mM LiCl	CUT	CUT672	0.359981	0.556457
LSS/ESS	C limited 30°C 100mM LiCl	CUT	CUT764	0.299659	0.519059
LSS/ESS	C limited 30°C 100mM LiCl	CUT	CUT775/SUT307	-0.126283	0.843882
LSS/ESS	C limited 30°C 100mM LiCl	CUT	CUT782	-0.671998	0.378044
LSS/ESS	C limited 30°C 100mM LiCl	CUT	CUT816	0.378819	0.749002
LSS/ESS	C limited 30°C 100mM LiCl	CUT	CUT827	-0.603728	0.496414
LSS/ESS	C limited 30°C 100mM LiCl	CUT	CUT873	-1.92352	0.176293
LSS/ESS	C limited 30°C 100mM LiCl	ncRNA	ncRNA NME1	-0.00499867	0.901223
LSS/ESS	C limited 30°C 100mM LiCl	ncRNA	ncRNA RPR1	-0.167266	1
LSS/ESS	C limited 30°C 100mM LiCl	ncRNA	ncRNA RUF20	0.123492	0.781676
LSS/ESS	C limited 30°C 100mM LiCl	ncRNA	ncRNA RUF21	-0.396341	0.689766
LSS/ESS	C limited 30°C 100mM LiCl	ncRNA	ncRNA RUF22	-0.361606	0.525408
LSS/ESS	C limited 30°C 100mM LiCl	ncRNA	ncRNA SCR1	0.454824	0.606716
LSS/ESS	C limited 30°C 100mM LiCl	ncRNA	ncRNA TLC1	0.198411	1
LSS/ESS	C limited 30°C 100mM LiCl	snoRNA	SNR10	0.457274	0.76018
LSS/ESS	C limited 30°C 100mM LiCl	snoRNA	SNR11	0.00226403	0.906113
LSS/ESS	C limited 30°C 100mM LiCl	snoRNA	SNR128	0.404944	0.817006
LSS/ESS	C limited 30°C 100mM LiCl	snoRNA	SNR128/SNR190	-0.250846	0.686285
LSS/ESS	C limited 30°C 100mM LiCl	snoRNA	SNR13	1.6387	0.394134
LSS/ESS	C limited 30°C 100mM LiCl	snoRNA	SNR161	-0.924192	0.225909
LSS/ESS	C limited 30°C 100mM LiCl	snoRNA	SNR17A	-1.69837	0.235165
LSS/ESS	C limited 30°C 100mM LiCl	snoRNA	SNR17B	-0.221976	0.829611
LSS/ESS	C limited 30°C 100mM LiCl	snoRNA	SNR189	-0.269274	0.6923
LSS/ESS	C limited 30°C 100mM LiCl	snoRNA	SNR190	-0.36061	0.747692
LSS/ESS	C limited 30°C 100mM LiCl	snoRNA	SNR3	3.51897	0.397101
LSS/ESS	C limited 30°C 100mM LiCl	snoRNA	SNR30	-0.436272	0.360118
LSS/ESS	C limited 30°C 100mM LiCl	snoRNA	SNR31	-0.552432	0.537361
LSS/ESS	C limited 30°C 100mM LiCl	snoRNA	SNR32	-1.66716	0.0694392
LSS/ESS	C limited 30°C 100mM LiCl	snoRNA	SNR33	-0.705513	0.586975
LSS/ESS	C limited 30°C 100mM LiCl	snoRNA	SNR34	0.290993	1
LSS/ESS	C limited 30°C 100mM LiCl	snoRNA	SNR35	1.48576	0.801961
LSS/ESS	C limited 30°C 100mM LiCl	snoRNA	SNR36	-0.622981	0.399701
LSS/ESS	C limited 30°C 100mM LiCl	snoRNA	SNR37	-0.87436	0.731247
LSS/ESS	C limited 30°C 100mM LiCl	snoRNA	SNR39B	-0.118192	0.953518
LSS/ESS	C limited 30°C 100mM LiCl	snoRNA	SNR4	-0.275344	0.815448
LSS/ESS	C limited 30°C 100mM LiCl	snoRNA	SNR40	1.27671	0.539823
LSS/ESS	C limited 30°C 100mM LiCl	snoRNA	SNR41	1.00296	0.63417
LSS/ESS	C limited 30°C 100mM LiCl	snoRNA	SNR42	-1.60459	0.0230602
LSS/ESS	C limited 30°C 100mM LiCl	snoRNA	SNR43	0.164369	1
LSS/ESS	C limited 30°C 100mM LiCl	snoRNA	SNR45	-1.0895	0.250233
LSS/ESS	C limited 30°C 100mM LiCl	snoRNA	SNR46	-0.385673	0.816727
LSS/ESS	C limited 30°C 100mM LiCl	snoRNA	SNR47	1.56203	0.489717
LSS/ESS	C limited 30°C 100mM LiCl	snoRNA	SNR48	1.7011	0.439855
LSS/ESS	C limited 30°C 100mM LiCl	snoRNA	SNR49	0.485216	0.775027
LSS/ESS	C limited 30°C 100mM LiCl	snoRNA	SNR5	1.03848	0.646534
LSS/ESS	C limited 30°C 100mM LiCl	snoRNA	SNR50	1.72106	0.309651
LSS/ESS	C limited 30°C 100mM LiCl	snoRNA	SNR51	-0.868836	0.528209
LSS/ESS	C limited 30°C 100mM LiCl	snoRNA	SNR51/70/41	1.71633	0.27135
LSS/ESS	C limited 30°C 100mM LiCl	snoRNA	SNR52	-0.677175	0.486127
LSS/ESS	C limited 30°C 100mM LiCl	snoRNA	SNR53	1.61142	0.583874
LSS/ESS	C limited 30°C 100mM LiCl	snoRNA	SNR53/67	-0.18502	0.582986
LSS/ESS	C limited 30°C 100mM LiCl	snoRNA	SNR55	0.103078	0.847704
LSS/ESS	C limited 30°C 100mM LiCl	snoRNA	SNR56	-0.130255	1
LSS/ESS	C limited 30°C 100mM LiCl	snoRNA	SNR57	0.289498	0.795048
LSS/ESS	C limited 30°C 100mM LiCl	snoRNA	SNR58	0.30353	0.937495
LSS/ESS	C limited 30°C 100mM LiCl	snoRNA	SNR60(overlap?)	-0.24929	0.730904
LSS/ESS	C limited 30°C 100mM LiCl	snoRNA	SNR61	0.962581	0.565745
LSS/ESS	C limited 30°C 100mM LiCl	snoRNA	SNR61/55/57	-0.0984824	0.681822
LSS/ESS	C limited 30°C 100mM LiCl	snoRNA	SNR62	-0.240042	0.835176
LSS/ESS	C limited 30°C 100mM LiCl	snoRNA	SNR63	0.241111	0.801652
LSS/ESS	C limited 30°C 100mM LiCl	snoRNA	SNR64	-1.09488	0.575294
LSS/ESS	C limited 30°C 100mM LiCl	snoRNA	SNR65	-0.382491	0.685904
LSS/ESS	C limited 30°C 100mM LiCl	snoRNA	SNR66	0.531388	0.415744
LSS/ESS	C limited 30°C 100mM LiCl	snoRNA	SNR67	-0.366366	0.805103
LSS/ESS	C limited 30°C 100mM LiCl	snoRNA	SNR68	-0.58022	0.499326
LSS/ESS	C limited 30°C 100mM LiCl	snoRNA	SNR69	-0.351632	0.659835
LSS/ESS	C limited 30°C 100mM LiCl	snoRNA	SNR70	-0.0530521	1
LSS/ESS	C limited 30°C 100mM LiCl	snoRNA	SNR71	-0.874765	0.275386
LSS/ESS	C limited 30°C 100mM LiCl	snoRNA	SNR72	2.87284	0.63179
LSS/ESS	C limited 30°C 100mM LiCl	snoRNA	SNR72/73/74/75/76/77/78	0.920102	0.411636
LSS/ESS	C limited 30°C 100mM LiCl	snoRNA	SNR73	-0.94275	0.501642
LSS/ESS	C limited 30°C 100mM LiCl	snoRNA	SNR74	-0.116194	0.991313
LSS/ESS	C limited 30°C 100mM LiCl	snoRNA	SNR75	0.321026	0.775724
LSS/ESS	C limited 30°C 100mM LiCl	snoRNA	SNR76	-3.58161	0.369187
LSS/ESS	C limited 30°C 100mM LiCl	snoRNA	SNR77	0.235831	0.896695
LSS/ESS	C limited 30°C 100mM LiCl	snoRNA	SNR78	-1.43984	0.57396
LSS/ESS	C limited 30°C 100mM LiCl	snoRNA	SNR79	-0.598884	0.320285
LSS/ESS	C limited 30°C 100mM LiCl	snoRNA	SNR8	1.60919	0.333853
LSS/ESS	C limited 30°C 100mM LiCl	snoRNA	SNR80	2.53855	0.418763
LSS/ESS	C limited 30°C 100mM LiCl	snoRNA	SNR81	-0.0235172	0.985034
LSS/ESS	C limited 30°C 100mM LiCl	snoRNA	SNR82	0.735983	0.621218
LSS/ESS	C limited 30°C 100mM LiCl	snoRNA	SNR83	1.50549	0.497578
LSS/ESS	C limited 30°C 100mM LiCl	snoRNA	SNR84	-0.185919	0.684513
LSS/ESS	C limited 30°C 100mM LiCl	snoRNA	SNR85	0.160325	0.868176
LSS/ESS	C limited 30°C 100mM LiCl	snoRNA	SNR86	-0.435645	0.821682
LSS/ESS	C limited 30°C 100mM LiCl	snoRNA	SNR87	-2.72871	0.0046735
LSS/ESS	C limited 30°C 100mM LiCl	snoRNA	SNR9	-1.15152	0.311859
LSS/ESS	C limited 30°C 100mM LiCl	SUT	SUT/053/468/CUT494	0.470012	0.526324
LSS/ESS	C limited 30°C 100mM LiCl	SUT	SUT001	0.362547	1
LSS/ESS	C limited 30°C 100mM LiCl	SUT	SUT004	0.7347	0.679538
LSS/ESS	C limited 30°C 100mM LiCl	SUT	SUT007	-0.508941	0.692395
LSS/ESS	C limited 30°C 100mM LiCl	SUT	SUT010	-1.12604	0.493319
LSS/ESS	C limited 30°C 100mM LiCl	SUT	SUT014	1.13215	0.458188
LSS/ESS	C limited 30°C 100mM LiCl	SUT	SUT019	0.782441	0.595171
LSS/ESS	C limited 30°C 100mM LiCl	SUT	SUT035	0.991446	0.612659
LSS/ESS	C limited 30°C 100mM LiCl	SUT	SUT042	-0.626057	0.557508
LSS/ESS	C limited 30°C 100mM LiCl	SUT	SUT049	0.153739	0.766114
LSS/ESS	C limited 30°C 100mM LiCl	SUT	SUT055	0.497669	0.362457
LSS/ESS	C limited 30°C 100mM LiCl	SUT	SUT056	0.588218	0.817699
LSS/ESS	C limited 30°C 100mM LiCl	SUT	SUT058	0.341441	0.967877
LSS/ESS	C limited 30°C 100mM LiCl	SUT	SUT067	-0.4285	0.539315
LSS/ESS	C limited 30°C 100mM LiCl	SUT	SUT071/483	0.670918	0.314392
LSS/ESS	C limited 30°C 100mM LiCl	SUT	SUT075	-0.137789	0.774157
LSS/ESS	C limited 30°C 100mM LiCl	SUT	SUT083	0.722087	0.820918
LSS/ESS	C limited 30°C 100mM LiCl	SUT	SUT084/SUT499	0.395284	0.672926
LSS/ESS	C limited 30°C 100mM LiCl	SUT	SUT085	-1.53745	0.194115
LSS/ESS	C limited 30°C 100mM LiCl	SUT	SUT086/CUT102	0.552654	0.446794
LSS/ESS	C limited 30°C 100mM LiCl	SUT	SUT087	0.239855	0.788913
LSS/ESS	C limited 30°C 100mM LiCl	SUT	SUT089	0.100009	0.860014
LSS/ESS	C limited 30°C 100mM LiCl	SUT	SUT098	0.529783	0.601009
LSS/ESS	C limited 30°C 100mM LiCl	SUT	SUT099	-0.010252	0.957043
LSS/ESS	C limited 30°C 100mM LiCl	SUT	SUT107	1.01558	0.339362
LSS/ESS	C limited 30°C 100mM LiCl	SUT	SUT111	0.501703	0.929782
LSS/ESS	C limited 30°C 100mM LiCl	SUT	SUT119	2.86925	0.397983
LSS/ESS	C limited 30°C 100mM LiCl	SUT	SUT123	2.50805	0.481128
LSS/ESS	C limited 30°C 100mM LiCl	SUT	SUT125	0.486435	0.904027
LSS/ESS	C limited 30°C 100mM LiCl	SUT	SUT126	-0.238373	0.826153
LSS/ESS	C limited 30°C 100mM LiCl	SUT	SUT129	-0.388219	0.748311
LSS/ESS	C limited 30°C 100mM LiCl	SUT	SUT131	0.23111	0.568004
LSS/ESS	C limited 30°C 100mM LiCl	SUT	SUT135	-0.420403	0.519028
LSS/ESS	C limited 30°C 100mM LiCl	SUT	SUT142	1.8984	0.64094
LSS/ESS	C limited 30°C 100mM LiCl	SUT	SUT157/579	0.892987	0.671804
LSS/ESS	C limited 30°C 100mM LiCl	SUT	SUT167	-0.235511	0.904889
LSS/ESS	C limited 30°C 100mM LiCl	SUT	SUT170	0.99132	0.827311
LSS/ESS	C limited 30°C 100mM LiCl	SUT	SUT171	0.684987	0.698765
LSS/ESS	C limited 30°C 100mM LiCl	SUT	SUT173	-0.296349	0.677145
LSS/ESS	C limited 30°C 100mM LiCl	SUT	SUT174	0.116579	0.829699
LSS/ESS	C limited 30°C 100mM LiCl	SUT	SUT193	-2.96136	0.000235838
LSS/ESS	C limited 30°C 100mM LiCl	SUT	SUT211	-2.29791	0.0862824
LSS/ESS	C limited 30°C 100mM LiCl	SUT	SUT218/655	3.55319	0.458512
LSS/ESS	C limited 30°C 100mM LiCl	SUT	SUT219/656	0.325976	0.894301
LSS/ESS	C limited 30°C 100mM LiCl	SUT	SUT229/661	0.939659	0.172794
LSS/ESS	C limited 30°C 100mM LiCl	SUT	SUT233/CUT707	0.728461	0.522365
LSS/ESS	C limited 30°C 100mM LiCl	SUT	SUT234	0.610513	0.610293
LSS/ESS	C limited 30°C 100mM LiCl	SUT	SUT239/679	0.618254	0.631167
LSS/ESS	C limited 30°C 100mM LiCl	SUT	SUT249	1.34475	0.49744
LSS/ESS	C limited 30°C 100mM LiCl	SUT	SUT259/691	0.205447	0.721926
LSS/ESS	C limited 30°C 100mM LiCl	SUT	SUT264	0.505039	0.715078
LSS/ESS	C limited 30°C 100mM LiCl	SUT	SUT267/697	-0.305613	0.692398
LSS/ESS	C limited 30°C 100mM LiCl	SUT	SUT271	0.12341	1
LSS/ESS	C limited 30°C 100mM LiCl	SUT	SUT274/698	-0.441381	0.590771
LSS/ESS	C limited 30°C 100mM LiCl	SUT	SUT284/712	1.14206	0.424539
LSS/ESS	C limited 30°C 100mM LiCl	SUT	SUT285	-1.91589	0.156232
LSS/ESS	C limited 30°C 100mM LiCl	SUT	SUT289/717	-0.923752	0.227134
LSS/ESS	C limited 30°C 100mM LiCl	SUT	SUT304/730	-0.063518	1
LSS/ESS	C limited 30°C 100mM LiCl	SUT	SUT305	-0.437802	0.692566
LSS/ESS	C limited 30°C 100mM LiCl	SUT	SUT311	0.0714935	0.707934
LSS/ESS	C limited 30°C 100mM LiCl	SUT	SUT329	-0.11258	1
LSS/ESS	C limited 30°C 100mM LiCl	SUT	SUT339	0.556608	0.641696
LSS/ESS	C limited 30°C 100mM LiCl	SUT	SUT340	0.566864	0.779677
LSS/ESS	C limited 30°C 100mM LiCl	SUT	SUT346	-0.67033	0.34047
LSS/ESS	C limited 30°C 100mM LiCl	SUT	SUT347	0.494866	0.880246
LSS/ESS	C limited 30°C 100mM LiCl	SUT	SUT348	-2.1214	0.0119456
LSS/ESS	C limited 30°C 100mM LiCl	SUT	SUT349/CUT354	0.739331	0.67758
LSS/ESS	C limited 30°C 100mM LiCl	SUT	SUT354	0.0420739	1
LSS/ESS	C limited 30°C 100mM LiCl	SUT	SUT355	2.53593	0.282282
LSS/ESS	C limited 30°C 100mM LiCl	SUT	SUT361	-0.874152	0.478561
LSS/ESS	C limited 30°C 100mM LiCl	SUT	SUT362	0.0118671	0.9547
LSS/ESS	C limited 30°C 100mM LiCl	SUT	SUT367	-0.410324	0.755082
LSS/ESS	C limited 30°C 100mM LiCl	SUT	SUT370	1.51403	0.397856
LSS/ESS	C limited 30°C 100mM LiCl	SUT	SUT375	0.138462	0.597961
LSS/ESS	C limited 30°C 100mM LiCl	SUT	SUT376	-0.301754	0.666226
LSS/ESS	C limited 30°C 100mM LiCl	SUT	SUT385	-0.593114	0.534942
LSS/ESS	C limited 30°C 100mM LiCl	SUT	SUT388	-0.0272926	1
LSS/ESS	C limited 30°C 100mM LiCl	SUT	SUT398	0.0181597	0.898564
LSS/ESS	C limited 30°C 100mM LiCl	SUT	SUT413	-0.223472	0.523909
LSS/ESS	C limited 30°C 100mM LiCl	SUT	SUT414	-1.43654	0.232152
LSS/ESS	C limited 30°C 100mM LiCl	SUT	SUT417	0.74432	0.623394
LSS/ESS	C limited 30°C 100mM LiCl	SUT	SUT418	0.797528	0.643241
LSS/ESS	C limited 30°C 100mM LiCl	SUT	SUT420/CUT425	0.684891	0.371468
LSS/ESS	C limited 30°C 100mM LiCl	SUT	SUT430	-0.294719	0.688773
LSS/ESS	C limited 30°C 100mM LiCl	SUT	SUT431	-0.677295	0.3694
LSS/ESS	C limited 30°C 100mM LiCl	SUT	SUT432	-0.791391	0.280416
LSS/ESS	C limited 30°C 100mM LiCl	SUT	SUT433	-0.593717	0.524729
LSS/ESS	C limited 30°C 100mM LiCl	SUT	SUT437	-0.470216	0.869846
LSS/ESS	C limited 30°C 100mM LiCl	SUT	SUT441	-0.893229	0.209884
LSS/ESS	C limited 30°C 100mM LiCl	SUT	SUT451	-0.808621	0.26024
LSS/ESS	C limited 30°C 100mM LiCl	SUT	SUT456/029	0.530863	0.689131
LSS/ESS	C limited 30°C 100mM LiCl	SUT	SUT457	0.923988	0.579198
LSS/ESS	C limited 30°C 100mM LiCl	SUT	SUT463	0.150115	0.889135
LSS/ESS	C limited 30°C 100mM LiCl	SUT	SUT465	-0.511651	0.519246
LSS/ESS	C limited 30°C 100mM LiCl	SUT	SUT467	0.503652	0.688523
LSS/ESS	C limited 30°C 100mM LiCl	SUT	SUT469	-1.35557	0.147012
LSS/ESS	C limited 30°C 100mM LiCl	SUT	SUT471	0.978827	0.564278
LSS/ESS	C limited 30°C 100mM LiCl	SUT	SUT473/CUT502	-0.0903058	0.827941
LSS/ESS	C limited 30°C 100mM LiCl	SUT	SUT477	-0.495678	0.516775
LSS/ESS	C limited 30°C 100mM LiCl	SUT	SUT479	-0.402485	0.71378
LSS/ESS	C limited 30°C 100mM LiCl	SUT	SUT480	0.642663	0.572376
LSS/ESS	C limited 30°C 100mM LiCl	SUT	SUT492	0.0494617	0.757629
LSS/ESS	C limited 30°C 100mM LiCl	SUT	SUT493	3.88681	0.58315
LSS/ESS	C limited 30°C 100mM LiCl	SUT	SUT496	-0.269406	0.782537
LSS/ESS	C limited 30°C 100mM LiCl	SUT	SUT500	0.666091	0.345362
LSS/ESS	C limited 30°C 100mM LiCl	SUT	SUT501	-0.0506954	0.699299
LSS/ESS	C limited 30°C 100mM LiCl	SUT	SUT509	0.803207	0.508507
LSS/ESS	C limited 30°C 100mM LiCl	SUT	SUT515	0.244333	0.722266
LSS/ESS	C limited 30°C 100mM LiCl	SUT	SUT518	-0.442304	0.774781
LSS/ESS	C limited 30°C 100mM LiCl	SUT	SUT526	-0.689273	0.290798
LSS/ESS	C limited 30°C 100mM LiCl	SUT	SUT532	-0.77765	0.506499
LSS/ESS	C limited 30°C 100mM LiCl	SUT	SUT539	0.0225451	0.94138
LSS/ESS	C limited 30°C 100mM LiCl	SUT	SUT540	-0.331195	0.597928
LSS/ESS	C limited 30°C 100mM LiCl	SUT	SUT543/115	0.209158	1
LSS/ESS	C limited 30°C 100mM LiCl	SUT	SUT546/118	0.198696	0.704037
LSS/ESS	C limited 30°C 100mM LiCl	SUT	SUT553	0.424196	0.638262
LSS/ESS	C limited 30°C 100mM LiCl	SUT	SUT558	-0.581971	0.478023
LSS/ESS	C limited 30°C 100mM LiCl	SUT	SUT570	0.0332647	0.900766
LSS/ESS	C limited 30°C 100mM LiCl	SUT	SUT571	-0.819645	0.350865
LSS/ESS	C limited 30°C 100mM LiCl	SUT	SUT581	-3.3543	0.627749
LSS/ESS	C limited 30°C 100mM LiCl	SUT	SUT591	-0.234284	0.79035
LSS/ESS	C limited 30°C 100mM LiCl	SUT	SUT593	0.404519	0.840252
LSS/ESS	C limited 30°C 100mM LiCl	SUT	SUT602/176	0.0101466	0.954846
LSS/ESS	C limited 30°C 100mM LiCl	SUT	SUT616	-0.135092	1
LSS/ESS	C limited 30°C 100mM LiCl	SUT	SUT617	2.80949	0.446636
LSS/ESS	C limited 30°C 100mM LiCl	SUT	SUT643	-0.0214358	0.896265
LSS/ESS	C limited 30°C 100mM LiCl	SUT	SUT718	-0.657815	0.733164
LSS/ESS	C limited 30°C 100mM LiCl	SUT	SUT722	-0.611897	0.61787
LSS/ESS	C limited 30°C 100mM LiCl	SUT	SUT725	-0.00743031	0.905149
LSS/ESS	C limited 30°C 100mM LiCl	SUT	SUT729/CUT773	0.996225	0.599659
LSS/ESS	C limited 30°C 100mM LiCl	SUT	SUT733	-0.588894	0.783683
LSS/ESS	C limited 30°C 100mM LiCl	SUT	SUT737/313	1.11732	0.612106
LSS/ESS	C limited 30°C 100mM LiCl	SUT	SUT764	-0.0925703	0.95222
LSS/ESS	C limited 30°C 100mM LiCl	SUT	SUT770	-0.00286847	0.891298
LSS/ESS	C limited 30°C 100mM LiCl	SUT	SUT796	0.268989	0.758459
LSS/ESS	C limited 30°C 100mM LiCl	SUT	SUT798/387	-0.455026	0.524594
LSS/ESS	C limited 30°C 100mM LiCl	SUT	SUT824	0.705691	0.578995
LSS/ESS	C limited 30°C 100mM LiCl	SUT	SUT827	-0.770705	0.404212
LSS/ESS	C limited 30°C 100mM LiCl	SUT	SUT830	-1.30262	0.0789788
LSS/ESS	C limited 30°C 100mM LiCl	SUT	SUT834	1.41999	0.714649
LSS/ESS	C limited 30°C 100mM LiCl	SUT	SUT842/425	-0.0624852	0.927869
LSS/ESS	C limited 30°C 100mM LiCl	SUT	SUT847	0.230015	0.700752
LSS/ESS	C limited 30°C 100mM LiCl	tRNA	tA(AGC)D	0.0505158	0.888598
LSS/ESS	C limited 30°C 100mM LiCl	tRNA	tA(AGC)F	-0.0752002	0.923565
LSS/ESS	C limited 30°C 100mM LiCl	tRNA	tA(AGC)G	-1.50737	0.323349
LSS/ESS	C limited 30°C 100mM LiCl	tRNA	tA(AGC)H	0.0896513	0.705507
LSS/ESS	C limited 30°C 100mM LiCl	tRNA	tA(AGC)J	0.258127	0.661507
LSS/ESS	C limited 30°C 100mM LiCl	tRNA	tA(AGC)K1	1.09316	0.41029
LSS/ESS	C limited 30°C 100mM LiCl	tRNA	tA(AGC)K2	2.13075	0.26364
LSS/ESS	C limited 30°C 100mM LiCl	tRNA	tA(AGC)L	-0.551341	0.859888
LSS/ESS	C limited 30°C 100mM LiCl	tRNA	tA(AGC)M1	-0.603573	0.592239
LSS/ESS	C limited 30°C 100mM LiCl	tRNA	tA(AGC)M2	0.97802	0.697174
LSS/ESS	C limited 30°C 100mM LiCl	tRNA	tA(AGC)P	0.771797	0.504521
LSS/ESS	C limited 30°C 100mM LiCl	tRNA	tA(UGC)A	0.338928	0.769817
LSS/ESS	C limited 30°C 100mM LiCl	tRNA	tA(UGC)E	2.02789	0.406144
LSS/ESS	C limited 30°C 100mM LiCl	tRNA	tA(UGC)G	2.01864	0.357914
LSS/ESS	C limited 30°C 100mM LiCl	tRNA	tA(UGC)L	-0.270229	1
LSS/ESS	C limited 30°C 100mM LiCl	tRNA	tA(UGC)O	0.317869	0.992135
LSS/ESS	C limited 30°C 100mM LiCl	tRNA	tC(GCA)B	2.41726	0.512462
LSS/ESS	C limited 30°C 100mM LiCl	tRNA	tC(GCA)G	-0.513109	0.72307
LSS/ESS	C limited 30°C 100mM LiCl	tRNA	tC(GCA)P1	-0.00717253	0.98353
LSS/ESS	C limited 30°C 100mM LiCl	tRNA	tC(GCA)P2	-0.515679	1
LSS/ESS	C limited 30°C 100mM LiCl	tRNA	tD(GUC)B	-0.364236	0.627184
LSS/ESS	C limited 30°C 100mM LiCl	tRNA	tD(GUC)D	-0.903863	0.785015
LSS/ESS	C limited 30°C 100mM LiCl	tRNA	tD(GUC)G1	-0.588651	0.531301
LSS/ESS	C limited 30°C 100mM LiCl	tRNA	tD(GUC)G2	-0.570104	0.851487
LSS/ESS	C limited 30°C 100mM LiCl	tRNA	tD(GUC)I1	-0.471134	0.525598
LSS/ESS	C limited 30°C 100mM LiCl	tRNA	tD(GUC)I2	-0.489943	0.490131
LSS/ESS	C limited 30°C 100mM LiCl	tRNA	tD(GUC)J1	-0.352728	0.960058
LSS/ESS	C limited 30°C 100mM LiCl	tRNA	tD(GUC)J2	-0.857381	0.5513
LSS/ESS	C limited 30°C 100mM LiCl	tRNA	tD(GUC)J3	0.366426	0.694226
LSS/ESS	C limited 30°C 100mM LiCl	tRNA	tD(GUC)J4	0.52987	0.531648
LSS/ESS	C limited 30°C 100mM LiCl	tRNA	tD(GUC)K	-3.19916	0.407478
LSS/ESS	C limited 30°C 100mM LiCl	tRNA	tD(GUC)L1	0.47538	0.776921
LSS/ESS	C limited 30°C 100mM LiCl	tRNA	tD(GUC)L2	-0.401182	0.692964
LSS/ESS	C limited 30°C 100mM LiCl	tRNA	tD(GUC)M	0.488258	0.600849
LSS/ESS	C limited 30°C 100mM LiCl	tRNA	tD(GUC)N	0.341869	0.719061
LSS/ESS	C limited 30°C 100mM LiCl	tRNA	tD(GUC)O	-0.967882	0.291562
LSS/ESS	C limited 30°C 100mM LiCl	tRNA	tE(CUC)D	-1.56041	0.276377
LSS/ESS	C limited 30°C 100mM LiCl	tRNA	tE(CUC)I	1.19388	0.367093
LSS/ESS	C limited 30°C 100mM LiCl	tRNA	tE(UUC)B	0.280893	0.578231
LSS/ESS	C limited 30°C 100mM LiCl	tRNA	tE(UUC)C	-2.25146	0.338182
LSS/ESS	C limited 30°C 100mM LiCl	tRNA	tE(UUC)E1	-0.943867	0.221532
LSS/ESS	C limited 30°C 100mM LiCl	tRNA	tE(UUC)E2	-0.522517	0.569936
LSS/ESS	C limited 30°C 100mM LiCl	tRNA	tE(UUC)E3	3.1531	0.537905
LSS/ESS	C limited 30°C 100mM LiCl	tRNA	tE(UUC)G2	-0.162428	0.846283
LSS/ESS	C limited 30°C 100mM LiCl	tRNA	tE(UUC)G3	-0.378235	0.661274
LSS/ESS	C limited 30°C 100mM LiCl	tRNA	tE(UUC)I	-1.037	0.117979
LSS/ESS	C limited 30°C 100mM LiCl	tRNA	tE(UUC)J	-0.721674	0.426409
LSS/ESS	C limited 30°C 100mM LiCl	tRNA	tE(UUC)K	-1.58146	0.232905
LSS/ESS	C limited 30°C 100mM LiCl	tRNA	tE(UUC)K SOE1	-0.634264	0.471944
LSS/ESS	C limited 30°C 100mM LiCl	tRNA	tE(UUC)L	0.48201	0.760536
LSS/ESS	C limited 30°C 100mM LiCl	tRNA	tE(UUC)M	-0.75999	0.551892
LSS/ESS	C limited 30°C 100mM LiCl	tRNA	tE(UUC)P	-0.0691238	0.863582
LSS/ESS	C limited 30°C 100mM LiCl	tRNA	tF(GAA)B	-1.29524	0.299521
LSS/ESS	C limited 30°C 100mM LiCl	tRNA	tF(GAA)D	-0.121022	0.730999
LSS/ESS	C limited 30°C 100mM LiCl	tRNA	tF(GAA)F	1.01972	0.448638
LSS/ESS	C limited 30°C 100mM LiCl	tRNA	tF(GAA)G	0.754424	0.539084
[truncated: 4,638 more rows]
