# Supplementary material for: Large-scale profiling of noncoding RNA function in yeast
Source: PLoS Genet. 2018 Mar 12;14(3):e1007253. doi: 10.1371/journal.pgen.1007253 (PMC5864082; doi:10.1371/journal.pgen.1007253)
Supplement: S4 Table — Carbon-limited 30°C data with Pool vs Batch plots and ESS vs LSS plots. (XLSX) [file pgen.1007253.s004.xlsx]

## Sheet: C Limited 30C data
S4 Table
	Pool vs Batch				ESS vs LSS
ID	Pool mean	Batch mean	Pool vs Batch fold change	Pool vs Batch log FC	ESS mean	LSS mean	ESS vs LSS fold change	ESS vs LSS log FC
CUT001/437	2091.89	1569.59	0.750322	-0.414419	1634.31	1642.83	1.00521	0.00749765
CUT002	2486.42	994.47	0.399961	-1.32207	1286.57	11134.6	8.65444	3.11344
CUT005	1571	396.848	0.252609	-1.98502	141.781	162.986	1.14956	0.201082
CUT007	403.705	809.04	2.00404	1.00291	1037.62	1309.94	1.26245	0.336221
CUT008	1991.27	2002.35	1.00556	0.00800189	2207.65	6365.26	2.88327	1.52771
CUT015	1285.88	1317.23	1.02439	0.034761	1243.88	1151.43	0.925681	-0.111413
CUT040	996.481	922.075	0.925331	-0.111959	1128.14	1165.09	1.03276	0.0464999
CUT058	1077.33	1200.86	1.11466	0.156598	998.907	1030.55	1.03168	0.044992
CUT060	27.7759	24.1433	0.869216	-0.202214	19.9016	18.201	0.914547	-0.12887
CUT083	982.252	1077.24	1.0967	0.133174	1299.37	1914.65	1.47352	0.559271
CUT084/SUT068	975.826	1005.25	1.03015	0.0428567	925.127	1284.3	1.38824	0.473261
CUT095	27.0735	25.5066	0.942122	-0.0860135	25.0841	46.6341	1.85911	0.894611
CUT103	624.13	598.987	0.959716	-0.0593202	625.26	732.452	1.17144	0.228278
CUT123	1429.07	1920.1	1.3436	0.426103	2157.55	1150.67	0.533325	-0.906913
CUT142	822.819	767.17	0.932368	-0.101029	708.423	684.478	0.9662	-0.0496061
CUT150	930.008	263.681	0.283525	-1.81845	55.4998	63.1387	1.13764	0.186041
CUT170	376.691	440.37	1.16905	0.225336	556.141	2490.24	4.47772	2.16276
CUT213	1536.11	2368.79	1.54207	0.624871	2814.34	3566.74	1.26735	0.341811
CUT213/690	1010.56	728.276	0.720667	-0.472596	762.33	801.81	1.05179	0.072845
CUT217	911.985	899.446	0.986251	-0.0199735	970.819	956.782	0.985541	-0.0210124
CUT238	728.346	728.136	0.999712	-0.000415647	670.563	616.823	0.919858	-0.120518
CUT244	1489.21	2055.4	1.38019	0.46487	2412.65	1899.03	0.787115	-0.345353
CUT248	2.82396	3.30477	1.17026	0.226831	3.77457	11.8075	3.12817	1.64532
CUT277	1032.22	473.685	0.458897	-1.12376	568.188	587.418	1.03384	0.0480188
CUT296	2563.28	2413.11	0.941413	-0.0871003	2211.73	4895.45	2.2134	1.14626
CUT296/SUT301	821.33	927.965	1.12983	0.176108	961.372	1143.12	1.18905	0.249808
CUT298/771	42.0581	31.9997	0.760845	-0.394325	29.2917	46.2156	1.57777	0.65789
CUT315	1000.34	842.721	0.842431	-0.24737	915.844	1304.35	1.4242	0.510156
CUT320	997.29	982.106	0.984775	-0.0221345	1045.77	1020.81	0.976126	-0.0348607
CUT332	1854.12	1217.12	0.656442	-0.607262	2613.27	283111	108.336	6.75937
CUT353/SUT758	847.809	828.353	0.977051	-0.0334936	947.62	1176.83	1.24188	0.312529
CUT356	1454.19	179.001	0.123094	-3.02217	42.3703	132.919	3.13708	1.64942
CUT374	54.1969	41.7252	0.769881	-0.377293	57.8217	95.9243	1.65897	0.730285
CUT378	1281.91	287.385	0.224186	-2.15723	47.9044	54.5168	1.13803	0.186544
CUT379	1173.71	1281.55	1.09188	0.126809	1273.43	1197.98	0.940746	-0.0881228
CUT424	738.696	804.461	1.08903	0.123042	780.562	834.88	1.06959	0.0970551
CUT436	697.129	527.151	0.756175	-0.403209	370.837	251.363	0.677825	-0.561015
CUT441	32.6296	21.3635	0.654727	-0.611035	17.5475	30.7986	1.75515	0.811596
CUT442	1728.63	514.246	0.297488	-1.7491	444.53	466.381	1.04915	0.0692275
CUT458	516.344	423.444	0.82008	-0.286163	398.665	449.57	1.12769	0.173371
CUT461	289.801	134.318	0.463484	-1.10941	30.5105	38.4455	1.26007	0.333506
CUT462	540.194	475.716	0.880639	-0.183377	684.622	866.923	1.26628	0.340597
CUT465	1104.78	1106.83	1.00186	0.00267761	1323.71	1430.99	1.08105	0.112431
CUT468	1951.64	1708.36	0.875347	-0.192073	1616.89	1385.24	0.856733	-0.223082
CUT474	1212.7	1122.95	0.925991	-0.110931	1065.05	1052.14	0.987879	-0.0175944
CUT523	561.473	97.3534	0.173389	-2.52791	18.3229	18.6124	1.0158	0.0226113
CUT541/542/SUT503	2215.98	1766.06	0.796963	-0.327416	2331.56	4229.33	1.81394	0.859129
CUT546	51.1179	45.7813	0.895604	-0.159068	41.5166	49.9846	1.20397	0.267795
CUT547	2338.14	200.219	0.0856318	-3.54571	168.782	242.169	1.43481	0.520859
CUT572	36.4171	7.20692	0.197899	-2.33716	5.97741	9.89077	1.65469	0.726562
CUT575	179.173	185.625	1.03601	0.0510404	194.194	196.354	1.01112	0.0159573
CUT634	44.5814	27.8999	0.62582	-0.676181	31.8395	41.2675	1.29611	0.37419
CUT645	1311.28	1329.71	1.01406	0.0201401	1948.83	4204.44	2.15742	1.10931
CUT666	678.594	621.853	0.916385	-0.125975	645.684	630.703	0.976798	-0.0338683
CUT672	351.518	355.537	1.01143	0.0164013	695.44	1067.77	1.53539	0.618606
CUT764	812.388	789.407	0.971711	-0.0414007	747.419	896.756	1.1998	0.262797
CUT775/SUT307	823.93	898.361	1.09034	0.124774	917.033	1177.51	1.28405	0.3607
CUT782	954.545	977.063	1.02359	0.0336396	992.813	1227.42	1.2363	0.30603
CUT816	12.0309	6.77262	0.562934	-0.828962	8.84188	10.5103	1.18869	0.249376
CUT827	265.701	25.8926	0.0974503	-3.35919	16.6582	189.421	11.371	3.50729
CUT873	177.287	238.228	1.34374	0.426254	64.5982	38.4904	0.595842	-0.746998
ncRNA NME1	659.736	600.299	0.909908	-0.136207	547.923	1177.64	2.14928	1.10385
ncRNA RPR1	1128.37	884.703	0.784053	-0.350978	1017.35	834.685	0.820447	-0.285518
ncRNA RUF20	936.811	797.549	0.851344	-0.232186	1461.05	2897.93	1.98346	0.988021
ncRNA RUF21	1604.03	1186.39	0.73963	-0.435124	1373.53	1368.56	0.996383	-0.00522808
ncRNA RUF22	1206.14	952.577	0.789772	-0.340493	1276.03	1308.01	1.02506	0.0357145
ncRNA SCR1	961.338	809.581	0.84214	-0.247868	809.52	739.741	0.913802	-0.130046
ncRNA TLC1	1207.09	1142.42	0.946425	-0.0794401	1036.4	1054.66	1.01761	0.0251856
SNR10	1938.1	1044.03	0.538689	-0.892475	985.673	1943.27	1.97152	0.979308
SNR11	136.039	145.75	1.07139	0.0994791	123.52	123.585	1.00053	0.000760842
SNR128	28.389	27.1248	0.955469	-0.0657189	25.7049	42.1069	1.63809	0.71201
SNR128/SNR190	1220.53	1116.02	0.914374	-0.129144	1087.94	1052.62	0.96754	-0.0476074
SNR13	763.097	334.746	0.438668	-1.1888	61.376	22.1249	0.360482	-1.472
SNR161	1015.56	855.784	0.842676	-0.246951	811.338	796.229	0.981377	-0.0271204
SNR17A	394.983	287.076	0.726805	-0.46036	274.299	228.191	0.831904	-0.265512
SNR17B	1400.82	1271.29	0.907535	-0.139974	1136.03	966.39	0.850671	-0.233327
SNR189	315.276	341.01	1.08162	0.113199	331.434	341.542	1.0305	0.0433431
SNR190	183.469	370.176	2.01765	1.01268	268.416	131.852	0.491223	-1.02555
SNR3	1636.22	879.012	0.537222	-0.896408	1107.48	1227.22	1.10812	0.148109
SNR30	757.769	900.313	1.18811	0.248669	1188.61	1130.25	0.950896	-0.0726398
SNR31	792.275	887.149	1.11975	0.163176	1028.37	1253.42	1.21884	0.28551
SNR32	727.784	1062.07	1.45932	0.5453	1149.77	1592.43	1.385	0.469886
SNR33	669.173	578.216	0.864076	-0.210769	583.808	545.803	0.934902	-0.0971135
SNR34	5541.34	6334.87	1.1432	0.193081	4349.83	1090.15	0.250619	-1.99643
SNR35	4.74927	4.49676	0.946833	-0.0788186	4.30783	6.36451	1.47743	0.563088
SNR36	1191.47	1208.41	1.01421	0.020361	1068.58	1082.92	1.01342	0.019238
SNR37	13.2716	26.1112	1.96745	0.976327	32.585	30.3224	0.930564	-0.103823
SNR39B	98.3011	269.168	2.7382	1.45323	327.818	190.958	0.582513	-0.779638
SNR4	1137.8	1146.9	1.00801	0.0115048	1222.92	1064.25	0.87025	-0.200499
SNR40	26.4941	30.7518	1.16071	0.215003	22.536	21.9825	0.97544	-0.0358743
SNR41	20.3736	16.7709	0.823167	-0.280743	16.3919	26.1361	1.59445	0.673058
SNR42	1104.1	988.786	0.895562	-0.159135	1121.64	784.296	0.699239	-0.516143
SNR43	8.97236	10.2706	1.14469	0.194956	8.13738	11.2326	1.38037	0.465059
SNR45	1313.64	385.504	0.293463	-1.76875	637.663	589.261	0.924095	-0.113887
SNR46	635.96	980.495	1.54176	0.624574	872.748	685.191	0.785096	-0.349059
SNR47	166.371	87.1549	0.523858	-0.932753	22.7319	28.6615	1.26085	0.334397
SNR48	225.369	17.5309	0.0777878	-3.68431	19.0628	31.925	1.67473	0.743929
SNR49	654.243	666.44	1.01864	0.0266488	493.755	342.488	0.693639	-0.527743
SNR5	400.835	458.126	1.14293	0.192737	610.618	515.302	0.843903	-0.244851
SNR50	1073.73	1055.63	0.983147	-0.0245214	1051.25	2379.52	2.26351	1.17856
SNR51	574.123	526.221	0.916565	-0.125691	466.731	355.87	0.762474	-0.39124
SNR51/70/41	25.6198	25.0344	0.977152	-0.0333445	25.8266	32.0177	1.23972	0.310014
SNR52	665.287	842.78	1.26679	0.341179	1523.71	1785.01	1.17149	0.228342
SNR53	284.593	74.0025	0.26003	-1.94325	22.0293	84.801	3.84946	1.94466
SNR53/67	1387.08	1311.89	0.945793	-0.0804038	1452.18	1401.78	0.965295	-0.050958
SNR55	522.089	617.402	1.18256	0.241913	638.923	612.326	0.958372	-0.0613428
SNR56	252.032	580.308	2.30252	1.20321	695.707	681.459	0.979521	-0.0298512
SNR57	1023.08	860.276	0.840866	-0.250053	678.355	1168.91	1.72315	0.785051
SNR58	37.8775	22.9361	0.605533	-0.723723	20.3402	57.3127	2.81771	1.49452
SNR60	696.635	917.592	1.31718	0.397451	941.771	4648.68	4.9361	2.30337
SNR61	45.6604	44.0469	0.964664	-0.0519022	35.1364	30.8131	0.876956	-0.189423
SNR61/55/57	1057.04	1262.81	1.19466	0.256605	1189.82	1489.16	1.25158	0.323756
SNR62	775.463	1071.34	1.38155	0.466288	1992.37	4290.59	2.15351	1.10669
SNR63	117.158	202.221	1.72605	0.787475	231.879	302.467	1.30442	0.383403
SNR64	738.203	155.564	0.210733	-2.24651	30.9908	25.217	0.813695	-0.29744
SNR65	287.991	620.587	2.15488	1.10761	1042.97	1003.75	0.962394	-0.0553003
SNR66	1033.26	1024.13	0.991159	-0.0128109	1086.68	1728.97	1.59106	0.66999
SNR67	423.648	440.074	1.03877	0.0548795	514.246	431.374	0.838848	-0.253519
SNR68	1658.53	1615.32	0.973945	-0.0380885	2164.25	2158.56	0.99737	-0.00379907
SNR69	1555.04	1551.37	0.997635	-0.00341667	1571.57	1468.55	0.934445	-0.0978185
SNR70	209.41	558.6	2.66749	1.41548	589.21	392.178	0.665599	-0.587276
SNR71	580.816	564.947	0.972678	-0.0399655	567.343	566.754	0.998962	-0.0014982
SNR72	432.042	413.291	0.956598	-0.0640154	353.823	489.92	1.38465	0.469521
SNR72/73/74/75/76/77/78	975.368	1318.82	1.35212	0.435228	1424.13	1414.75	0.993413	-0.0095346
SNR73	555.022	673.199	1.21292	0.278488	802.327	965.21	1.20301	0.266652
SNR74	678.45	660.175	0.973064	-0.0393939	724.329	959.476	1.32464	0.405602
SNR75	426.108	375.302	0.880767	-0.183167	373.14	480.716	1.2883	0.365469
SNR76	616.314	478.999	0.7772	-0.363643	632.673	555.683	0.87831	-0.187197
SNR77	116.363	113.495	0.97535	-0.0360084	283.193	1180.69	4.16922	2.05978
SNR78	9.72079	9.47602	0.97482	-0.0367915	10.7628	12.3716	1.14947	0.200972
SNR79	896.864	1216.12	1.35597	0.439321	1621.97	1823.81	1.12444	0.16921
SNR8	649.504	470.248	0.724012	-0.465914	440.372	588.912	1.33731	0.419329
SNR80	287.613	502.303	1.74645	0.804428	574.783	500.436	0.870652	-0.199832
SNR81	136.078	156.375	1.14916	0.200578	142.634	158.013	1.10782	0.147727
SNR82	1144.4	1410.05	1.23213	0.301155	1786.79	2024.6	1.13309	0.180262
SNR83	875.942	217.903	0.248764	-2.00715	25.9981	34.2518	1.31747	0.397773
SNR84	873.756	793.951	0.908664	-0.138181	769.707	675.222	0.877245	-0.188948
SNR85	165.406	322.77	1.95138	0.964498	220.196	94.1288	0.427476	-1.22608
SNR86	278.161	672.78	2.41867	1.27422	940.633	808.865	0.859915	-0.217734
SNR87	589.058	975.87	1.65666	0.728277	1301.67	1723.05	1.32373	0.404607
SNR9	674.065	708.696	1.05138	0.07228	564.086	361.187	0.640304	-0.64317
SUT/053/468/CUT494	1406.28	1357.44	0.965274	-0.0509903	1170.07	1242.39	1.06181	0.0865188
SUT001	11.5199	12.6	1.09376	0.129296	10.945	12.0242	1.09861	0.135678
SUT004	734.742	126.907	0.172724	-2.53346	151.38	202.259	1.3361	0.418026
SUT007	598.742	650.187	1.08592	0.118919	576.007	595.065	1.03309	0.0469617
SUT010	6.2039	7.47429	1.20477	0.268761	6.00365	6.71401	1.11832	0.161336
SUT014	211.069	495.907	2.3495	1.23235	482.663	288.55	0.597829	-0.742195
SUT019	3.97699	3.71568	0.934294	-0.0980509	5.25032	3.20831	0.611069	-0.710593
SUT035	11.4207	8.70235	0.761979	-0.392176	8.05453	13.5252	1.6792	0.747773
SUT042	258.753	575.866	2.22554	1.15416	554.906	352.865	0.6359	-0.653129
SUT049	438.047	484.654	1.1064	0.145872	429.241	448.264	1.04432	0.06256
SUT055	247.93	531.475	2.14365	1.10007	841.78	901.24	1.07064	0.0984685
SUT056	44.9239	10.6813	0.237764	-2.0724	11.9958	15.9067	1.32602	0.407105
SUT058	558.045	582.793	1.04435	0.0626036	532.014	626.648	1.17788	0.236192
SUT067	1009.6	915.433	0.906726	-0.141261	745.286	443.434	0.594985	-0.749075
SUT071/483	873.888	799.965	0.915408	-0.127513	475.365	409.332	0.861091	-0.215763
SUT075	891.84	1072.16	1.20219	0.26566	1391.43	1296.04	0.931446	-0.102456
SUT083	686.949	488.232	0.710726	-0.492635	191.841	74.5368	0.388534	-1.36389
SUT084/SUT499	263.323	127.563	0.484434	-1.04563	100.113	79.483	0.79393	-0.332916
SUT085	266.317	459.978	1.72718	0.788421	454.507	205.755	0.452699	-1.14338
SUT086/CUT102	777.017	740.139	0.952539	-0.0701499	798.22	780.438	0.977722	-0.0325039
SUT087	16.7981	15.2909	0.910276	-0.135624	12.3826	19.9065	1.60762	0.684923
SUT089	158.139	88.4717	0.559453	-0.83791	330.102	5143.41	15.5813	3.96174
SUT098	2767.09	2745.64	0.992249	-0.0112264	2093.72	832.145	0.397447	-1.33116
SUT099	1140.56	1076.42	0.943765	-0.0835	1175.36	1010.12	0.859418	-0.218569
SUT107	2101.48	826.024	0.393067	-1.34715	197.739	38.3126	0.193753	-2.36771
SUT111	1134.2	1125.9	0.992682	-0.010596	1674.18	2050.67	1.22488	0.292637
SUT119	114.431	99.4949	0.869477	-0.201781	95.7615	118.421	1.23663	0.306411
SUT123	41.3812	37.8534	0.914749	-0.128552	42.7391	53.7423	1.25745	0.330502
SUT125	498.084	66.2351	0.13298	-2.91072	30.4189	46.4025	1.52545	0.609234
SUT126	1200.61	468.05	0.389843	-1.35903	418.799	388.632	0.927967	-0.107854
SUT129	684.962	640.489	0.935072	-0.0968501	455.786	360.37	0.790655	-0.33888
SUT131	406.858	412.113	1.01291	0.0185122	419.109	457.603	1.09185	0.126771
SUT135	1060.85	1070.83	1.00941	0.0135068	1031.98	781.692	0.757472	-0.400736
SUT142	310.793	495.932	1.5957	0.674189	565.086	314.469	0.556497	-0.845554
SUT157/579	1500.49	533.682	0.355672	-1.49138	100.758	40.8127	0.405056	-1.30381
SUT167	1872.82	64.1294	0.0342422	-4.86808	46.9965	50.1242	1.06655	0.0929515
SUT170	8.21136	5.46917	0.666049	-0.5863	7.47312	16.4847	2.20587	1.14135
SUT171	148.092	147.11	0.993373	-0.00959324	160.751	307.801	1.91476	0.937167
SUT173	782.661	705.878	0.901894	-0.14897	754.825	671.818	0.890032	-0.168071
SUT174	605.571	594.697	0.982044	-0.0261401	661.991	825.159	1.24648	0.317859
SUT193	255.136	368.688	1.44507	0.531137	492.678	378.147	0.767533	-0.381699
SUT211	384.017	16.2289	0.0422608	-4.56454	6.7995	7.87487	1.15815	0.211826
SUT218/655	51.6559	36.2501	0.70176	-0.51095	33.7563	40.9541	1.21323	0.27885
SUT219/656	1707.97	1337.36	0.783014	-0.35289	1818.33	3105.82	1.70806	0.77236
SUT229/661	481.54	651.137	1.3522	0.435304	966.483	2557.71	2.64641	1.40403
SUT233/CUT707	175.445	195.372	1.11358	0.155202	200.879	228.515	1.13757	0.185959
SUT234	1333.75	1123.69	0.842507	-0.247239	977.01	991.799	1.01514	0.0216749
SUT239/679	88.1705	73.2088	0.830309	-0.268279	72.3759	114.144	1.57709	0.657269
SUT249	32.2698	29.1897	0.904551	-0.144726	27.5208	30.5352	1.10953	0.149952
SUT259/691	249.745	306.147	1.22584	0.293766	286.238	306.623	1.07122	0.0992525
SUT264	1315.77	1397.15	1.06185	0.0865772	1267.88	1261.58	0.995034	-0.00718238
SUT267/697	306.113	403.782	1.31906	0.39951	315.866	189.585	0.600207	-0.736467
SUT271	44.2242	29.621	0.669791	-0.578217	27.7447	37.5857	1.3547	0.43797
SUT274/698	541.266	630.447	1.16476	0.220038	938.091	2119.07	2.25891	1.17563
SUT284/712	652.129	772.652	1.18481	0.244662	931.696	1222.63	1.31226	0.392055
SUT285	326.989	58.4876	0.178867	-2.48304	21.7977	64.8687	2.97595	1.57335
SUT289/717	711.033	922.07	1.2968	0.374961	937.927	1078.77	1.15016	0.201838
SUT304/730	490.039	504.335	1.02917	0.0414848	514.321	650.164	1.26412	0.338134
SUT305	809.908	822.272	1.01526	0.0218562	764.818	776.641	1.01546	0.0221302
SUT311	902.128	909.075	1.0077	0.0110685	1016.8	1019.1	1.00226	0.00326363
SUT329	2092.66	2057.2	0.983054	-0.0246577	2015.57	2314.43	1.14828	0.199472
SUT339	29.9918	23.433	0.781315	-0.356023	24.8012	28.0398	1.13058	0.177068
SUT340	109.188	78.2667	0.716808	-0.480341	82.4321	99.4629	1.2066	0.270952
SUT346	465.102	914.879	1.96705	0.976034	963.488	727.822	0.755403	-0.404682
SUT347	104.573	72.3491	0.69185	-0.53147	76.5676	162.688	2.12476	1.0873
SUT348	234.502	250.242	1.06712	0.0937243	121.153	58.8865	0.486051	-1.04082
SUT349/CUT354	68.8442	71.191	1.03409	0.0483611	64.0665	83.7744	1.30762	0.38694
SUT354	240.057	240.907	1.00354	0.00509593	270.525	363.459	1.34353	0.426029
SUT355	1045.56	800.13	0.765262	-0.385975	822.872	760.43	0.924117	-0.113853
SUT361	468.912	594.258	1.26731	0.341774	380.804	145.243	0.381412	-1.39058
SUT362	524.472	438.609	0.836288	-0.257928	481.692	760.083	1.57794	0.658044
SUT367	529.831	913.556	1.72424	0.78596	958.726	1038.26	1.08296	0.114973
SUT370	950.893	1176.43	1.23719	0.307065	1384.03	1161.09	0.838919	-0.253396
SUT375	810.281	846.437	1.04462	0.062981	939.604	1383.46	1.47238	0.558154
SUT376	922.195	1221.71	1.32478	0.405755	1287.95	1444.84	1.12182	0.165838
SUT385	624.883	690.794	1.10548	0.144668	714.128	516.87	0.723777	-0.466383
SUT388	596.124	717.368	1.20339	0.2671	758.748	996.734	1.31366	0.393587
SUT398	749.183	860.562	1.14867	0.19996	854.682	892.852	1.04466	0.0630334
SUT413	882.467	911.151	1.0325	0.0461478	1051.19	1072.79	1.02055	0.0293442
SUT414	314.288	424.26	1.34991	0.432862	492.25	289.239	0.587585	-0.76713
SUT417	101.387	86.9976	0.858075	-0.220825	66.9748	125.16	1.86876	0.90208
SUT418	30.1157	21.7043	0.720699	-0.472532	20.1751	24.7643	1.22746	0.295681
SUT420/CUT425	590.898	658.53	1.11446	0.156339	656.396	642.794	0.979277	-0.0302107
SUT430	796.702	1046.6	1.31367	0.3936	1620.47	1712	1.05649	0.0792728
SUT431	879.458	931.06	1.05868	0.0822606	1069.35	966.448	0.90377	-0.145972
SUT432	1094.17	1034.38	0.945359	-0.081066	1237.79	1234.7	0.997509	-0.00359841
SUT433	1294.87	1297.33	1.0019	0.00274023	1427.29	1791.45	1.25514	0.327843
SUT437	1100.02	1265.75	1.15066	0.202461	1528.06	3516.6	2.30136	1.20248
SUT441	912.042	979.329	1.07378	0.102694	1000.58	658.143	0.657764	-0.604358
SUT451	1594.94	1399.73	0.877608	-0.188352	1431.17	1109.37	0.775152	-0.36745
SUT456/029	370.422	295.918	0.798868	-0.32397	336.572	397.253	1.18029	0.239142
SUT457	1398.05	689.266	0.493018	-1.02029	62.4565	43.1294	0.690551	-0.53418
SUT463	894.787	231.233	0.258423	-1.95219	25.7502	26.2319	1.01871	0.0267377
SUT465	1156.88	1364.54	1.1795	0.23818	1285.75	1284.06	0.998686	-0.00189655
SUT467	1323.49	1443.79	1.0909	0.125517	1499.24	1881.97	1.25528	0.328013
SUT469	1038.41	1060.24	1.02101	0.0300023	1092.51	1289.22	1.18006	0.238854
SUT471	936.484	325.667	0.347756	-1.52385	301.996	14863.7	49.2182	5.62112
SUT473/CUT502	1703.24	1625.63	0.954438	-0.0672765	1760.09	1795.23	1.01997	0.0285201
SUT477	824.733	882.262	1.06975	0.0972795	842.811	1138.48	1.35081	0.433829
SUT479	819.873	835.689	1.01929	0.0275666	686.679	688.863	1.00318	0.00458218
SUT480	846.292	148.503	0.175474	-2.51067	48.9976	48.9876	0.999796	-0.000294246
SUT492	874.869	1027.73	1.17472	0.23232	1656.92	2214.87	1.33674	0.418718
SUT493	33.8099	28.9907	0.85746	-0.221859	29.2138	30.4807	1.04336	0.061242
SUT496	1641.5	1073.5	0.653976	-0.61269	327.09	661.002	2.02086	1.01497
SUT500	1066.32	586.351	0.549883	-0.862803	503.092	229.868	0.456911	-1.13002
SUT501	1127.5	958.669	0.850262	-0.234021	1006.56	1082.65	1.07559	0.105125
SUT509	865.97	105.959	0.122359	-3.03081	82.7435	137.11	1.65705	0.728619
SUT515	876.048	881.448	1.00616	0.00886581	1038.55	1255.26	1.20867	0.273422
SUT518	1354.66	2015.92	1.48813	0.573502	3223.68	3356.37	1.04116	0.0581932
SUT526	983.343	1287.52	1.30933	0.388828	1395.29	1169.57	0.83823	-0.254582
SUT532	2012.77	2690.95	1.33694	0.418933	3088.75	2746.58	0.889222	-0.169384
SUT539	1132.2	1100.51	0.972016	-0.0409479	934.71	1086.12	1.16198	0.216589
SUT540	1001.75	938.001	0.93636	-0.0948654	940.522	1028.4	1.09344	0.128869
SUT543/115	1004.92	166.545	0.16573	-2.59309	23.5757	23.7357	1.00679	0.00975842
SUT546/118	826.697	304.907	0.368826	-1.43899	59.3118	49.3858	0.832648	-0.264222
SUT553	1106.61	941.528	0.850825	-0.233065	971.161	1255.82	1.29312	0.370853
SUT558	1632.5	1493.92	0.915111	-0.127982	1316.97	1566.32	1.18934	0.250162
SUT570	1821.49	1599.08	0.877897	-0.187876	1701.17	1588.72	0.933898	-0.0986624
SUT571	1243.4	1837.39	1.47771	0.563368	1859.75	1193.36	0.64168	-0.640073
SUT581	44.2461	36.1701	0.817475	-0.290753	38.8495	37.1084	0.955184	-0.0661493
SUT591	2860.76	759.409	0.265457	-1.91345	105.457	34.2296	0.324584	-1.62333
SUT593	1853.76	594.815	0.32087	-1.63994	80.8315	38.7245	0.479078	-1.06167
SUT602/176	1412.25	849.57	0.601571	-0.733192	775.385	2303.35	2.97059	1.57075
SUT616	23.8584	19.7595	0.828201	-0.271948	23.138	31.8114	1.37486	0.45928
SUT617	643.546	125.641	0.195232	-2.35674	115.575	139.549	1.20743	0.271942
SUT643	6.28792	4.22631	0.672132	-0.573183	3.68634	13.0745	3.54676	1.8265
SUT718	261.212	257.765	0.986804	-0.019165	255.276	297.406	1.16504	0.220376
SUT722	557.914	529.484	0.949042	-0.0754564	543.735	498.169	0.916199	-0.126268
SUT725	584.554	638.84	1.09287	0.12812	852.659	973.619	1.14186	0.191389
SUT729/CUT773	40.3274	27.4409	0.680454	-0.55543	26.4913	32.7878	1.23768	0.307638
SUT733	456.534	475.357	1.04123	0.0582892	377.405	426.463	1.12999	0.176308
SUT737/313	40.854	15.9957	0.391534	-1.35279	11.1875	15.8609	1.41773	0.503587
SUT764	3729.76	5080.72	1.36221	0.445952	5242.42	6368.22	1.21475	0.280658
SUT770	440.443	222.819	0.505897	-0.983086	162.683	160.177	0.984596	-0.0223961
SUT796	1071.97	1012.59	0.944611	-0.0822071	991.855	990.132	0.998263	-0.00250765
SUT798/387	802.365	853.704	1.06398	0.089477	892.563	854.694	0.957573	-0.0625461
SUT824	3355.24	1985.29	0.591696	-0.757071	2106.34	6262.43	2.97313	1.57198
SUT827	1008.2	943.415	0.935742	-0.095817	880.367	835.029	0.948501	-0.0762788
SUT830	1013.38	965.633	0.952883	-0.0696294	1047.13	1087.93	1.03897	0.055153
SUT834	1841.79	1694.05	0.919787	-0.120629	1808.39	3037.07	1.67943	0.747974
SUT842/425	883.743	1223.23	1.38414	0.468995	1593.38	1978.37	1.24162	0.312224
SUT847	809.794	754.16	0.931299	-0.102684	819.645	906.09	1.10547	0.144656
tA(AGC)D	259.526	182.677	0.703885	-0.506588	206.616	240.918	1.16602	0.221593
tA(AGC)F	643.667	552.868	0.858935	-0.219379	1662.63	18406.7	11.0708	3.46869
tA(AGC)G	29.8596	31.17	1.04388	0.0619625	30.6627	33.752	1.10075	0.138489
tA(AGC)H	551.202	524.178	0.950974	-0.0725226	604.931	734.147	1.21361	0.2793
tA(AGC)J	1031.97	974.895	0.94469	-0.0820871	1046.74	1207.59	1.15366	0.206218
tA(AGC)K1	17.6384	13.272	0.75245	-0.410332	15.4512	22.75	1.47238	0.558147
tA(AGC)K2	42.5037	36.0675	0.848574	-0.236888	41.5465	42.2315	1.01649	0.0235924
tA(AGC)L	618.474	552.807	0.893824	-0.161937	446.981	331.891	0.742516	-0.429506
tA(AGC)M1	917.812	941.935	1.02628	0.0374296	1589.69	2284.63	1.43715	0.523212
tA(AGC)M2	119.07	88.0574	0.739541	-0.435298	93.0976	172.566	1.8536	0.890332
tA(AGC)P	1190.52	458.43	0.385068	-1.37681	304.449	87.6684	0.287958	-1.79607
tA(UGC)A	11.4802	8.34168	0.726617	-0.460733	6.41941	7.42662	1.1569	0.210264
tA(UGC)E	34.0893	37.6382	1.1041	0.142877	30.2397	33.3918	1.10424	0.14305
tA(UGC)G	1551.5	1936.22	1.24797	0.319583	1981.27	1775.92	0.896358	-0.157853
tA(UGC)L	141.728	129.546	0.914045	-0.129663	147.438	140.162	0.950649	-0.0730146
tA(UGC)O	783.852	130.24	0.166154	-2.58941	110.406	179.892	1.62937	0.704318
tC(GCA)B	1113.28	1188.6	1.06765	0.0944435	1304.46	1180.48	0.904956	-0.144081
tC(GCA)G	143.191	294.203	2.05462	1.03887	425.046	588.883	1.38546	0.470361
tC(GCA)P1	1612.5	1252.58	0.77679	-0.364403	1204.21	1441.37	1.19694	0.259357
tC(GCA)P2	42.5235	34.6883	0.815744	-0.293811	37.046	36.5481	0.986561	-0.0195198
tD(GUC)B	1240.26	1546.93	1.24726	0.318763	1437.91	1854.12	1.28946	0.366763
tD(GUC)D	48.2445	21.0237	0.435775	-1.19834	19.2763	25.0926	1.30174	0.380439
tD(GUC)G1	898.456	1006.19	1.11991	0.163384	1454.8	2216.37	1.52349	0.607379
tD(GUC)G2	1232.26	1075.81	0.873042	-0.195878	879.702	776.715	0.882929	-0.179631
tD(GUC)I1	845.631	1063.05	1.25711	0.330107	1255.47	1019.87	0.812337	-0.299849
tD(GUC)I2	330.829	823.722	2.48988	1.31607	1186.16	1113.97	0.939141	-0.0905864
tD(GUC)J1	846.737	40.6194	0.0479717	-4.38167	21.0801	24.5846	1.16625	0.221874
tD(GUC)J2	351.672	311.939	0.887017	-0.172966	152.875	76.9262	0.503197	-0.990804
tD(GUC)J3	1401.9	1683.53	1.20089	0.264105	1813.17	1631.46	0.899782	-0.152353
tD(GUC)J4	1084.24	1104.25	1.01846	0.0263908	1063.89	1596.65	1.50077	0.585701
tD(GUC)K	326.304	384.813	1.17931	0.237942	347.263	123.098	0.35448	-1.49622
tD(GUC)L1	735.562	1048.98	1.42609	0.512069	927.486	788.647	0.850305	-0.233947
tD(GUC)L2	1145.52	1371.4	1.19719	0.259647	1334.31	947.395	0.710027	-0.494053
tD(GUC)M	1138.76	272.216	0.239046	-2.06464	46.4659	112.607	2.42343	1.27705
tD(GUC)N	150.332	37.8968	0.252087	-1.98801	27.6244	70.8605	2.56514	1.35904
tD(GUC)O	709.433	924.523	1.30319	0.382043	834.272	669.784	0.802837	-0.316821
tE(CUC)D	155.535	384.174	2.47002	1.30453	395.871	304.713	0.769728	-0.37758
tE(CUC)I	816.86	203.502	0.249128	-2.00504	27.3861	30.1654	1.10148	0.139449
tE(UUC)B	874.312	1082.69	1.23833	0.308398	1080.37	1581.72	1.46406	0.549971
tE(UUC)C	263.558	160.989	0.610829	-0.711159	80.0166	88.2809	1.10328	0.141803
tE(UUC)E1	1028.61	1406.37	1.36726	0.451283	1275.44	715.384	0.560893	-0.834201
tE(UUC)E2	605.21	855.437	1.41345	0.499225	977.891	795.633	0.813621	-0.297571
tE(UUC)E3	2069.73	1102.91	0.532876	-0.908128	1309.59	2942.04	2.24654	1.16771
tE(UUC)G2	412.293	623.325	1.51185	0.596316	668.509	541.473	0.80997	-0.304059
tE(UUC)G3	908.53	1152.67	1.26871	0.343368	1074.98	813.779	0.757018	-0.4016
tE(UUC)I	730.611	1010.87	1.38359	0.468417	1270.3	1046.58	0.823889	-0.279479
tE(UUC)J	1116.8	1326.32	1.18761	0.248056	1113.76	501.476	0.450255	-1.15119
tE(UUC)K	178.116	328.377	1.84362	0.882538	398.911	348.107	0.872643	-0.196536
tE(UUC)K SOE1	908.729	1305.36	1.43646	0.522521	1527.75	1527.01	0.999517	-0.000697351
tE(UUC)L	958.368	1155.91	1.20613	0.270379	1051.6	792.05	0.753188	-0.408918
tE(UUC)M	544.318	789.575	1.45058	0.536628	884.963	858.072	0.969614	-0.0445179
tE(UUC)P	123.384	121.36	0.983591	-0.0238693	128.893	162.481	1.26059	0.334101
tF(GAA)B	806.472	26.0813	0.03234	-4.95054	17.7963	19.3348	1.08645	0.119623
tF(GAA)D	777.713	908.226	1.16782	0.223812	1047.37	964.865	0.921227	-0.118372
tF(GAA)F	828.149	836.859	1.01052	0.0150937	967.806	865.88	0.894683	-0.160551
tF(GAA)G	925.673	844.291	0.912083	-0.132764	711.775	746.45	1.04872	0.0686236
tF(GAA)H1	775.448	637.561	0.822184	-0.282467	590.549	566.132	0.958653	-0.0609194
tF(GAA)H2	1441.12	971.027	0.6738	-0.569608	930.221	883.999	0.95031	-0.0735295
tF(GAA)M	42.0838	34.5894	0.821918	-0.282933	31.2617	39.6979	1.26986	0.344666
tF(GAA)N	939.652	1161.8	1.23642	0.306163	1040.09	1093.95	1.05178	0.0728378
tF(GAA)P1	1234.16	1134.56	0.919303	-0.121387	1145.64	957.551	0.83582	-0.258736
tF(GAA)P2	2418.31	2225.73	0.920367	-0.119718	2184.59	1751.69	0.801836	-0.318621
tG(CCC)D SUF3	1441	2171.41	1.50687	0.591555	2277.91	2314.12	1.01589	0.0227513
tG(CCC)O SUF5	687.445	883.355	1.28498	0.361749	1135.29	2077.96	1.83034	0.872111
tG(GCC)B	1960.63	2091.34	1.06667	0.0931106	2343.19	3013.43	1.28604	0.362933
tG(GCC)C SUF16	1516.44	353.794	0.233305	-2.09971	70.4714	86.8376	1.23224	0.30128
tG(GCC)D1	1002.34	233.326	0.232782	-2.10295	12.7395	15.0431	1.18083	0.239797
tG(GCC)D2	912.785	1429.49	1.56607	0.647152	1956.44	1920.72	0.981746	-0.0265787
tG(GCC)E	835.095	1157.12	1.38562	0.470529	1447.63	1086.33	0.75042	-0.414229
tG(GCC)F1 SUF20	720.89	850.852	1.18028	0.239129	1009.9	800.187	0.792341	-0.335806
tG(GCC)F2	234.322	182.527	0.778959	-0.360382	217.761	253.514	1.16418	0.219317
tG(GCC)G1	1436.08	2422.5	1.68689	0.754366	3009.04	2790.41	0.927344	-0.108823
tG(GCC)G2	1239.35	840.831	0.678447	-0.559691	440.477	285.012	0.647054	-0.628042
tG(GCC)J1	166.97	180.343	1.0801	0.111159	202.796	196.862	0.970738	-0.0428457
tG(GCC)J2	1154.01	914.076	0.792087	-0.33627	1133.64	2755.62	2.43078	1.28142
tG(GCC)M	36.9858	30.7864	0.832386	-0.264676	27.8563	50.5618	1.81509	0.860043
tG(GCC)O1	3493.69	4099.09	1.17329	0.230555	4787.5	2832.77	0.591702	-0.757058
tG(GCC)O2 SUF17	636.567	868.821	1.36485	0.448748	878.069	688.743	0.784383	-0.350369
tG(GCC)P1	948.264	1264.24	1.33322	0.414913	1701.55	1424.52	0.837188	-0.256376
tG(GCC)P2	638.611	435.407	0.681803	-0.552573	465.061	525.455	1.12986	0.176149
tG(UCC)G SUF4	965.332	1242.61	1.28724	0.364276	1010.86	687.786	0.680399	-0.555548
tG(UCC)N SUF6	1270.81	1512.92	1.19052	0.25159	1819.48	1789	0.983247	-0.0243738
tG(UCC)O SUF1	2245.23	3002.01	1.33706	0.419067	4745.15	3508.82	0.739456	-0.435465
tH(GUG)E1	964.138	1325.64	1.37495	0.459381	1571.68	1563.7	0.994926	-0.00733857
tH(GUG)E2	4198.35	1009.74	0.240508	-2.05584	150.766	233.124	1.54627	0.628788
tH(GUG)G1	210.71	227.475	1.07956	0.110447	264.199	236.239	0.894169	-0.16138
tH(GUG)G2	517.835	811.003	1.56614	0.647215	877.564	688.889	0.785002	-0.349231
tH(GUG)H	897.972	930.698	1.03644	0.0516428	1095.89	960.582	0.876533	-0.19012
tH(GUG)K	2606.49	3012.59	1.1558	0.208896	2791.18	1859.89	0.666344	-0.585661
tH(GUG)M	822.329	1128.72	1.37258	0.456894	1087.86	875.461	0.804758	-0.313373
tI(AAU)B	1013.43	974.647	0.961729	-0.0562983	1115.95	2051.14	1.83801	0.878148
tI(AAU)D	968.249	1138.85	1.1762	0.234131	834.385	1192.34	1.42901	0.515014
tI(AAU)E1	1111.65	1241.38	1.1167	0.159248	1281.96	1083.65	0.845308	-0.242452
tI(AAU)E2	465.397	265.76	0.57104	-0.808337	207.247	185.177	0.893509	-0.162446
tI(AAU)G	689.108	927.544	1.34601	0.428684	798.339	501.017	0.627574	-0.672142
tI(AAU)I1	1522.53	1258.41	0.826528	-0.274864	1102.31	1043.4	0.946556	-0.0792408
tI(AAU)I2	20.1225	15.598	0.775152	-0.36745	12.9837	29.7757	2.29331	1.19743
tI(AAU)L1	155.271	111.157	0.715889	-0.482191	102.859	122.034	1.18642	0.246614
tI(AAU)L2	1186.36	1307.01	1.10169	0.139721	1568.53	1614.17	1.0291	0.0413802
tI(AAU)N1	766.266	493.679	0.644266	-0.634272	426.265	397.338	0.932139	-0.101383
tI(AAU)N2	771.008	1101.36	1.42847	0.514474	1434.65	1134.19	0.790571	-0.339033
tI(AAU)P1	720.043	935.813	1.29966	0.378137	1026.11	1242.12	1.21051	0.275614
tI(AAU)P2	671.921	750.948	1.11761	0.160422	630.586	406.661	0.644894	-0.632866
tI(UAU)D	34.0072	31.2051	0.917602	-0.124059	37.691	36.7656	0.975447	-0.0358644
tI(UAU)L	2056.06	2161.86	1.05146	0.072393	1649.08	1397.91	0.84769	-0.238392
tK(CUU)C	88.194	71.7949	0.814057	-0.296799	70.9515	64.8616	0.914168	-0.12947
tK(CUU)D1	1747.01	2071.97	1.18601	0.246115	1813.99	1490.52	0.821682	-0.283348
tK(CUU)D2	801.448	947.468	1.1822	0.241468	952.327	694.196	0.728948	-0.456113
tK(CUU)E1	986.062	1093.46	1.10891	0.149144	1604.27	1591.78	0.992217	-0.0112728
tK(CUU)E2	418.077	319.455	0.764105	-0.388158	234.82	383.459	1.63299	0.707518
tK(CUU)F	1375.67	1025.24	0.745266	-0.424173	1603.9	3173.51	1.97863	0.984501
tK(CUU)G1	1721.14	309.427	0.179781	-2.47569	188.684	64.5508	0.342111	-1.54746
tK(CUU)G2	1135.22	1205.18	1.06163	0.0862801	1600.42	3046.67	1.90367	0.928782
tK(CUU)G3	1389.44	52.632	0.0378802	-4.72241	28.6778	41.6625	1.45278	0.538817
tK(CUU)I	31.6289	28.1581	0.890263	-0.167696	25.4205	29.6773	1.16745	0.223366
tK(CUU)J	1595.68	2061.04	1.29163	0.369198	2689.03	2803.98	1.04275	0.060391
tK(CUU)K	1659.08	1485.63	0.895452	-0.159312	578.143	227.044	0.392713	-1.34845
tK(CUU)M	1511.05	1004.27	0.664619	-0.589401	1012.46	904.997	0.893862	-0.161875
tK(CUU)P	1305.17	1602.74	1.22799	0.296302	1541.07	1228.94	0.797461	-0.326513
tK(UUU)D	1441.34	797.164	0.553072	-0.854461	535.488	478.875	0.894278	-0.161205
tK(UUU)G1	103.475	87.7946	0.848461	-0.237079	89.8281	144.753	1.61145	0.688357
tK(UUU)G2	1343.54	984.584	0.732831	-0.448448	1124.33	949.295	0.844321	-0.244136
tK(UUU)K	22.5475	16.0401	0.711389	-0.491289	16.6936	67.5051	4.04378	2.0157
tK(UUU)L	632.492	736.119	1.16384	0.218893	1260.16	2291.49	1.81841	0.862678
tK(UUU)O	1158.57	369.99	0.319352	-1.64678	67.591	45.7477	0.676832	-0.56313
tK(UUU)P	1497.75	1308.89	0.8739	-0.194459	1278.98	1393.25	1.08935	0.123468
tL(CAA)A SUP56	1262.33	1625.37	1.28759	0.364675	1859.14	1493.07	0.803098	-0.316352
tL(CAA)C SUP53	23.0894	18.7841	0.813536	-0.297721	20.7929	24.4299	1.17492	0.232558
tL(CAA)D	869.112	998.589	1.14898	0.200349	1690.89	1946.94	1.15143	0.203429
tL(CAA)G1	980.609	1241.33	1.26588	0.340141	1599.45	1218.55	0.761857	-0.392408
tL(CAA)G2 SUP54	677.688	975.239	1.43907	0.525133	990.022	620.628	0.626883	-0.673733
tL(CAA)G3	1593.42	1943.24	1.21954	0.286337	2762.08	2456.47	0.889355	-0.169169
tL(CAA)K	876.159	1213.2	1.38469	0.469558	1290.72	957.855	0.74211	-0.430294
tL(CAA)L	755.579	206.144	0.272829	-1.87393	38.6678	44.305	1.14579	0.196338
tL(CAA)M	878.935	1280.46	1.45683	0.542832	1701.79	1545.14	0.90795	-0.139316
tL(CAA)N	300.152	371.457	1.23756	0.307504	218.353	145.17	0.664837	-0.588926
tL(GAG)G	345.949	447.894	1.29468	0.372599	368.255	297.631	0.80822	-0.307181
tL(UAA)B1	406.186	537.604	1.32354	0.404404	565.13	633.86	1.12162	0.165582
tL(UAA)B2	756.148	1116.18	1.47614	0.561832	1470.65	1387.37	0.943368	-0.0841074
tL(UAA)D	784.754	1244.32	1.58561	0.66504	1174.39	829.357	0.706203	-0.501844
tL(UAA)J SUP51	1255.35	1573.19	1.25319	0.325608	2540.56	3294.98	1.29695	0.375119
tL(UAA)K	938.509	1240.31	1.32157	0.402253	1082.65	565.531	0.522359	-0.936887
tL(UAA)L	1756.78	1943.55	1.10631	0.145757	2973.43	20461	6.88126	2.78267
tL(UAA)N	656.117	715.431	1.0904	0.124858	961.768	1409.96	1.46601	0.551898
tL(UAG)J	40.8829	40.2596	0.984754	-0.0221645	44.5871	62.2765	1.39674	0.482062
tL(UAG)L1	945.462	977.571	1.03396	0.0481809	836.958	498.747	0.595905	-0.746847
tL(UAG)L2	772.985	659.242	0.852853	-0.229632	691.689	677.055	0.978844	-0.0308488
tM(CAU)C	22.6208	22.803	1.00805	0.0115742	25.479	48.6022	1.90754	0.931715
tN(GUU)C	2304.78	788.04	0.341916	-1.54829	586.23	4923.93	8.39932	3.07027
tN(GUU)F	412.01	750.286	1.82104	0.86476	937.996	852.198	0.908531	-0.138393
tN(GUU)G	1448.38	1958.71	1.35234	0.435463	2025.45	2332.4	1.15155	0.203573
tN(GUU)K	416.675	153.509	0.368415	-1.4406	50.4243	49.056	0.972865	-0.0396884
tN(GUU)L	285.452	558.138	1.95527	0.967371	667.021	708.149	1.06166	0.0863207
tN(GUU)N1	55.9386	46.9154	0.838694	-0.253783	48.4853	138.044	2.84713	1.50951
tN(GUU)N2	1220.71	1449.74	1.18762	0.248077	1653.59	2716.47	1.64277	0.716132
tN(GUU)O1	639.619	774.727	1.21123	0.276477	827.202	659.893	0.797741	-0.326007
tN(GUU)O2	1306.23	1601.64	1.22615	0.294139	1584.12	1327.2	0.837815	-0.255297
tN(GUU)P	39.5957	40.1151	1.01312	0.0188041	41.6476	64.3202	1.54439	0.627037
tP(AGG)C SUF2	173.863	142.402	0.819049	-0.287978	150.984	166.408	1.10215	0.140325
tP(AGG)N SUF10	93.3134	40.9187	0.438508	-1.18932	42.2527	46.2842	1.09541	0.131475
tP(UGG)A TRN1	1284.23	261.143	0.203346	-2.29799	145.02	60.7684	0.419034	-1.25486
tP(UGG)F SUF9	717.24	845.984	1.1795	0.238175	1183.05	1271.99	1.07518	0.104572
tP(UGG)H SUF8	1142.44	1002.55	0.877556	-0.188436	1847.3	3890.38	2.10598	1.07449
tP(UGG)L	67.5621	61.7303	0.913683	-0.130235	64.6927	84.4699	1.30571	0.384834
tP(UGG)M SUF7	881.891	781.657	0.886342	-0.174065	855.237	1038.65	1.21446	0.280315
tP(UGG)N1	29.413	26.0448	0.885486	-0.175458	23.6612	34.969	1.4779	0.563553
tP(UGG)N2	1595.21	1884.39	1.18128	0.240352	2090.97	1812.2	0.866676	-0.206436
tP(UGG)O1	1093.82	1281.66	1.17173	0.228634	1355.9	1482.71	1.09352	0.128981
tP(UGG)O2 SUF11	1343.47	1622.08	1.20738	0.271876	1598.64	1721.83	1.07706	0.107093
tP(UGG)O3	81.9972	61.0986	0.74513	-0.424436	63.6431	99.5445	1.56411	0.645339
tQ(CUG)M CDC65	292.762	608.017	2.07683	1.05438	641.285	489.264	0.762944	-0.390351
tQ(UUG)B	617.816	862.794	1.39652	0.481838	790.982	586.687	0.741719	-0.431055
tQ(UUG)C	449.724	806.056	1.79234	0.841841	1012.58	939.102	0.927438	-0.108677
tQ(UUG)D1	35.6233	30.2251	0.848463	-0.237077	32.8272	38.4199	1.17037	0.226959
tQ(UUG)D2	255.973	125.952	0.492051	-1.02312	48.3217	50.0295	1.03534	0.0501085
tQ(UUG)D3	345.627	835.531	2.41743	1.27348	749.656	527.234	0.7033	-0.507787
tQ(UUG)E1	1119.35	1683.46	1.50396	0.588769	1834.86	2123.65	1.15739	0.210872
tQ(UUG)E2	148.165	271.574	1.83292	0.874145	381.594	1310.26	3.43364	1.77974
tQ(UUG)H	1460.21	1853.92	1.26963	0.344406	2630.51	2448.36	0.930754	-0.103529
tQ(UUG)L	1997.89	784.709	0.392769	-1.34825	174.304	39.0071	0.223787	-2.1598
tR(ACG)D	1437.06	1875.05	1.30478	0.383808	1981.2	1586.8	0.800929	-0.320254
tR(ACG)E	886.404	1005.88	1.13479	0.182428	1045.09	1158.02	1.10805	0.148028
tR(ACG)J	1120.24	1294.85	1.15586	0.208968	1605.92	1916.75	1.19355	0.255259
tR(ACG)K	1464.43	1599.5	1.09223	0.127281	1627.92	1138.88	0.699594	-0.51541
tR(ACG)L	93.5094	110.409	1.18073	0.239675	107.955	107.352	0.994412	-0.00808403
tR(ACG)O	2276.26	1570.08	0.689762	-0.535829	1971.08	2106.58	1.06874	0.0959159
tR(CCG)L TRR4	3004.06	467.195	0.155521	-2.68482	511.915	329.868	0.644379	-0.634018
tR(CCU)J HSX1	5665.02	38.6007	0.00681387	-7.19731	25.3738	29.2374	1.15227	0.204477
tR(UCU)B	79.9486	17.6299	0.220515	-2.18105	17.9405	17.6831	0.985648	-0.0208552
tR(UCU)D	66.2899	45.5342	0.686894	-0.54184	44.8371	169.673	3.78421	1.91999
tR(UCU)E	3561.37	383.083	0.107566	-3.2167	125.216	169.767	1.3558	0.439141
tR(UCU)G1	89.487	36.4181	0.406965	-1.29702	28.5553	34.6037	1.21181	0.277169
tR(UCU)G2	887.946	1144.34	1.28875	0.365969	1332.72	1108.76	0.831952	-0.265428
tR(UCU)G3	1422.81	1885.97	1.32552	0.406559	2012.52	1932.1	0.960039	-0.0588358
tR(UCU)J1	983.881	1438.35	1.46192	0.547861	1692.4	2164.38	1.27888	0.354882
tR(UCU)J2	1376.93	1639.1	1.1904	0.251451	1777.98	1923.76	1.08199	0.113692
tR(UCU)K	1633.5	975.603	0.597249	-0.743596	1149.08	1189.11	1.03484	0.0494099
tR(UCU)M1	193.629	285.246	1.47315	0.558909	296.317	232.587	0.784927	-0.349369
tR(UCU)M2	765.267	1024.15	1.33829	0.42039	1082.82	1081.46	0.998746	-0.00181025
tS(AGA)A	26.5432	23.5618	0.887678	-0.171892	27.3415	36.5062	1.3352	0.417053
tS(AGA)B	59.6805	52.2291	0.875145	-0.192406	62.8391	92.2161	1.46749	0.553355
tS(AGA)D1	1785.47	1673.68	0.937385	-0.0932863	1592.51	1277.89	0.802433	-0.317547
tS(AGA)D2	1024.76	599.238	0.584758	-0.774087	502.941	508.998	1.01204	0.0172702
tS(AGA)D3	1744.3	1732.13	0.993023	-0.0101005	3316.82	9259.24	2.7916	1.48109
tS(AGA)E	971.705	906.19	0.932577	-0.100705	993.366	982.856	0.98942	-0.0153446
tS(AGA)G	87.1073	66.5338	0.763815	-0.388705	61.4411	85.7348	1.3954	0.480677
tS(AGA)H	731.798	725.584	0.991509	-0.012302	892.907	919.123	1.02936	0.0417481
tS(AGA)J	277.446	54.2279	0.195454	-2.3551	50.5345	83.2867	1.64812	0.720819
tS(AGA)L	892.108	978.726	1.09709	0.133688	1150.97	1376.1	1.19561	0.257742
tS(AGA)M	164.582	141.63	0.860541	-0.216684	126.289	124.319	0.984401	-0.0226814
tS(CGA)C SUP61	1263.96	1186.03	0.938339	-0.0918189	1637.52	1782.03	1.08825	0.12201
tS(GCU)F	27.8853	22.9014	0.82127	-0.284071	22.6902	30.4852	1.34354	0.426039
tS(GCU)L	2154.64	1471.41	0.682902	-0.550249	1299.33	1254.28	0.965322	-0.0509175
tS(GCU)O	1349.45	1379.5	1.02227	0.0317755	1379.67	1311.96	0.950926	-0.0725948
tS(UGA)I SUP17	353.16	402.712	1.14031	0.189425	378.719	336.265	0.8879	-0.171531
tS(UGA)P SUP16	742.587	741.68	0.998779	-0.00176321	660.043	976.215	1.47902	0.564639
tT(AGU)B	813.795	817.867	1.005	0.00720089	780.017	731.863	0.938266	-0.091931
tT(AGU)C	429.736	393.733	0.916219	-0.126235	353.316	363.434	1.02864	0.0407358
tT(AGU)D	162.637	19.9937	0.122934	-3.02404	17.8123	21.4552	1.20452	0.268454
tT(AGU)H	175.579	150.558	0.857493	-0.221803	145.497	190.89	1.31199	0.391752
tT(AGU)I1	1176.71	847.546	0.72027	-0.47339	849.097	1105.86	1.3024	0.381168
tT(AGU)I2	824.287	795.832	0.965479	-0.0506827	860.098	978.892	1.13812	0.186648
tT(AGU)J	3899.25	2766.15	0.709406	-0.495316	2773.58	7919.04	2.85517	1.51358
tT(AGU)N1	43.4139	34.8871	0.803592	-0.315465	37.5985	51.2754	1.36376	0.447591
tT(AGU)N2	72.8122	61.8577	0.849551	-0.235227	56.2345	67.5984	1.20208	0.265533
tT(AGU)O1	1411.93	1258.11	0.891057	-0.16641	1239.36	1279.83	1.03266	0.0463663
tT(AGU)O2	154.417	136.999	0.887203	-0.172663	135.37	170.196	1.25726	0.330284
tT(CGU)K TRT2	54.0274	45.405	0.840407	-0.250839	46.2013	74.2787	1.60772	0.685017
tT(UGU)G1	91.958	80.9558	0.880356	-0.183841	81.6117	102.288	1.25335	0.325794
tT(UGU)G2	41.6535	28.6536	0.687905	-0.539719	33.26	62.3777	1.87546	0.907241
tT(UGU)H	1381.65	1393.64	1.00868	0.0124708	1476.53	2158.11	1.46161	0.547558
tT(UGU)P	1181.78	1181.76	0.999984	-2.31e-05	1858.45	3297.98	1.77458	0.82748
tV(AAC)E1	1021.77	929.356	0.909552	-0.136772	988.021	904.811	0.915781	-0.126925
tV(AAC)E2	1653.08	1037.4	0.627553	-0.672191	1115.1	1397.8	1.25351	0.325978
tV(AAC)G1	98.3834	76.1534	0.774048	-0.369505	87.1923	155.578	1.78431	0.835365
tV(AAC)G2	23.4284	19.1028	0.815367	-0.294478	15.2789	58.9331	3.85715	1.94754
tV(AAC)G3	54.9149	29.1444	0.530719	-0.91398	27.8953	48.7031	1.74593	0.803993
tV(AAC)H	25.2614	14.2318	0.56338	-0.827819	12.5968	19.6315	1.55845	0.640115
tV(AAC)J	724.127	579.275	0.799962	-0.321996	419.909	280.022	0.666862	-0.58454
tV(AAC)K1	364.102	241.556	0.663431	-0.591982	197.504	199.067	1.00792	0.0113763
tV(AAC)K2	1046.57	988.475	0.944493	-0.082388	1244.33	1454.09	1.16857	0.224746
tV(AAC)L	22.141	20.64	0.932209	-0.101274	21.9941	31.095	1.41379	0.499567
tV(AAC)M1	40.9482	30.3096	0.740193	-0.434027	28.0089	41.3626	1.47676	0.562439
tV(AAC)M2	2403.9	1430.55	0.595096	-0.748806	499.785	318.176	0.636624	-0.651486
tV(AAC)M3	79.0518	55.8755	0.706821	-0.500582	54.8729	99.7843	1.81846	0.862718
tV(AAC)O	154.138	20.9332	0.135808	-2.88036	19.5466	66.4599	3.40008	1.76557
tV(CAC)D	2992.1	198.41	0.0663114	-3.9146	166.371	231.181	1.38955	0.474618
tV(CAC)H	141.066	158.409	1.12294	0.167282	190.374	308.133	1.61857	0.694716
tV(UAC)B	39.2204	37.47	0.955371	-0.0658675	38.4821	54.003	1.40333	0.488851
tV(UAC)D	580.052	42.7356	0.0736755	-3.76267	32.9818	55.2997	1.67667	0.7456
tW(CCA)G1	20.5404	13.4413	0.654382	-0.611795	12.9924	14.4033	1.10859	0.148729
tW(CCA)G2	2180.11	2094.15	0.960574	-0.0580319	2295.06	2497.56	1.08823	0.121984
tW(CCA)J	65.7322	62.163	0.945701	-0.0805435	69.6443	117.951	1.69362	0.760106
tW(CCA)K	1225.54	1260.91	1.02886	0.0410523	1291.62	1556.87	1.20537	0.269474
tW(CCA)M	2158.24	652.857	0.302495	-1.72502	98.0723	225.857	2.30296	1.20349
tW(CCA)P	254.266	251.282	0.988264	-0.0170315	257.228	300.229	1.16717	0.223016
tX(XXX)D	38.6886	30.6822	0.793056	-0.334506	32.9401	84.6473	2.56973	1.36162
tY(GUA)D SUP2	770.793	825.643	1.07116	0.0991746	743.212	806.24	1.08481	0.117436
tY(GUA)F1 SUP11	31.8243	29.5713	0.929207	-0.105927	32.239	55.9222	1.73462	0.794616
tY(GUA)F2 SUP6	104.649	36.0307	0.344299	-1.53826	43.6953	26.9057	0.615757	-0.699567
tY(GUA)J1 SUP7	457.846	396.318	0.865614	-0.208204	396.854	374.932	0.94476	-0.0819802
tY(GUA)J2 SUP4	29.3907	21.5178	0.732127	-0.449834	21.32	45.2723	2.12347	1.08642
tY(GUA)M1 SUP5	1679.48	1595.14	0.949787	-0.0743244	1720.01	1751.59	1.01836	0.026252
tY(GUA)M2 SUP8	724.858	598.12	0.825155	-0.277263	624.279	628.059	1.00605	0.00870866
tY(GUA)O SUP3	740.264	635.863	0.858968	-0.219323	570.72	508.718	0.891361	-0.165918
U1 snRNA SNR19	552.514	276.283	0.500047	-0.999865	53.6696	60.3741	1.12492	0.169824
U2 snRNA snR20 LSR1	1744.28	298.809	0.171308	-2.54533	153.11	191.22	1.24891	0.320666
U4 snRNA SNR14	353.056	53.6843	0.152056	-2.71732	21.8152	51.5312	2.36216	1.24011
U5 snRNA SNR7	999.486	880.715	0.881168	-0.182511	879.457	800.107	0.909774	-0.136421
U6 snRNA SNR6	213.838	188.635	0.882139	-0.180922	190.963	389.1	2.03757	1.02685

## Sheet: Pool vs Batch plot
Type	Pool vs Batch log FC	ID	CUT	ncRNA	snoRNA	SUT	tRNA	snRNA
CUT	-0.414419	CUT001/437	-0.414419	#N/A	#N/A	#N/A	#N/A	#N/A
CUT	-1.32207	CUT002	-1.32207	#N/A	#N/A	#N/A	#N/A	#N/A
CUT	-1.98502	CUT005	-1.98502	#N/A	#N/A	#N/A	#N/A	#N/A
CUT	1.00291	CUT007	1.00291	#N/A	#N/A	#N/A	#N/A	#N/A
CUT	0.00800189	CUT008	0.00800189	#N/A	#N/A	#N/A	#N/A	#N/A
CUT	0.034761	CUT015	0.034761	#N/A	#N/A	#N/A	#N/A	#N/A
CUT	-0.111959	CUT040	-0.111959	#N/A	#N/A	#N/A	#N/A	#N/A
CUT	0.156598	CUT058	0.156598	#N/A	#N/A	#N/A	#N/A	#N/A
CUT	-0.202214	CUT060	-0.202214	#N/A	#N/A	#N/A	#N/A	#N/A
CUT	0.133174	CUT083	0.133174	#N/A	#N/A	#N/A	#N/A	#N/A
CUT	0.0428567	CUT084/SUT068	0.0428567	#N/A	#N/A	#N/A	#N/A	#N/A
CUT	-0.0860135	CUT095	-0.0860135	#N/A	#N/A	#N/A	#N/A	#N/A
CUT	-0.0593202	CUT103	-0.0593202	#N/A	#N/A	#N/A	#N/A	#N/A
CUT	0.426103	CUT123	0.426103	#N/A	#N/A	#N/A	#N/A	#N/A
CUT	-0.101029	CUT142	-0.101029	#N/A	#N/A	#N/A	#N/A	#N/A
CUT	0.225336	CUT170	0.225336	#N/A	#N/A	#N/A	#N/A	#N/A
CUT	-0.0199735	CUT217	-0.0199735	#N/A	#N/A	#N/A	#N/A	#N/A
CUT	-0.000415647	CUT238	-0.000415647	#N/A	#N/A	#N/A	#N/A	#N/A
CUT	0.46487	CUT244	0.46487	#N/A	#N/A	#N/A	#N/A	#N/A
CUT	0.226831	CUT248	0.226831	#N/A	#N/A	#N/A	#N/A	#N/A
CUT	-0.0871003	CUT296	-0.0871003	#N/A	#N/A	#N/A	#N/A	#N/A
CUT	0.176108	CUT296/SUT301	0.176108	#N/A	#N/A	#N/A	#N/A	#N/A
CUT	-0.394325	CUT298/771	-0.394325	#N/A	#N/A	#N/A	#N/A	#N/A
CUT	-0.24737	CUT315	-0.24737	#N/A	#N/A	#N/A	#N/A	#N/A
CUT	-0.0221345	CUT320	-0.0221345	#N/A	#N/A	#N/A	#N/A	#N/A
CUT	-0.607262	CUT332	-0.607262	#N/A	#N/A	#N/A	#N/A	#N/A
CUT	-0.0334936	CUT353/SUT758	-0.0334936	#N/A	#N/A	#N/A	#N/A	#N/A
CUT	-3.02217	CUT356	-3.02217	#N/A	#N/A	#N/A	#N/A	#N/A
CUT	-0.377293	CUT374	-0.377293	#N/A	#N/A	#N/A	#N/A	#N/A
CUT	-2.15723	CUT378	-2.15723	#N/A	#N/A	#N/A	#N/A	#N/A
CUT	0.126809	CUT379	0.126809	#N/A	#N/A	#N/A	#N/A	#N/A
CUT	0.123042	CUT424	0.123042	#N/A	#N/A	#N/A	#N/A	#N/A
CUT	-0.403209	CUT436	-0.403209	#N/A	#N/A	#N/A	#N/A	#N/A
CUT	-0.611035	CUT441	-0.611035	#N/A	#N/A	#N/A	#N/A	#N/A
CUT	-1.7491	CUT442	-1.7491	#N/A	#N/A	#N/A	#N/A	#N/A
CUT	-0.286163	CUT458	-0.286163	#N/A	#N/A	#N/A	#N/A	#N/A
CUT	-1.10941	CUT461	-1.10941	#N/A	#N/A	#N/A	#N/A	#N/A
CUT	0.00267761	CUT465	0.00267761	#N/A	#N/A	#N/A	#N/A	#N/A
CUT	-0.192073	CUT468	-0.192073	#N/A	#N/A	#N/A	#N/A	#N/A
CUT	-0.110931	CUT474	-0.110931	#N/A	#N/A	#N/A	#N/A	#N/A
CUT	-2.52791	CUT523	-2.52791	#N/A	#N/A	#N/A	#N/A	#N/A
CUT	-0.327416	CUT541/542/SUT503	-0.327416	#N/A	#N/A	#N/A	#N/A	#N/A
CUT	-0.159068	CUT546	-0.159068	#N/A	#N/A	#N/A	#N/A	#N/A
CUT	-2.33716	CUT572	-2.33716	#N/A	#N/A	#N/A	#N/A	#N/A
CUT	0.0510404	CUT575	0.0510404	#N/A	#N/A	#N/A	#N/A	#N/A
CUT	-0.676181	CUT634	-0.676181	#N/A	#N/A	#N/A	#N/A	#N/A
CUT	0.0201401	CUT645	0.0201401	#N/A	#N/A	#N/A	#N/A	#N/A
CUT	-0.125975	CUT666	-0.125975	#N/A	#N/A	#N/A	#N/A	#N/A
CUT	0.0164013	CUT672	0.0164013	#N/A	#N/A	#N/A	#N/A	#N/A
CUT	-0.0414007	CUT764	-0.0414007	#N/A	#N/A	#N/A	#N/A	#N/A
CUT	0.124774	CUT775/SUT307	0.124774	#N/A	#N/A	#N/A	#N/A	#N/A
CUT	0.0336396	CUT782	0.0336396	#N/A	#N/A	#N/A	#N/A	#N/A
CUT	-3.35919	CUT827	-3.35919	#N/A	#N/A	#N/A	#N/A	#N/A
CUT	0.426254	CUT873	0.426254	#N/A	#N/A	#N/A	#N/A	#N/A
ncRNA	-0.136207	ncRNA NME1	#N/A	-0.136207	#N/A	#N/A	#N/A	#N/A
ncRNA	-0.350978	ncRNA RPR1	#N/A	-0.350978	#N/A	#N/A	#N/A	#N/A
ncRNA	-0.232186	ncRNA RUF20	#N/A	-0.232186	#N/A	#N/A	#N/A	#N/A
ncRNA	-0.435124	ncRNA RUF21	#N/A	-0.435124	#N/A	#N/A	#N/A	#N/A
ncRNA	-0.340493	ncRNA RUF22	#N/A	-0.340493	#N/A	#N/A	#N/A	#N/A
ncRNA	-0.247868	ncRNA SCR1	#N/A	-0.247868	#N/A	#N/A	#N/A	#N/A
ncRNA	-0.0794401	ncRNA TLC1	#N/A	-0.0794401	#N/A	#N/A	#N/A	#N/A
snoRNA	-0.892475	SNR10	#N/A	#N/A	-0.892475	#N/A	#N/A	#N/A
snoRNA	0.0994791	SNR11	#N/A	#N/A	0.0994791	#N/A	#N/A	#N/A
snoRNA	-0.0657189	SNR128	#N/A	#N/A	-0.0657189	#N/A	#N/A	#N/A
snoRNA	-0.129144	SNR128/SNR190	#N/A	#N/A	-0.129144	#N/A	#N/A	#N/A
snoRNA	-1.1888	SNR13	#N/A	#N/A	-1.1888	#N/A	#N/A	#N/A
snoRNA	-0.246951	SNR161	#N/A	#N/A	-0.246951	#N/A	#N/A	#N/A
snoRNA	-0.46036	SNR17A	#N/A	#N/A	-0.46036	#N/A	#N/A	#N/A
snoRNA	0.113199	SNR189	#N/A	#N/A	0.113199	#N/A	#N/A	#N/A
snoRNA	1.01268	SNR190	#N/A	#N/A	1.01268	#N/A	#N/A	#N/A
snoRNA	-0.896408	SNR3	#N/A	#N/A	-0.896408	#N/A	#N/A	#N/A
snoRNA	0.248669	SNR30	#N/A	#N/A	0.248669	#N/A	#N/A	#N/A
snoRNA	0.163176	SNR31	#N/A	#N/A	0.163176	#N/A	#N/A	#N/A
snoRNA	0.5453	SNR32	#N/A	#N/A	0.5453	#N/A	#N/A	#N/A
snoRNA	-0.210769	SNR33	#N/A	#N/A	-0.210769	#N/A	#N/A	#N/A
snoRNA	0.193081	SNR34	#N/A	#N/A	0.193081	#N/A	#N/A	#N/A
snoRNA	-0.0788186	SNR35	#N/A	#N/A	-0.0788186	#N/A	#N/A	#N/A
snoRNA	0.020361	SNR36	#N/A	#N/A	0.020361	#N/A	#N/A	#N/A
snoRNA	0.976327	SNR37	#N/A	#N/A	0.976327	#N/A	#N/A	#N/A
snoRNA	1.45323	SNR39B	#N/A	#N/A	1.45323	#N/A	#N/A	#N/A
snoRNA	0.0115048	SNR4	#N/A	#N/A	0.0115048	#N/A	#N/A	#N/A
snoRNA	0.215003	SNR40	#N/A	#N/A	0.215003	#N/A	#N/A	#N/A
snoRNA	-0.280743	SNR41	#N/A	#N/A	-0.280743	#N/A	#N/A	#N/A
snoRNA	-0.159135	SNR42	#N/A	#N/A	-0.159135	#N/A	#N/A	#N/A
snoRNA	0.194956	SNR43	#N/A	#N/A	0.194956	#N/A	#N/A	#N/A
snoRNA	-1.76875	SNR45	#N/A	#N/A	-1.76875	#N/A	#N/A	#N/A
snoRNA	0.624574	SNR46	#N/A	#N/A	0.624574	#N/A	#N/A	#N/A
snoRNA	-0.932753	SNR47	#N/A	#N/A	-0.932753	#N/A	#N/A	#N/A
snoRNA	-3.68431	SNR48	#N/A	#N/A	-3.68431	#N/A	#N/A	#N/A
snoRNA	0.0266488	SNR49	#N/A	#N/A	0.0266488	#N/A	#N/A	#N/A
snoRNA	0.192737	SNR5	#N/A	#N/A	0.192737	#N/A	#N/A	#N/A
snoRNA	-0.0245214	SNR50	#N/A	#N/A	-0.0245214	#N/A	#N/A	#N/A
snoRNA	-0.125691	SNR51	#N/A	#N/A	-0.125691	#N/A	#N/A	#N/A
snoRNA	-0.0333445	SNR51/70/41	#N/A	#N/A	-0.0333445	#N/A	#N/A	#N/A
snoRNA	0.341179	SNR52	#N/A	#N/A	0.341179	#N/A	#N/A	#N/A
snoRNA	-1.94325	SNR53	#N/A	#N/A	-1.94325	#N/A	#N/A	#N/A
snoRNA	-0.0804038	SNR53/67	#N/A	#N/A	-0.0804038	#N/A	#N/A	#N/A
snoRNA	0.241913	SNR55	#N/A	#N/A	0.241913	#N/A	#N/A	#N/A
snoRNA	1.20321	SNR56	#N/A	#N/A	1.20321	#N/A	#N/A	#N/A
snoRNA	-0.250053	SNR57	#N/A	#N/A	-0.250053	#N/A	#N/A	#N/A
snoRNA	-0.723723	SNR58	#N/A	#N/A	-0.723723	#N/A	#N/A	#N/A
snoRNA	0.397451	SNR60	#N/A	#N/A	0.397451	#N/A	#N/A	#N/A
snoRNA	0.256605	SNR61/55/57	#N/A	#N/A	0.256605	#N/A	#N/A	#N/A
snoRNA	0.466288	SNR62	#N/A	#N/A	0.466288	#N/A	#N/A	#N/A
snoRNA	0.787475	SNR63	#N/A	#N/A	0.787475	#N/A	#N/A	#N/A
snoRNA	-2.24651	SNR64	#N/A	#N/A	-2.24651	#N/A	#N/A	#N/A
snoRNA	1.10761	SNR65	#N/A	#N/A	1.10761	#N/A	#N/A	#N/A
snoRNA	-0.0128109	SNR66	#N/A	#N/A	-0.0128109	#N/A	#N/A	#N/A
snoRNA	0.0548795	SNR67	#N/A	#N/A	0.0548795	#N/A	#N/A	#N/A
snoRNA	-0.0380885	SNR68	#N/A	#N/A	-0.0380885	#N/A	#N/A	#N/A
snoRNA	-0.00341667	SNR69	#N/A	#N/A	-0.00341667	#N/A	#N/A	#N/A
snoRNA	1.41548	SNR70	#N/A	#N/A	1.41548	#N/A	#N/A	#N/A
snoRNA	-0.0399655	SNR71	#N/A	#N/A	-0.0399655	#N/A	#N/A	#N/A
snoRNA	0.278488	SNR73	#N/A	#N/A	0.278488	#N/A	#N/A	#N/A
snoRNA	-0.0393939	SNR74	#N/A	#N/A	-0.0393939	#N/A	#N/A	#N/A
snoRNA	-0.183167	SNR75	#N/A	#N/A	-0.183167	#N/A	#N/A	#N/A
snoRNA	-0.363643	SNR76	#N/A	#N/A	-0.363643	#N/A	#N/A	#N/A
snoRNA	-0.0367915	SNR78	#N/A	#N/A	-0.0367915	#N/A	#N/A	#N/A
snoRNA	0.439321	SNR79	#N/A	#N/A	0.439321	#N/A	#N/A	#N/A
snoRNA	-0.465914	SNR8	#N/A	#N/A	-0.465914	#N/A	#N/A	#N/A
snoRNA	0.804428	SNR80	#N/A	#N/A	0.804428	#N/A	#N/A	#N/A
snoRNA	0.200578	SNR81	#N/A	#N/A	0.200578	#N/A	#N/A	#N/A
snoRNA	0.301155	SNR82	#N/A	#N/A	0.301155	#N/A	#N/A	#N/A
snoRNA	-2.00715	SNR83	#N/A	#N/A	-2.00715	#N/A	#N/A	#N/A
snoRNA	-0.138181	SNR84	#N/A	#N/A	-0.138181	#N/A	#N/A	#N/A
snoRNA	0.964498	SNR85	#N/A	#N/A	0.964498	#N/A	#N/A	#N/A
snoRNA	1.27422	SNR86	#N/A	#N/A	1.27422	#N/A	#N/A	#N/A
snoRNA	0.728277	SNR87	#N/A	#N/A	0.728277	#N/A	#N/A	#N/A
snoRNA	0.07228	SNR9	#N/A	#N/A	0.07228	#N/A	#N/A	#N/A
SUT	-0.0509903	SUT/053/468/CUT494	#N/A	#N/A	#N/A	-0.0509903	#N/A	#N/A
SUT	0.129296	SUT001	#N/A	#N/A	#N/A	0.129296	#N/A	#N/A
SUT	-2.53346	SUT004	#N/A	#N/A	#N/A	-2.53346	#N/A	#N/A
SUT	0.118919	SUT007	#N/A	#N/A	#N/A	0.118919	#N/A	#N/A
SUT	0.268761	SUT010	#N/A	#N/A	#N/A	0.268761	#N/A	#N/A
SUT	1.23235	SUT014	#N/A	#N/A	#N/A	1.23235	#N/A	#N/A
SUT	-0.0980509	SUT019	#N/A	#N/A	#N/A	-0.0980509	#N/A	#N/A
SUT	-0.392176	SUT035	#N/A	#N/A	#N/A	-0.392176	#N/A	#N/A
SUT	1.15416	SUT042	#N/A	#N/A	#N/A	1.15416	#N/A	#N/A
SUT	0.145872	SUT049	#N/A	#N/A	#N/A	0.145872	#N/A	#N/A
SUT	1.10007	SUT055	#N/A	#N/A	#N/A	1.10007	#N/A	#N/A
SUT	-2.0724	SUT056	#N/A	#N/A	#N/A	-2.0724	#N/A	#N/A
SUT	0.0626036	SUT058	#N/A	#N/A	#N/A	0.0626036	#N/A	#N/A
SUT	-0.141261	SUT067	#N/A	#N/A	#N/A	-0.141261	#N/A	#N/A
SUT	-0.127513	SUT071/483	#N/A	#N/A	#N/A	-0.127513	#N/A	#N/A
SUT	0.26566	SUT075	#N/A	#N/A	#N/A	0.26566	#N/A	#N/A
SUT	-0.492635	SUT083	#N/A	#N/A	#N/A	-0.492635	#N/A	#N/A
SUT	-1.04563	SUT084/SUT499	#N/A	#N/A	#N/A	-1.04563	#N/A	#N/A
SUT	0.788421	SUT085	#N/A	#N/A	#N/A	0.788421	#N/A	#N/A
SUT	-0.0701499	SUT086/CUT102	#N/A	#N/A	#N/A	-0.0701499	#N/A	#N/A
SUT	-0.135624	SUT087	#N/A	#N/A	#N/A	-0.135624	#N/A	#N/A
SUT	-0.83791	SUT089	#N/A	#N/A	#N/A	-0.83791	#N/A	#N/A
SUT	-0.0112264	SUT098	#N/A	#N/A	#N/A	-0.0112264	#N/A	#N/A
SUT	-0.0835	SUT099	#N/A	#N/A	#N/A	-0.0835	#N/A	#N/A
SUT	-1.34715	SUT107	#N/A	#N/A	#N/A	-1.34715	#N/A	#N/A
SUT	-0.010596	SUT111	#N/A	#N/A	#N/A	-0.010596	#N/A	#N/A
SUT	-0.201781	SUT119	#N/A	#N/A	#N/A	-0.201781	#N/A	#N/A
SUT	-0.128552	SUT123	#N/A	#N/A	#N/A	-0.128552	#N/A	#N/A
SUT	-2.91072	SUT125	#N/A	#N/A	#N/A	-2.91072	#N/A	#N/A
SUT	-1.35903	SUT126	#N/A	#N/A	#N/A	-1.35903	#N/A	#N/A
SUT	-0.0968501	SUT129	#N/A	#N/A	#N/A	-0.0968501	#N/A	#N/A
SUT	0.0185122	SUT131	#N/A	#N/A	#N/A	0.0185122	#N/A	#N/A
SUT	0.0135068	SUT135	#N/A	#N/A	#N/A	0.0135068	#N/A	#N/A
SUT	0.674189	SUT142	#N/A	#N/A	#N/A	0.674189	#N/A	#N/A
SUT	-1.49138	SUT157/579	#N/A	#N/A	#N/A	-1.49138	#N/A	#N/A
SUT	-4.86808	SUT167	#N/A	#N/A	#N/A	-4.86808	#N/A	#N/A
SUT	-0.5863	SUT170	#N/A	#N/A	#N/A	-0.5863	#N/A	#N/A
SUT	-0.00959324	SUT171	#N/A	#N/A	#N/A	-0.00959324	#N/A	#N/A
SUT	-0.14897	SUT173	#N/A	#N/A	#N/A	-0.14897	#N/A	#N/A
SUT	-0.0261401	SUT174	#N/A	#N/A	#N/A	-0.0261401	#N/A	#N/A
SUT	0.531137	SUT193	#N/A	#N/A	#N/A	0.531137	#N/A	#N/A
SUT	-0.51095	SUT218/655	#N/A	#N/A	#N/A	-0.51095	#N/A	#N/A
SUT	-0.35289	SUT219/656	#N/A	#N/A	#N/A	-0.35289	#N/A	#N/A
SUT	0.435304	SUT229/661	#N/A	#N/A	#N/A	0.435304	#N/A	#N/A
SUT	0.155202	SUT233/CUT707	#N/A	#N/A	#N/A	0.155202	#N/A	#N/A
SUT	-0.247239	SUT234	#N/A	#N/A	#N/A	-0.247239	#N/A	#N/A
SUT	-0.268279	SUT239/679	#N/A	#N/A	#N/A	-0.268279	#N/A	#N/A
SUT	-0.144726	SUT249	#N/A	#N/A	#N/A	-0.144726	#N/A	#N/A
SUT	0.293766	SUT259/691	#N/A	#N/A	#N/A	0.293766	#N/A	#N/A
SUT	0.0865772	SUT264	#N/A	#N/A	#N/A	0.0865772	#N/A	#N/A
SUT	0.39951	SUT267/697	#N/A	#N/A	#N/A	0.39951	#N/A	#N/A
SUT	0.220038	SUT274/698	#N/A	#N/A	#N/A	0.220038	#N/A	#N/A
SUT	0.244662	SUT284/712	#N/A	#N/A	#N/A	0.244662	#N/A	#N/A
SUT	-2.48304	SUT285	#N/A	#N/A	#N/A	-2.48304	#N/A	#N/A
SUT	0.374961	SUT289/717	#N/A	#N/A	#N/A	0.374961	#N/A	#N/A
SUT	0.0414848	SUT304/730	#N/A	#N/A	#N/A	0.0414848	#N/A	#N/A
SUT	0.0218562	SUT305	#N/A	#N/A	#N/A	0.0218562	#N/A	#N/A
SUT	-0.0246577	SUT329	#N/A	#N/A	#N/A	-0.0246577	#N/A	#N/A
SUT	-0.356023	SUT339	#N/A	#N/A	#N/A	-0.356023	#N/A	#N/A
SUT	0.976034	SUT346	#N/A	#N/A	#N/A	0.976034	#N/A	#N/A
SUT	-0.53147	SUT347	#N/A	#N/A	#N/A	-0.53147	#N/A	#N/A
SUT	0.0937243	SUT348	#N/A	#N/A	#N/A	0.0937243	#N/A	#N/A
SUT	0.0483611	SUT349/CUT354	#N/A	#N/A	#N/A	0.0483611	#N/A	#N/A
SUT	-0.385975	SUT355	#N/A	#N/A	#N/A	-0.385975	#N/A	#N/A
SUT	0.341774	SUT361	#N/A	#N/A	#N/A	0.341774	#N/A	#N/A
SUT	-0.257928	SUT362	#N/A	#N/A	#N/A	-0.257928	#N/A	#N/A
SUT	0.78596	SUT367	#N/A	#N/A	#N/A	0.78596	#N/A	#N/A
SUT	0.307065	SUT370	#N/A	#N/A	#N/A	0.307065	#N/A	#N/A
SUT	0.062981	SUT375	#N/A	#N/A	#N/A	0.062981	#N/A	#N/A
SUT	0.405755	SUT376	#N/A	#N/A	#N/A	0.405755	#N/A	#N/A
SUT	0.144668	SUT385	#N/A	#N/A	#N/A	0.144668	#N/A	#N/A
SUT	0.2671	SUT388	#N/A	#N/A	#N/A	0.2671	#N/A	#N/A
SUT	0.19996	SUT398	#N/A	#N/A	#N/A	0.19996	#N/A	#N/A
SUT	0.0461478	SUT413	#N/A	#N/A	#N/A	0.0461478	#N/A	#N/A
SUT	0.432862	SUT414	#N/A	#N/A	#N/A	0.432862	#N/A	#N/A
SUT	-0.220825	SUT417	#N/A	#N/A	#N/A	-0.220825	#N/A	#N/A
SUT	0.156339	SUT420/CUT425	#N/A	#N/A	#N/A	0.156339	#N/A	#N/A
SUT	0.3936	SUT430	#N/A	#N/A	#N/A	0.3936	#N/A	#N/A
SUT	0.0822606	SUT431	#N/A	#N/A	#N/A	0.0822606	#N/A	#N/A
SUT	-0.081066	SUT432	#N/A	#N/A	#N/A	-0.081066	#N/A	#N/A
SUT	0.00274023	SUT433	#N/A	#N/A	#N/A	0.00274023	#N/A	#N/A
SUT	0.202461	SUT437	#N/A	#N/A	#N/A	0.202461	#N/A	#N/A
SUT	0.102694	SUT441	#N/A	#N/A	#N/A	0.102694	#N/A	#N/A
SUT	-0.188352	SUT451	#N/A	#N/A	#N/A	-0.188352	#N/A	#N/A
SUT	-1.02029	SUT457	#N/A	#N/A	#N/A	-1.02029	#N/A	#N/A
SUT	-1.95219	SUT463	#N/A	#N/A	#N/A	-1.95219	#N/A	#N/A
SUT	0.23818	SUT465	#N/A	#N/A	#N/A	0.23818	#N/A	#N/A
SUT	0.125517	SUT467	#N/A	#N/A	#N/A	0.125517	#N/A	#N/A
SUT	0.0300023	SUT469	#N/A	#N/A	#N/A	0.0300023	#N/A	#N/A
SUT	-1.52385	SUT471	#N/A	#N/A	#N/A	-1.52385	#N/A	#N/A
SUT	-0.0672765	SUT473/CUT502	#N/A	#N/A	#N/A	-0.0672765	#N/A	#N/A
SUT	0.0972795	SUT477	#N/A	#N/A	#N/A	0.0972795	#N/A	#N/A
SUT	0.0275666	SUT479	#N/A	#N/A	#N/A	0.0275666	#N/A	#N/A
SUT	0.23232	SUT492	#N/A	#N/A	#N/A	0.23232	#N/A	#N/A
SUT	-0.221859	SUT493	#N/A	#N/A	#N/A	-0.221859	#N/A	#N/A
SUT	-0.61269	SUT496	#N/A	#N/A	#N/A	-0.61269	#N/A	#N/A
SUT	-0.862803	SUT500	#N/A	#N/A	#N/A	-0.862803	#N/A	#N/A
SUT	-0.234021	SUT501	#N/A	#N/A	#N/A	-0.234021	#N/A	#N/A
SUT	-3.03081	SUT509	#N/A	#N/A	#N/A	-3.03081	#N/A	#N/A
SUT	0.00886581	SUT515	#N/A	#N/A	#N/A	0.00886581	#N/A	#N/A
SUT	0.573502	SUT518	#N/A	#N/A	#N/A	0.573502	#N/A	#N/A
SUT	0.388828	SUT526	#N/A	#N/A	#N/A	0.388828	#N/A	#N/A
SUT	0.418933	SUT532	#N/A	#N/A	#N/A	0.418933	#N/A	#N/A
SUT	-0.0409479	SUT539	#N/A	#N/A	#N/A	-0.0409479	#N/A	#N/A
SUT	-0.0948654	SUT540	#N/A	#N/A	#N/A	-0.0948654	#N/A	#N/A
SUT	-2.59309	SUT543/115	#N/A	#N/A	#N/A	-2.59309	#N/A	#N/A
SUT	-1.43899	SUT546/118	#N/A	#N/A	#N/A	-1.43899	#N/A	#N/A
SUT	-0.233065	SUT553	#N/A	#N/A	#N/A	-0.233065	#N/A	#N/A
SUT	-0.127982	SUT558	#N/A	#N/A	#N/A	-0.127982	#N/A	#N/A
SUT	-0.187876	SUT570	#N/A	#N/A	#N/A	-0.187876	#N/A	#N/A
SUT	0.563368	SUT571	#N/A	#N/A	#N/A	0.563368	#N/A	#N/A
SUT	-1.91345	SUT591	#N/A	#N/A	#N/A	-1.91345	#N/A	#N/A
SUT	-1.63994	SUT593	#N/A	#N/A	#N/A	-1.63994	#N/A	#N/A
SUT	-0.733192	SUT602/176	#N/A	#N/A	#N/A	-0.733192	#N/A	#N/A
SUT	-0.271948	SUT616	#N/A	#N/A	#N/A	-0.271948	#N/A	#N/A
SUT	-2.35674	SUT617	#N/A	#N/A	#N/A	-2.35674	#N/A	#N/A
SUT	-0.573183	SUT643	#N/A	#N/A	#N/A	-0.573183	#N/A	#N/A
SUT	-0.0754564	SUT722	#N/A	#N/A	#N/A	-0.0754564	#N/A	#N/A
SUT	0.12812	SUT725	#N/A	#N/A	#N/A	0.12812	#N/A	#N/A
SUT	-0.55543	SUT729/CUT773	#N/A	#N/A	#N/A	-0.55543	#N/A	#N/A
SUT	0.0582892	SUT733	#N/A	#N/A	#N/A	0.0582892	#N/A	#N/A
SUT	-1.35279	SUT737/313	#N/A	#N/A	#N/A	-1.35279	#N/A	#N/A
SUT	0.445952	SUT764	#N/A	#N/A	#N/A	0.445952	#N/A	#N/A
SUT	-0.983086	SUT770	#N/A	#N/A	#N/A	-0.983086	#N/A	#N/A
SUT	-0.0822071	SUT796	#N/A	#N/A	#N/A	-0.0822071	#N/A	#N/A
SUT	0.089477	SUT798/387	#N/A	#N/A	#N/A	0.089477	#N/A	#N/A
SUT	-0.757071	SUT824	#N/A	#N/A	#N/A	-0.757071	#N/A	#N/A
SUT	-0.095817	SUT827	#N/A	#N/A	#N/A	-0.095817	#N/A	#N/A
SUT	-0.0696294	SUT830	#N/A	#N/A	#N/A	-0.0696294	#N/A	#N/A
SUT	-0.120629	SUT834	#N/A	#N/A	#N/A	-0.120629	#N/A	#N/A
SUT	0.468995	SUT842/425	#N/A	#N/A	#N/A	0.468995	#N/A	#N/A
SUT	-0.102684	SUT847	#N/A	#N/A	#N/A	-0.102684	#N/A	#N/A
tRNA	-0.219379	tA(AGC)F	#N/A	#N/A	#N/A	#N/A	-0.219379	#N/A
tRNA	0.0619625	tA(AGC)G	#N/A	#N/A	#N/A	#N/A	0.0619625	#N/A
tRNA	-0.0725226	tA(AGC)H	#N/A	#N/A	#N/A	#N/A	-0.0725226	#N/A
tRNA	-0.0820871	tA(AGC)J	#N/A	#N/A	#N/A	#N/A	-0.0820871	#N/A
tRNA	-0.236888	tA(AGC)K2	#N/A	#N/A	#N/A	#N/A	-0.236888	#N/A
tRNA	-0.161937	tA(AGC)L	#N/A	#N/A	#N/A	#N/A	-0.161937	#N/A
tRNA	0.0374296	tA(AGC)M1	#N/A	#N/A	#N/A	#N/A	0.0374296	#N/A
tRNA	-0.435298	tA(AGC)M2	#N/A	#N/A	#N/A	#N/A	-0.435298	#N/A
tRNA	-1.37681	tA(AGC)P	#N/A	#N/A	#N/A	#N/A	-1.37681	#N/A
tRNA	0.142877	tA(UGC)E	#N/A	#N/A	#N/A	#N/A	0.142877	#N/A
tRNA	0.319583	tA(UGC)G	#N/A	#N/A	#N/A	#N/A	0.319583	#N/A
tRNA	-0.129663	tA(UGC)L	#N/A	#N/A	#N/A	#N/A	-0.129663	#N/A
tRNA	-2.58941	tA(UGC)O	#N/A	#N/A	#N/A	#N/A	-2.58941	#N/A
tRNA	0.0944435	tC(GCA)B	#N/A	#N/A	#N/A	#N/A	0.0944435	#N/A
tRNA	1.03887	tC(GCA)G	#N/A	#N/A	#N/A	#N/A	1.03887	#N/A
tRNA	-0.364403	tC(GCA)P1	#N/A	#N/A	#N/A	#N/A	-0.364403	#N/A
tRNA	-0.293811	tC(GCA)P2	#N/A	#N/A	#N/A	#N/A	-0.293811	#N/A
tRNA	0.318763	tD(GUC)B	#N/A	#N/A	#N/A	#N/A	0.318763	#N/A
tRNA	-1.19834	tD(GUC)D	#N/A	#N/A	#N/A	#N/A	-1.19834	#N/A
tRNA	-0.195878	tD(GUC)G2	#N/A	#N/A	#N/A	#N/A	-0.195878	#N/A
tRNA	0.330107	tD(GUC)I1	#N/A	#N/A	#N/A	#N/A	0.330107	#N/A
tRNA	1.31607	tD(GUC)I2	#N/A	#N/A	#N/A	#N/A	1.31607	#N/A
tRNA	-4.38167	tD(GUC)J1	#N/A	#N/A	#N/A	#N/A	-4.38167	#N/A
tRNA	-0.172966	tD(GUC)J2	#N/A	#N/A	#N/A	#N/A	-0.172966	#N/A
tRNA	0.264105	tD(GUC)J3	#N/A	#N/A	#N/A	#N/A	0.264105	#N/A
tRNA	0.0263908	tD(GUC)J4	#N/A	#N/A	#N/A	#N/A	0.0263908	#N/A
tRNA	0.237942	tD(GUC)K	#N/A	#N/A	#N/A	#N/A	0.237942	#N/A
tRNA	0.512069	tD(GUC)L1	#N/A	#N/A	#N/A	#N/A	0.512069	#N/A
tRNA	0.259647	tD(GUC)L2	#N/A	#N/A	#N/A	#N/A	0.259647	#N/A
tRNA	-2.06464	tD(GUC)M	#N/A	#N/A	#N/A	#N/A	-2.06464	#N/A
tRNA	0.382043	tD(GUC)O	#N/A	#N/A	#N/A	#N/A	0.382043	#N/A
tRNA	1.30453	tE(CUC)D	#N/A	#N/A	#N/A	#N/A	1.30453	#N/A
tRNA	-2.00504	tE(CUC)I	#N/A	#N/A	#N/A	#N/A	-2.00504	#N/A
tRNA	0.308398	tE(UUC)B	#N/A	#N/A	#N/A	#N/A	0.308398	#N/A
tRNA	-0.711159	tE(UUC)C	#N/A	#N/A	#N/A	#N/A	-0.711159	#N/A
tRNA	0.451283	tE(UUC)E1	#N/A	#N/A	#N/A	#N/A	0.451283	#N/A
tRNA	0.499225	tE(UUC)E2	#N/A	#N/A	#N/A	#N/A	0.499225	#N/A
tRNA	-0.908128	tE(UUC)E3	#N/A	#N/A	#N/A	#N/A	-0.908128	#N/A
tRNA	0.596316	tE(UUC)G2	#N/A	#N/A	#N/A	#N/A	0.596316	#N/A
tRNA	0.343368	tE(UUC)G3	#N/A	#N/A	#N/A	#N/A	0.343368	#N/A
tRNA	0.468417	tE(UUC)I	#N/A	#N/A	#N/A	#N/A	0.468417	#N/A
tRNA	0.248056	tE(UUC)J	#N/A	#N/A	#N/A	#N/A	0.248056	#N/A
tRNA	0.882538	tE(UUC)K	#N/A	#N/A	#N/A	#N/A	0.882538	#N/A
tRNA	0.522521	tE(UUC)K SOE1	#N/A	#N/A	#N/A	#N/A	0.522521	#N/A
tRNA	0.270379	tE(UUC)L	#N/A	#N/A	#N/A	#N/A	0.270379	#N/A
tRNA	0.536628	tE(UUC)M	#N/A	#N/A	#N/A	#N/A	0.536628	#N/A
tRNA	-0.0238693	tE(UUC)P	#N/A	#N/A	#N/A	#N/A	-0.0238693	#N/A
tRNA	-4.95054	tF(GAA)B	#N/A	#N/A	#N/A	#N/A	-4.95054	#N/A
tRNA	0.223812	tF(GAA)D	#N/A	#N/A	#N/A	#N/A	0.223812	#N/A
tRNA	0.0150937	tF(GAA)F	#N/A	#N/A	#N/A	#N/A	0.0150937	#N/A
tRNA	-0.132764	tF(GAA)G	#N/A	#N/A	#N/A	#N/A	-0.132764	#N/A
tRNA	-0.282467	tF(GAA)H1	#N/A	#N/A	#N/A	#N/A	-0.282467	#N/A
tRNA	-0.569608	tF(GAA)H2	#N/A	#N/A	#N/A	#N/A	-0.569608	#N/A
tRNA	-0.282933	tF(GAA)M	#N/A	#N/A	#N/A	#N/A	-0.282933	#N/A
tRNA	0.306163	tF(GAA)N	#N/A	#N/A	#N/A	#N/A	0.306163	#N/A
tRNA	-0.121387	tF(GAA)P1	#N/A	#N/A	#N/A	#N/A	-0.121387	#N/A
tRNA	-0.119718	tF(GAA)P2	#N/A	#N/A	#N/A	#N/A	-0.119718	#N/A
tRNA	0.591555	tG(CCC)D SUF3	#N/A	#N/A	#N/A	#N/A	0.591555	#N/A
tRNA	0.361749	tG(CCC)O SUF5	#N/A	#N/A	#N/A	#N/A	0.361749	#N/A
tRNA	0.0931106	tG(GCC)B	#N/A	#N/A	#N/A	#N/A	0.0931106	#N/A
tRNA	-2.09971	tG(GCC)C SUF16	#N/A	#N/A	#N/A	#N/A	-2.09971	#N/A
tRNA	-2.10295	tG(GCC)D1	#N/A	#N/A	#N/A	#N/A	-2.10295	#N/A
tRNA	0.647152	tG(GCC)D2	#N/A	#N/A	#N/A	#N/A	0.647152	#N/A
tRNA	0.470529	tG(GCC)E	#N/A	#N/A	#N/A	#N/A	0.470529	#N/A
tRNA	0.239129	tG(GCC)F1 SUF20	#N/A	#N/A	#N/A	#N/A	0.239129	#N/A
tRNA	0.754366	tG(GCC)G1	#N/A	#N/A	#N/A	#N/A	0.754366	#N/A
tRNA	0.111159	tG(GCC)J1	#N/A	#N/A	#N/A	#N/A	0.111159	#N/A
tRNA	-0.33627	tG(GCC)J2	#N/A	#N/A	#N/A	#N/A	-0.33627	#N/A
tRNA	-0.264676	tG(GCC)M	#N/A	#N/A	#N/A	#N/A	-0.264676	#N/A
tRNA	0.230555	tG(GCC)O1	#N/A	#N/A	#N/A	#N/A	0.230555	#N/A
tRNA	0.448748	tG(GCC)O2 SUF17	#N/A	#N/A	#N/A	#N/A	0.448748	#N/A
tRNA	0.414913	tG(GCC)P1	#N/A	#N/A	#N/A	#N/A	0.414913	#N/A
tRNA	-0.552573	tG(GCC)P2	#N/A	#N/A	#N/A	#N/A	-0.552573	#N/A
tRNA	0.364276	tG(UCC)G SUF4	#N/A	#N/A	#N/A	#N/A	0.364276	#N/A
tRNA	0.25159	tG(UCC)N SUF6	#N/A	#N/A	#N/A	#N/A	0.25159	#N/A
tRNA	0.419067	tG(UCC)O SUF1	#N/A	#N/A	#N/A	#N/A	0.419067	#N/A
tRNA	0.459381	tH(GUG)E1	#N/A	#N/A	#N/A	#N/A	0.459381	#N/A
tRNA	-2.05584	tH(GUG)E2	#N/A	#N/A	#N/A	#N/A	-2.05584	#N/A
tRNA	0.110447	tH(GUG)G1	#N/A	#N/A	#N/A	#N/A	0.110447	#N/A
tRNA	0.647215	tH(GUG)G2	#N/A	#N/A	#N/A	#N/A	0.647215	#N/A
tRNA	0.0516428	tH(GUG)H	#N/A	#N/A	#N/A	#N/A	0.0516428	#N/A
tRNA	0.208896	tH(GUG)K	#N/A	#N/A	#N/A	#N/A	0.208896	#N/A
tRNA	0.456894	tH(GUG)M	#N/A	#N/A	#N/A	#N/A	0.456894	#N/A
tRNA	-0.0562983	tI(AAU)B	#N/A	#N/A	#N/A	#N/A	-0.0562983	#N/A
tRNA	0.234131	tI(AAU)D	#N/A	#N/A	#N/A	#N/A	0.234131	#N/A
tRNA	0.159248	tI(AAU)E1	#N/A	#N/A	#N/A	#N/A	0.159248	#N/A
tRNA	0.428684	tI(AAU)G	#N/A	#N/A	#N/A	#N/A	0.428684	#N/A
tRNA	-0.36745	tI(AAU)I2	#N/A	#N/A	#N/A	#N/A	-0.36745	#N/A
tRNA	-0.482191	tI(AAU)L1	#N/A	#N/A	#N/A	#N/A	-0.482191	#N/A
tRNA	0.139721	tI(AAU)L2	#N/A	#N/A	#N/A	#N/A	0.139721	#N/A
tRNA	-0.634272	tI(AAU)N1	#N/A	#N/A	#N/A	#N/A	-0.634272	#N/A
tRNA	0.514474	tI(AAU)N2	#N/A	#N/A	#N/A	#N/A	0.514474	#N/A
tRNA	0.378137	tI(AAU)P1	#N/A	#N/A	#N/A	#N/A	0.378137	#N/A
tRNA	0.160422	tI(AAU)P2	#N/A	#N/A	#N/A	#N/A	0.160422	#N/A
tRNA	-0.124059	tI(UAU)D	#N/A	#N/A	#N/A	#N/A	-0.124059	#N/A
tRNA	0.072393	tI(UAU)L	#N/A	#N/A	#N/A	#N/A	0.072393	#N/A
tRNA	0.246115	tK(CUU)D1	#N/A	#N/A	#N/A	#N/A	0.246115	#N/A
tRNA	0.241468	tK(CUU)D2	#N/A	#N/A	#N/A	#N/A	0.241468	#N/A
tRNA	0.149144	tK(CUU)E1	#N/A	#N/A	#N/A	#N/A	0.149144	#N/A
tRNA	-0.388158	tK(CUU)E2	#N/A	#N/A	#N/A	#N/A	-0.388158	#N/A
tRNA	-0.424173	tK(CUU)F	#N/A	#N/A	#N/A	#N/A	-0.424173	#N/A
tRNA	-2.47569	tK(CUU)G1	#N/A	#N/A	#N/A	#N/A	-2.47569	#N/A
tRNA	0.0862801	tK(CUU)G2	#N/A	#N/A	#N/A	#N/A	0.0862801	#N/A
tRNA	-4.72241	tK(CUU)G3	#N/A	#N/A	#N/A	#N/A	-4.72241	#N/A
tRNA	0.369198	tK(CUU)J	#N/A	#N/A	#N/A	#N/A	0.369198	#N/A
tRNA	-0.159312	tK(CUU)K	#N/A	#N/A	#N/A	#N/A	-0.159312	#N/A
tRNA	-0.589401	tK(CUU)M	#N/A	#N/A	#N/A	#N/A	-0.589401	#N/A
tRNA	0.296302	tK(CUU)P	#N/A	#N/A	#N/A	#N/A	0.296302	#N/A
tRNA	-0.854461	tK(UUU)D	#N/A	#N/A	#N/A	#N/A	-0.854461	#N/A
tRNA	-0.448448	tK(UUU)G2	#N/A	#N/A	#N/A	#N/A	-0.448448	#N/A
tRNA	0.218893	tK(UUU)L	#N/A	#N/A	#N/A	#N/A	0.218893	#N/A
tRNA	-1.64678	tK(UUU)O	#N/A	#N/A	#N/A	#N/A	-1.64678	#N/A
tRNA	-0.194459	tK(UUU)P	#N/A	#N/A	#N/A	#N/A	-0.194459	#N/A
tRNA	0.364675	tL(CAA)A SUP56	#N/A	#N/A	#N/A	#N/A	0.364675	#N/A
tRNA	0.200349	tL(CAA)D	#N/A	#N/A	#N/A	#N/A	0.200349	#N/A
tRNA	0.340141	tL(CAA)G1	#N/A	#N/A	#N/A	#N/A	0.340141	#N/A
tRNA	0.525133	tL(CAA)G2 SUP54	#N/A	#N/A	#N/A	#N/A	0.525133	#N/A
tRNA	0.286337	tL(CAA)G3	#N/A	#N/A	#N/A	#N/A	0.286337	#N/A
tRNA	0.469558	tL(CAA)K	#N/A	#N/A	#N/A	#N/A	0.469558	#N/A
tRNA	-1.87393	tL(CAA)L	#N/A	#N/A	#N/A	#N/A	-1.87393	#N/A
tRNA	0.542832	tL(CAA)M	#N/A	#N/A	#N/A	#N/A	0.542832	#N/A
tRNA	0.307504	tL(CAA)N	#N/A	#N/A	#N/A	#N/A	0.307504	#N/A
tRNA	0.372599	tL(GAG)G	#N/A	#N/A	#N/A	#N/A	0.372599	#N/A
tRNA	0.404404	tL(UAA)B1	#N/A	#N/A	#N/A	#N/A	0.404404	#N/A
tRNA	0.561832	tL(UAA)B2	#N/A	#N/A	#N/A	#N/A	0.561832	#N/A
tRNA	0.66504	tL(UAA)D	#N/A	#N/A	#N/A	#N/A	0.66504	#N/A
tRNA	0.402253	tL(UAA)K	#N/A	#N/A	#N/A	#N/A	0.402253	#N/A
tRNA	0.124858	tL(UAA)N	#N/A	#N/A	#N/A	#N/A	0.124858	#N/A
tRNA	-0.0221645	tL(UAG)J	#N/A	#N/A	#N/A	#N/A	-0.0221645	#N/A
tRNA	0.0481809	tL(UAG)L1	#N/A	#N/A	#N/A	#N/A	0.0481809	#N/A
tRNA	-0.229632	tL(UAG)L2	#N/A	#N/A	#N/A	#N/A	-0.229632	#N/A
tRNA	-1.54829	tN(GUU)C	#N/A	#N/A	#N/A	#N/A	-1.54829	#N/A
tRNA	0.86476	tN(GUU)F	#N/A	#N/A	#N/A	#N/A	0.86476	#N/A
tRNA	0.435463	tN(GUU)G	#N/A	#N/A	#N/A	#N/A	0.435463	#N/A
tRNA	-1.4406	tN(GUU)K	#N/A	#N/A	#N/A	#N/A	-1.4406	#N/A
tRNA	0.967371	tN(GUU)L	#N/A	#N/A	#N/A	#N/A	0.967371	#N/A
tRNA	-0.253783	tN(GUU)N1	#N/A	#N/A	#N/A	#N/A	-0.253783	#N/A
tRNA	0.248077	tN(GUU)N2	#N/A	#N/A	#N/A	#N/A	0.248077	#N/A
tRNA	0.276477	tN(GUU)O1	#N/A	#N/A	#N/A	#N/A	0.276477	#N/A
tRNA	0.294139	tN(GUU)O2	#N/A	#N/A	#N/A	#N/A	0.294139	#N/A
tRNA	-0.287978	tP(AGG)C SUF2	#N/A	#N/A	#N/A	#N/A	-0.287978	#N/A
tRNA	-1.18932	tP(AGG)N SUF10	#N/A	#N/A	#N/A	#N/A	-1.18932	#N/A
tRNA	-2.29799	tP(UGG)A TRN1	#N/A	#N/A	#N/A	#N/A	-2.29799	#N/A
tRNA	0.238175	tP(UGG)F SUF9	#N/A	#N/A	#N/A	#N/A	0.238175	#N/A
tRNA	-0.188436	tP(UGG)H SUF8	#N/A	#N/A	#N/A	#N/A	-0.188436	#N/A
tRNA	-0.130235	tP(UGG)L	#N/A	#N/A	#N/A	#N/A	-0.130235	#N/A
tRNA	-0.174065	tP(UGG)M SUF7	#N/A	#N/A	#N/A	#N/A	-0.174065	#N/A
tRNA	0.240352	tP(UGG)N2	#N/A	#N/A	#N/A	#N/A	0.240352	#N/A
tRNA	0.228634	tP(UGG)O1	#N/A	#N/A	#N/A	#N/A	0.228634	#N/A
tRNA	0.271876	tP(UGG)O2 SUF11	#N/A	#N/A	#N/A	#N/A	0.271876	#N/A
tRNA	-0.424436	tP(UGG)O3	#N/A	#N/A	#N/A	#N/A	-0.424436	#N/A
tRNA	1.05438	tQ(CUG)M CDC65	#N/A	#N/A	#N/A	#N/A	1.05438	#N/A
tRNA	0.481838	tQ(UUG)B	#N/A	#N/A	#N/A	#N/A	0.481838	#N/A
tRNA	0.841841	tQ(UUG)C	#N/A	#N/A	#N/A	#N/A	0.841841	#N/A
tRNA	-0.237077	tQ(UUG)D1	#N/A	#N/A	#N/A	#N/A	-0.237077	#N/A
tRNA	-1.02312	tQ(UUG)D2	#N/A	#N/A	#N/A	#N/A	-1.02312	#N/A
tRNA	1.27348	tQ(UUG)D3	#N/A	#N/A	#N/A	#N/A	1.27348	#N/A
tRNA	0.588769	tQ(UUG)E1	#N/A	#N/A	#N/A	#N/A	0.588769	#N/A
tRNA	0.874145	tQ(UUG)E2	#N/A	#N/A	#N/A	#N/A	0.874145	#N/A
tRNA	0.344406	tQ(UUG)H	#N/A	#N/A	#N/A	#N/A	0.344406	#N/A
tRNA	-1.34825	tQ(UUG)L	#N/A	#N/A	#N/A	#N/A	-1.34825	#N/A
tRNA	0.383808	tR(ACG)D	#N/A	#N/A	#N/A	#N/A	0.383808	#N/A
tRNA	0.182428	tR(ACG)E	#N/A	#N/A	#N/A	#N/A	0.182428	#N/A
tRNA	0.208968	tR(ACG)J	#N/A	#N/A	#N/A	#N/A	0.208968	#N/A
tRNA	0.127281	tR(ACG)K	#N/A	#N/A	#N/A	#N/A	0.127281	#N/A
tRNA	0.239675	tR(ACG)L	#N/A	#N/A	#N/A	#N/A	0.239675	#N/A
tRNA	-0.535829	tR(ACG)O	#N/A	#N/A	#N/A	#N/A	-0.535829	#N/A
tRNA	-2.68482	tR(CCG)L TRR4	#N/A	#N/A	#N/A	#N/A	-2.68482	#N/A
tRNA	-7.19731	tR(CCU)J HSX1	#N/A	#N/A	#N/A	#N/A	-7.19731	#N/A
tRNA	-2.18105	tR(UCU)B	#N/A	#N/A	#N/A	#N/A	-2.18105	#N/A
tRNA	-0.54184	tR(UCU)D	#N/A	#N/A	#N/A	#N/A	-0.54184	#N/A
tRNA	-3.2167	tR(UCU)E	#N/A	#N/A	#N/A	#N/A	-3.2167	#N/A
tRNA	-1.29702	tR(UCU)G1	#N/A	#N/A	#N/A	#N/A	-1.29702	#N/A
tRNA	0.365969	tR(UCU)G2	#N/A	#N/A	#N/A	#N/A	0.365969	#N/A
tRNA	0.406559	tR(UCU)G3	#N/A	#N/A	#N/A	#N/A	0.406559	#N/A
tRNA	0.547861	tR(UCU)J1	#N/A	#N/A	#N/A	#N/A	0.547861	#N/A
tRNA	0.251451	tR(UCU)J2	#N/A	#N/A	#N/A	#N/A	0.251451	#N/A
tRNA	-0.743596	tR(UCU)K	#N/A	#N/A	#N/A	#N/A	-0.743596	#N/A
tRNA	0.558909	tR(UCU)M1	#N/A	#N/A	#N/A	#N/A	0.558909	#N/A
tRNA	0.42039	tR(UCU)M2	#N/A	#N/A	#N/A	#N/A	0.42039	#N/A
tRNA	-0.192406	tS(AGA)B	#N/A	#N/A	#N/A	#N/A	-0.192406	#N/A
tRNA	-0.0932863	tS(AGA)D1	#N/A	#N/A	#N/A	#N/A	-0.0932863	#N/A
tRNA	-0.774087	tS(AGA)D2	#N/A	#N/A	#N/A	#N/A	-0.774087	#N/A
tRNA	-0.0101005	tS(AGA)D3	#N/A	#N/A	#N/A	#N/A	-0.0101005	#N/A
tRNA	-0.100705	tS(AGA)E	#N/A	#N/A	#N/A	#N/A	-0.100705	#N/A
tRNA	-0.388705	tS(AGA)G	#N/A	#N/A	#N/A	#N/A	-0.388705	#N/A
tRNA	-0.012302	tS(AGA)H	#N/A	#N/A	#N/A	#N/A	-0.012302	#N/A
tRNA	-2.3551	tS(AGA)J	#N/A	#N/A	#N/A	#N/A	-2.3551	#N/A
tRNA	0.133688	tS(AGA)L	#N/A	#N/A	#N/A	#N/A	0.133688	#N/A
tRNA	-0.216684	tS(AGA)M	#N/A	#N/A	#N/A	#N/A	-0.216684	#N/A
tRNA	-0.0918189	tS(CGA)C SUP61	#N/A	#N/A	#N/A	#N/A	-0.0918189	#N/A
tRNA	-0.284071	tS(GCU)F	#N/A	#N/A	#N/A	#N/A	-0.284071	#N/A
tRNA	-0.550249	tS(GCU)L	#N/A	#N/A	#N/A	#N/A	-0.550249	#N/A
tRNA	0.0317755	tS(GCU)O	#N/A	#N/A	#N/A	#N/A	0.0317755	#N/A
tRNA	0.189425	tS(UGA)I SUP17	#N/A	#N/A	#N/A	#N/A	0.189425	#N/A
tRNA	-0.00176321	tS(UGA)P SUP16	#N/A	#N/A	#N/A	#N/A	-0.00176321	#N/A
tRNA	0.00720089	tT(AGU)B	#N/A	#N/A	#N/A	#N/A	0.00720089	#N/A
tRNA	-0.126235	tT(AGU)C	#N/A	#N/A	#N/A	#N/A	-0.126235	#N/A
tRNA	-3.02404	tT(AGU)D	#N/A	#N/A	#N/A	#N/A	-3.02404	#N/A
tRNA	-0.221803	tT(AGU)H	#N/A	#N/A	#N/A	#N/A	-0.221803	#N/A
tRNA	-0.47339	tT(AGU)I1	#N/A	#N/A	#N/A	#N/A	-0.47339	#N/A
tRNA	-0.0506827	tT(AGU)I2	#N/A	#N/A	#N/A	#N/A	-0.0506827	#N/A
tRNA	-0.495316	tT(AGU)J	#N/A	#N/A	#N/A	#N/A	-0.495316	#N/A
tRNA	-0.315465	tT(AGU)N1	#N/A	#N/A	#N/A	#N/A	-0.315465	#N/A
tRNA	-0.235227	tT(AGU)N2	#N/A	#N/A	#N/A	#N/A	-0.235227	#N/A
tRNA	-0.16641	tT(AGU)O1	#N/A	#N/A	#N/A	#N/A	-0.16641	#N/A
tRNA	-0.172663	tT(AGU)O2	#N/A	#N/A	#N/A	#N/A	-0.172663	#N/A
tRNA	-0.250839	tT(CGU)K TRT2	#N/A	#N/A	#N/A	#N/A	-0.250839	#N/A
tRNA	-0.183841	tT(UGU)G1	#N/A	#N/A	#N/A	#N/A	-0.183841	#N/A
tRNA	-0.539719	tT(UGU)G2	#N/A	#N/A	#N/A	#N/A	-0.539719	#N/A
tRNA	0.0124708	tT(UGU)H	#N/A	#N/A	#N/A	#N/A	0.0124708	#N/A
tRNA	-2.31e-05	tT(UGU)P	#N/A	#N/A	#N/A	#N/A	-2.31e-05	#N/A
tRNA	-0.136772	tV(AAC)E1	#N/A	#N/A	#N/A	#N/A	-0.136772	#N/A
tRNA	-0.672191	tV(AAC)E2	#N/A	#N/A	#N/A	#N/A	-0.672191	#N/A
tRNA	-0.294478	tV(AAC)G2	#N/A	#N/A	#N/A	#N/A	-0.294478	#N/A
tRNA	-0.91398	tV(AAC)G3	#N/A	#N/A	#N/A	#N/A	-0.91398	#N/A
tRNA	-0.321996	tV(AAC)J	#N/A	#N/A	#N/A	#N/A	-0.321996	#N/A
tRNA	-0.591982	tV(AAC)K1	#N/A	#N/A	#N/A	#N/A	-0.591982	#N/A
tRNA	-0.082388	tV(AAC)K2	#N/A	#N/A	#N/A	#N/A	-0.082388	#N/A
tRNA	-0.101274	tV(AAC)L	#N/A	#N/A	#N/A	#N/A	-0.101274	#N/A
tRNA	-0.434027	tV(AAC)M1	#N/A	#N/A	#N/A	#N/A	-0.434027	#N/A
tRNA	-0.748806	tV(AAC)M2	#N/A	#N/A	#N/A	#N/A	-0.748806	#N/A
tRNA	-0.500582	tV(AAC)M3	#N/A	#N/A	#N/A	#N/A	-0.500582	#N/A
tRNA	-2.88036	tV(AAC)O	#N/A	#N/A	#N/A	#N/A	-2.88036	#N/A
tRNA	-3.9146	tV(CAC)D	#N/A	#N/A	#N/A	#N/A	-3.9146	#N/A
tRNA	-3.76267	tV(UAC)D	#N/A	#N/A	#N/A	#N/A	-3.76267	#N/A
tRNA	-0.611795	tW(CCA)G1	#N/A	#N/A	#N/A	#N/A	-0.611795	#N/A
tRNA	-0.0580319	tW(CCA)G2	#N/A	#N/A	#N/A	#N/A	-0.0580319	#N/A
tRNA	-0.0805435	tW(CCA)J	#N/A	#N/A	#N/A	#N/A	-0.0805435	#N/A
tRNA	0.0410523	tW(CCA)K	#N/A	#N/A	#N/A	#N/A	0.0410523	#N/A
tRNA	-1.72502	tW(CCA)M	#N/A	#N/A	#N/A	#N/A	-1.72502	#N/A
tRNA	-0.334506	tX(XXX)D	#N/A	#N/A	#N/A	#N/A	-0.334506	#N/A
tRNA	0.0991746	tY(GUA)D SUP2	#N/A	#N/A	#N/A	#N/A	0.0991746	#N/A
tRNA	-1.53826	tY(GUA)F2 SUP6	#N/A	#N/A	#N/A	#N/A	-1.53826	#N/A
tRNA	-0.208204	tY(GUA)J1 SUP7	#N/A	#N/A	#N/A	#N/A	-0.208204	#N/A
tRNA	-0.449834	tY(GUA)J2 SUP4	#N/A	#N/A	#N/A	#N/A	-0.449834	#N/A
tRNA	-0.0743244	tY(GUA)M1 SUP5	#N/A	#N/A	#N/A	#N/A	-0.0743244	#N/A
tRNA	-0.277263	tY(GUA)M2 SUP8	#N/A	#N/A	#N/A	#N/A	-0.277263	#N/A
tRNA	-0.219323	tY(GUA)O SUP3	#N/A	#N/A	#N/A	#N/A	-0.219323	#N/A
snRNA	-0.999865	U1 snRNA SNR19	#N/A	#N/A	#N/A	#N/A	#N/A	-0.999865
snRNA	-2.54533	U2 snRNA snR20 LSR1	#N/A	#N/A	#N/A	#N/A	#N/A	-2.54533
snRNA	-2.71732	U4 snRNA SNR14	#N/A	#N/A	#N/A	#N/A	#N/A	-2.71732
snRNA	-0.182511	U5 snRNA SNR7	#N/A	#N/A	#N/A	#N/A	#N/A	-0.182511
snRNA	-0.180922	U6 snRNA SNR6	#N/A	#N/A	#N/A	#N/A	#N/A	-0.180922

## Sheet: ESS vs LSS plot
Type	ESS vs LSS log FC	ID	CUT	ncRNA	snoRNA	SUT	tRNA	snRNA
CUT	0.00749765	CUT001/437	0.00749765	#N/A	#N/A	#N/A	#N/A	#N/A
CUT	3.11344	CUT002	3.11344	#N/A	#N/A	#N/A	#N/A	#N/A
CUT	0.201082	CUT005	0.201082	#N/A	#N/A	#N/A	#N/A	#N/A
CUT	0.336221	CUT007	0.336221	#N/A	#N/A	#N/A	#N/A	#N/A
CUT	1.52771	CUT008	1.52771	#N/A	#N/A	#N/A	#N/A	#N/A
CUT	-0.111413	CUT015	-0.111413	#N/A	#N/A	#N/A	#N/A	#N/A
CUT	0.0464999	CUT040	0.0464999	#N/A	#N/A	#N/A	#N/A	#N/A
CUT	0.044992	CUT058	0.044992	#N/A	#N/A	#N/A	#N/A	#N/A
CUT	-0.12887	CUT060	-0.12887	#N/A	#N/A	#N/A	#N/A	#N/A
CUT	0.559271	CUT083	0.559271	#N/A	#N/A	#N/A	#N/A	#N/A
CUT	0.473261	CUT084/SUT068	0.473261	#N/A	#N/A	#N/A	#N/A	#N/A
CUT	0.894611	CUT095	0.894611	#N/A	#N/A	#N/A	#N/A	#N/A
CUT	0.228278	CUT103	0.228278	#N/A	#N/A	#N/A	#N/A	#N/A
CUT	-0.906913	CUT123	-0.906913	#N/A	#N/A	#N/A	#N/A	#N/A
CUT	-0.0496061	CUT142	-0.0496061	#N/A	#N/A	#N/A	#N/A	#N/A
CUT	2.16276	CUT170	2.16276	#N/A	#N/A	#N/A	#N/A	#N/A
CUT	-0.0210124	CUT217	-0.0210124	#N/A	#N/A	#N/A	#N/A	#N/A
CUT	-0.120518	CUT238	-0.120518	#N/A	#N/A	#N/A	#N/A	#N/A
CUT	-0.345353	CUT244	-0.345353	#N/A	#N/A	#N/A	#N/A	#N/A
CUT	1.64532	CUT248	1.64532	#N/A	#N/A	#N/A	#N/A	#N/A
CUT	1.14626	CUT296	1.14626	#N/A	#N/A	#N/A	#N/A	#N/A
CUT	0.249808	CUT296/SUT301	0.249808	#N/A	#N/A	#N/A	#N/A	#N/A
CUT	0.65789	CUT298/771	0.65789	#N/A	#N/A	#N/A	#N/A	#N/A
CUT	0.510156	CUT315	0.510156	#N/A	#N/A	#N/A	#N/A	#N/A
CUT	-0.0348607	CUT320	-0.0348607	#N/A	#N/A	#N/A	#N/A	#N/A
CUT	6.75937	CUT332	6.75937	#N/A	#N/A	#N/A	#N/A	#N/A
CUT	0.312529	CUT353/SUT758	0.312529	#N/A	#N/A	#N/A	#N/A	#N/A
CUT	1.64942	CUT356	1.64942	#N/A	#N/A	#N/A	#N/A	#N/A
CUT	0.730285	CUT374	0.730285	#N/A	#N/A	#N/A	#N/A	#N/A
CUT	0.186544	CUT378	0.186544	#N/A	#N/A	#N/A	#N/A	#N/A
CUT	-0.0881228	CUT379	-0.0881228	#N/A	#N/A	#N/A	#N/A	#N/A
CUT	0.0970551	CUT424	0.0970551	#N/A	#N/A	#N/A	#N/A	#N/A
CUT	-0.561015	CUT436	-0.561015	#N/A	#N/A	#N/A	#N/A	#N/A
CUT	0.811596	CUT441	0.811596	#N/A	#N/A	#N/A	#N/A	#N/A
CUT	0.0692275	CUT442	0.0692275	#N/A	#N/A	#N/A	#N/A	#N/A
CUT	0.173371	CUT458	0.173371	#N/A	#N/A	#N/A	#N/A	#N/A
CUT	0.333506	CUT461	0.333506	#N/A	#N/A	#N/A	#N/A	#N/A
CUT	0.112431	CUT465	0.112431	#N/A	#N/A	#N/A	#N/A	#N/A
CUT	-0.223082	CUT468	-0.223082	#N/A	#N/A	#N/A	#N/A	#N/A
CUT	-0.0175944	CUT474	-0.0175944	#N/A	#N/A	#N/A	#N/A	#N/A
CUT	0.0226113	CUT523	0.0226113	#N/A	#N/A	#N/A	#N/A	#N/A
CUT	0.859129	CUT541/542/SUT503	0.859129	#N/A	#N/A	#N/A	#N/A	#N/A
CUT	0.267795	CUT546	0.267795	#N/A	#N/A	#N/A	#N/A	#N/A
CUT	0.726562	CUT572	0.726562	#N/A	#N/A	#N/A	#N/A	#N/A
CUT	0.0159573	CUT575	0.0159573	#N/A	#N/A	#N/A	#N/A	#N/A
CUT	0.37419	CUT634	0.37419	#N/A	#N/A	#N/A	#N/A	#N/A
CUT	1.10931	CUT645	1.10931	#N/A	#N/A	#N/A	#N/A	#N/A
CUT	-0.0338683	CUT666	-0.0338683	#N/A	#N/A	#N/A	#N/A	#N/A
CUT	0.618606	CUT672	0.618606	#N/A	#N/A	#N/A	#N/A	#N/A
CUT	0.262797	CUT764	0.262797	#N/A	#N/A	#N/A	#N/A	#N/A
CUT	0.3607	CUT775/SUT307	0.3607	#N/A	#N/A	#N/A	#N/A	#N/A
CUT	0.30603	CUT782	0.30603	#N/A	#N/A	#N/A	#N/A	#N/A
CUT	3.50729	CUT827	3.50729	#N/A	#N/A	#N/A	#N/A	#N/A
CUT	-0.746998	CUT873	-0.746998	#N/A	#N/A	#N/A	#N/A	#N/A
ncRNA	1.10385	ncRNA NME1	#N/A	1.10385	#N/A	#N/A	#N/A	#N/A
ncRNA	-0.285518	ncRNA RPR1	#N/A	-0.285518	#N/A	#N/A	#N/A	#N/A
ncRNA	0.988021	ncRNA RUF20	#N/A	0.988021	#N/A	#N/A	#N/A	#N/A
ncRNA	-0.00522808	ncRNA RUF21	#N/A	-0.00522808	#N/A	#N/A	#N/A	#N/A
ncRNA	0.0357145	ncRNA RUF22	#N/A	0.0357145	#N/A	#N/A	#N/A	#N/A
ncRNA	-0.130046	ncRNA SCR1	#N/A	-0.130046	#N/A	#N/A	#N/A	#N/A
ncRNA	0.0251856	ncRNA TLC1	#N/A	0.0251856	#N/A	#N/A	#N/A	#N/A
snoRNA	0.979308	SNR10	#N/A	#N/A	0.979308	#N/A	#N/A	#N/A
snoRNA	0.000760842	SNR11	#N/A	#N/A	0.000760842	#N/A	#N/A	#N/A
snoRNA	0.71201	SNR128	#N/A	#N/A	0.71201	#N/A	#N/A	#N/A
snoRNA	-0.0476074	SNR128/SNR190	#N/A	#N/A	-0.0476074	#N/A	#N/A	#N/A
snoRNA	-1.472	SNR13	#N/A	#N/A	-1.472	#N/A	#N/A	#N/A
snoRNA	-0.0271204	SNR161	#N/A	#N/A	-0.0271204	#N/A	#N/A	#N/A
snoRNA	-0.265512	SNR17A	#N/A	#N/A	-0.265512	#N/A	#N/A	#N/A
snoRNA	0.0433431	SNR189	#N/A	#N/A	0.0433431	#N/A	#N/A	#N/A
snoRNA	-1.02555	SNR190	#N/A	#N/A	-1.02555	#N/A	#N/A	#N/A
snoRNA	0.148109	SNR3	#N/A	#N/A	0.148109	#N/A	#N/A	#N/A
snoRNA	-0.0726398	SNR30	#N/A	#N/A	-0.0726398	#N/A	#N/A	#N/A
snoRNA	0.28551	SNR31	#N/A	#N/A	0.28551	#N/A	#N/A	#N/A
snoRNA	0.469886	SNR32	#N/A	#N/A	0.469886	#N/A	#N/A	#N/A
snoRNA	-0.0971135	SNR33	#N/A	#N/A	-0.0971135	#N/A	#N/A	#N/A
snoRNA	-1.99643	SNR34	#N/A	#N/A	-1.99643	#N/A	#N/A	#N/A
snoRNA	0.563088	SNR35	#N/A	#N/A	0.563088	#N/A	#N/A	#N/A
snoRNA	0.019238	SNR36	#N/A	#N/A	0.019238	#N/A	#N/A	#N/A
snoRNA	-0.103823	SNR37	#N/A	#N/A	-0.103823	#N/A	#N/A	#N/A
snoRNA	-0.779638	SNR39B	#N/A	#N/A	-0.779638	#N/A	#N/A	#N/A
snoRNA	-0.200499	SNR4	#N/A	#N/A	-0.200499	#N/A	#N/A	#N/A
snoRNA	-0.0358743	SNR40	#N/A	#N/A	-0.0358743	#N/A	#N/A	#N/A
snoRNA	0.673058	SNR41	#N/A	#N/A	0.673058	#N/A	#N/A	#N/A
snoRNA	-0.516143	SNR42	#N/A	#N/A	-0.516143	#N/A	#N/A	#N/A
snoRNA	0.465059	SNR43	#N/A	#N/A	0.465059	#N/A	#N/A	#N/A
snoRNA	-0.113887	SNR45	#N/A	#N/A	-0.113887	#N/A	#N/A	#N/A
snoRNA	-0.349059	SNR46	#N/A	#N/A	-0.349059	#N/A	#N/A	#N/A
snoRNA	0.334397	SNR47	#N/A	#N/A	0.334397	#N/A	#N/A	#N/A
snoRNA	0.743929	SNR48	#N/A	#N/A	0.743929	#N/A	#N/A	#N/A
snoRNA	-0.527743	SNR49	#N/A	#N/A	-0.527743	#N/A	#N/A	#N/A
snoRNA	-0.244851	SNR5	#N/A	#N/A	-0.244851	#N/A	#N/A	#N/A
snoRNA	1.17856	SNR50	#N/A	#N/A	1.17856	#N/A	#N/A	#N/A
snoRNA	-0.39124	SNR51	#N/A	#N/A	-0.39124	#N/A	#N/A	#N/A
snoRNA	0.310014	SNR51/70/41	#N/A	#N/A	0.310014	#N/A	#N/A	#N/A
snoRNA	0.228342	SNR52	#N/A	#N/A	0.228342	#N/A	#N/A	#N/A
snoRNA	1.94466	SNR53	#N/A	#N/A	1.94466	#N/A	#N/A	#N/A
snoRNA	-0.050958	SNR53/67	#N/A	#N/A	-0.050958	#N/A	#N/A	#N/A
snoRNA	-0.0613428	SNR55	#N/A	#N/A	-0.0613428	#N/A	#N/A	#N/A
snoRNA	-0.0298512	SNR56	#N/A	#N/A	-0.0298512	#N/A	#N/A	#N/A
snoRNA	0.785051	SNR57	#N/A	#N/A	0.785051	#N/A	#N/A	#N/A
snoRNA	1.49452	SNR58	#N/A	#N/A	1.49452	#N/A	#N/A	#N/A
snoRNA	2.30337	SNR60	#N/A	#N/A	2.30337	#N/A	#N/A	#N/A
snoRNA	0.323756	SNR61/55/57	#N/A	#N/A	0.323756	#N/A	#N/A	#N/A
snoRNA	1.10669	SNR62	#N/A	#N/A	1.10669	#N/A	#N/A	#N/A
snoRNA	0.383403	SNR63	#N/A	#N/A	0.383403	#N/A	#N/A	#N/A
snoRNA	-0.29744	SNR64	#N/A	#N/A	-0.29744	#N/A	#N/A	#N/A
snoRNA	-0.0553003	SNR65	#N/A	#N/A	-0.0553003	#N/A	#N/A	#N/A
snoRNA	0.66999	SNR66	#N/A	#N/A	0.66999	#N/A	#N/A	#N/A
snoRNA	-0.253519	SNR67	#N/A	#N/A	-0.253519	#N/A	#N/A	#N/A
snoRNA	-0.00379907	SNR68	#N/A	#N/A	-0.00379907	#N/A	#N/A	#N/A
snoRNA	-0.0978185	SNR69	#N/A	#N/A	-0.0978185	#N/A	#N/A	#N/A
snoRNA	-0.587276	SNR70	#N/A	#N/A	-0.587276	#N/A	#N/A	#N/A
snoRNA	-0.0014982	SNR71	#N/A	#N/A	-0.0014982	#N/A	#N/A	#N/A
snoRNA	0.266652	SNR73	#N/A	#N/A	0.266652	#N/A	#N/A	#N/A
snoRNA	0.405602	SNR74	#N/A	#N/A	0.405602	#N/A	#N/A	#N/A
snoRNA	0.365469	SNR75	#N/A	#N/A	0.365469	#N/A	#N/A	#N/A
snoRNA	-0.187197	SNR76	#N/A	#N/A	-0.187197	#N/A	#N/A	#N/A
snoRNA	0.200972	SNR78	#N/A	#N/A	0.200972	#N/A	#N/A	#N/A
snoRNA	0.16921	SNR79	#N/A	#N/A	0.16921	#N/A	#N/A	#N/A
snoRNA	0.419329	SNR8	#N/A	#N/A	0.419329	#N/A	#N/A	#N/A
snoRNA	-0.199832	SNR80	#N/A	#N/A	-0.199832	#N/A	#N/A	#N/A
snoRNA	0.147727	SNR81	#N/A	#N/A	0.147727	#N/A	#N/A	#N/A
snoRNA	0.180262	SNR82	#N/A	#N/A	0.180262	#N/A	#N/A	#N/A
snoRNA	0.397773	SNR83	#N/A	#N/A	0.397773	#N/A	#N/A	#N/A
snoRNA	-0.188948	SNR84	#N/A	#N/A	-0.188948	#N/A	#N/A	#N/A
snoRNA	-1.22608	SNR85	#N/A	#N/A	-1.22608	#N/A	#N/A	#N/A
snoRNA	-0.217734	SNR86	#N/A	#N/A	-0.217734	#N/A	#N/A	#N/A
snoRNA	0.404607	SNR87	#N/A	#N/A	0.404607	#N/A	#N/A	#N/A
snoRNA	-0.64317	SNR9	#N/A	#N/A	-0.64317	#N/A	#N/A	#N/A
SUT	0.0865188	SUT/053/468/CUT494	#N/A	#N/A	#N/A	0.0865188	#N/A	#N/A
SUT	0.135678	SUT001	#N/A	#N/A	#N/A	0.135678	#N/A	#N/A
SUT	0.418026	SUT004	#N/A	#N/A	#N/A	0.418026	#N/A	#N/A
SUT	0.0469617	SUT007	#N/A	#N/A	#N/A	0.0469617	#N/A	#N/A
SUT	0.161336	SUT010	#N/A	#N/A	#N/A	0.161336	#N/A	#N/A
SUT	-0.742195	SUT014	#N/A	#N/A	#N/A	-0.742195	#N/A	#N/A
SUT	-0.710593	SUT019	#N/A	#N/A	#N/A	-0.710593	#N/A	#N/A
SUT	0.747773	SUT035	#N/A	#N/A	#N/A	0.747773	#N/A	#N/A
SUT	-0.653129	SUT042	#N/A	#N/A	#N/A	-0.653129	#N/A	#N/A
SUT	0.06256	SUT049	#N/A	#N/A	#N/A	0.06256	#N/A	#N/A
SUT	0.0984685	SUT055	#N/A	#N/A	#N/A	0.0984685	#N/A	#N/A
SUT	0.407105	SUT056	#N/A	#N/A	#N/A	0.407105	#N/A	#N/A
SUT	0.236192	SUT058	#N/A	#N/A	#N/A	0.236192	#N/A	#N/A
SUT	-0.749075	SUT067	#N/A	#N/A	#N/A	-0.749075	#N/A	#N/A
SUT	-0.215763	SUT071/483	#N/A	#N/A	#N/A	-0.215763	#N/A	#N/A
SUT	-0.102456	SUT075	#N/A	#N/A	#N/A	-0.102456	#N/A	#N/A
SUT	-1.36389	SUT083	#N/A	#N/A	#N/A	-1.36389	#N/A	#N/A
SUT	-0.332916	SUT084/SUT499	#N/A	#N/A	#N/A	-0.332916	#N/A	#N/A
SUT	-1.14338	SUT085	#N/A	#N/A	#N/A	-1.14338	#N/A	#N/A
SUT	-0.0325039	SUT086/CUT102	#N/A	#N/A	#N/A	-0.0325039	#N/A	#N/A
SUT	0.684923	SUT087	#N/A	#N/A	#N/A	0.684923	#N/A	#N/A
SUT	3.96174	SUT089	#N/A	#N/A	#N/A	3.96174	#N/A	#N/A
SUT	-1.33116	SUT098	#N/A	#N/A	#N/A	-1.33116	#N/A	#N/A
SUT	-0.218569	SUT099	#N/A	#N/A	#N/A	-0.218569	#N/A	#N/A
SUT	-2.36771	SUT107	#N/A	#N/A	#N/A	-2.36771	#N/A	#N/A
SUT	0.292637	SUT111	#N/A	#N/A	#N/A	0.292637	#N/A	#N/A
SUT	0.306411	SUT119	#N/A	#N/A	#N/A	0.306411	#N/A	#N/A
SUT	0.330502	SUT123	#N/A	#N/A	#N/A	0.330502	#N/A	#N/A
SUT	0.609234	SUT125	#N/A	#N/A	#N/A	0.609234	#N/A	#N/A
SUT	-0.107854	SUT126	#N/A	#N/A	#N/A	-0.107854	#N/A	#N/A
SUT	-0.33888	SUT129	#N/A	#N/A	#N/A	-0.33888	#N/A	#N/A
SUT	0.126771	SUT131	#N/A	#N/A	#N/A	0.126771	#N/A	#N/A
SUT	-0.400736	SUT135	#N/A	#N/A	#N/A	-0.400736	#N/A	#N/A
SUT	-0.845554	SUT142	#N/A	#N/A	#N/A	-0.845554	#N/A	#N/A
SUT	-1.30381	SUT157/579	#N/A	#N/A	#N/A	-1.30381	#N/A	#N/A
SUT	0.0929515	SUT167	#N/A	#N/A	#N/A	0.0929515	#N/A	#N/A
SUT	1.14135	SUT170	#N/A	#N/A	#N/A	1.14135	#N/A	#N/A
SUT	0.937167	SUT171	#N/A	#N/A	#N/A	0.937167	#N/A	#N/A
SUT	-0.168071	SUT173	#N/A	#N/A	#N/A	-0.168071	#N/A	#N/A
SUT	0.317859	SUT174	#N/A	#N/A	#N/A	0.317859	#N/A	#N/A
SUT	-0.381699	SUT193	#N/A	#N/A	#N/A	-0.381699	#N/A	#N/A
SUT	0.27885	SUT218/655	#N/A	#N/A	#N/A	0.27885	#N/A	#N/A
SUT	0.77236	SUT219/656	#N/A	#N/A	#N/A	0.77236	#N/A	#N/A
SUT	1.40403	SUT229/661	#N/A	#N/A	#N/A	1.40403	#N/A	#N/A
SUT	0.185959	SUT233/CUT707	#N/A	#N/A	#N/A	0.185959	#N/A	#N/A
SUT	0.0216749	SUT234	#N/A	#N/A	#N/A	0.0216749	#N/A	#N/A
SUT	0.657269	SUT239/679	#N/A	#N/A	#N/A	0.657269	#N/A	#N/A
SUT	0.149952	SUT249	#N/A	#N/A	#N/A	0.149952	#N/A	#N/A
SUT	0.0992525	SUT259/691	#N/A	#N/A	#N/A	0.0992525	#N/A	#N/A
SUT	-0.00718238	SUT264	#N/A	#N/A	#N/A	-0.00718238	#N/A	#N/A
SUT	-0.736467	SUT267/697	#N/A	#N/A	#N/A	-0.736467	#N/A	#N/A
SUT	1.17563	SUT274/698	#N/A	#N/A	#N/A	1.17563	#N/A	#N/A
SUT	0.392055	SUT284/712	#N/A	#N/A	#N/A	0.392055	#N/A	#N/A
SUT	1.57335	SUT285	#N/A	#N/A	#N/A	1.57335	#N/A	#N/A
SUT	0.201838	SUT289/717	#N/A	#N/A	#N/A	0.201838	#N/A	#N/A
SUT	0.338134	SUT304/730	#N/A	#N/A	#N/A	0.338134	#N/A	#N/A
SUT	0.0221302	SUT305	#N/A	#N/A	#N/A	0.0221302	#N/A	#N/A
SUT	0.199472	SUT329	#N/A	#N/A	#N/A	0.199472	#N/A	#N/A
SUT	0.177068	SUT339	#N/A	#N/A	#N/A	0.177068	#N/A	#N/A
SUT	-0.404682	SUT346	#N/A	#N/A	#N/A	-0.404682	#N/A	#N/A
SUT	1.0873	SUT347	#N/A	#N/A	#N/A	1.0873	#N/A	#N/A
SUT	-1.04082	SUT348	#N/A	#N/A	#N/A	-1.04082	#N/A	#N/A
SUT	0.38694	SUT349/CUT354	#N/A	#N/A	#N/A	0.38694	#N/A	#N/A
SUT	-0.113853	SUT355	#N/A	#N/A	#N/A	-0.113853	#N/A	#N/A
SUT	-1.39058	SUT361	#N/A	#N/A	#N/A	-1.39058	#N/A	#N/A
SUT	0.658044	SUT362	#N/A	#N/A	#N/A	0.658044	#N/A	#N/A
SUT	0.114973	SUT367	#N/A	#N/A	#N/A	0.114973	#N/A	#N/A
SUT	-0.253396	SUT370	#N/A	#N/A	#N/A	-0.253396	#N/A	#N/A
SUT	0.558154	SUT375	#N/A	#N/A	#N/A	0.558154	#N/A	#N/A
SUT	0.165838	SUT376	#N/A	#N/A	#N/A	0.165838	#N/A	#N/A
SUT	-0.466383	SUT385	#N/A	#N/A	#N/A	-0.466383	#N/A	#N/A
SUT	0.393587	SUT388	#N/A	#N/A	#N/A	0.393587	#N/A	#N/A
SUT	0.0630334	SUT398	#N/A	#N/A	#N/A	0.0630334	#N/A	#N/A
SUT	0.0293442	SUT413	#N/A	#N/A	#N/A	0.0293442	#N/A	#N/A
SUT	-0.76713	SUT414	#N/A	#N/A	#N/A	-0.76713	#N/A	#N/A
SUT	0.90208	SUT417	#N/A	#N/A	#N/A	0.90208	#N/A	#N/A
SUT	-0.0302107	SUT420/CUT425	#N/A	#N/A	#N/A	-0.0302107	#N/A	#N/A
SUT	0.0792728	SUT430	#N/A	#N/A	#N/A	0.0792728	#N/A	#N/A
SUT	-0.145972	SUT431	#N/A	#N/A	#N/A	-0.145972	#N/A	#N/A
SUT	-0.00359841	SUT432	#N/A	#N/A	#N/A	-0.00359841	#N/A	#N/A
SUT	0.327843	SUT433	#N/A	#N/A	#N/A	0.327843	#N/A	#N/A
SUT	1.20248	SUT437	#N/A	#N/A	#N/A	1.20248	#N/A	#N/A
SUT	-0.604358	SUT441	#N/A	#N/A	#N/A	-0.604358	#N/A	#N/A
SUT	-0.36745	SUT451	#N/A	#N/A	#N/A	-0.36745	#N/A	#N/A
SUT	-0.53418	SUT457	#N/A	#N/A	#N/A	-0.53418	#N/A	#N/A
SUT	0.0267377	SUT463	#N/A	#N/A	#N/A	0.0267377	#N/A	#N/A
SUT	-0.00189655	SUT465	#N/A	#N/A	#N/A	-0.00189655	#N/A	#N/A
SUT	0.328013	SUT467	#N/A	#N/A	#N/A	0.328013	#N/A	#N/A
SUT	0.238854	SUT469	#N/A	#N/A	#N/A	0.238854	#N/A	#N/A
SUT	5.62112	SUT471	#N/A	#N/A	#N/A	5.62112	#N/A	#N/A
SUT	0.0285201	SUT473/CUT502	#N/A	#N/A	#N/A	0.0285201	#N/A	#N/A
SUT	0.433829	SUT477	#N/A	#N/A	#N/A	0.433829	#N/A	#N/A
SUT	0.00458218	SUT479	#N/A	#N/A	#N/A	0.00458218	#N/A	#N/A
SUT	0.418718	SUT492	#N/A	#N/A	#N/A	0.418718	#N/A	#N/A
SUT	0.061242	SUT493	#N/A	#N/A	#N/A	0.061242	#N/A	#N/A
SUT	1.01497	SUT496	#N/A	#N/A	#N/A	1.01497	#N/A	#N/A
SUT	-1.13002	SUT500	#N/A	#N/A	#N/A	-1.13002	#N/A	#N/A
SUT	0.105125	SUT501	#N/A	#N/A	#N/A	0.105125	#N/A	#N/A
SUT	0.728619	SUT509	#N/A	#N/A	#N/A	0.728619	#N/A	#N/A
SUT	0.273422	SUT515	#N/A	#N/A	#N/A	0.273422	#N/A	#N/A
SUT	0.0581932	SUT518	#N/A	#N/A	#N/A	0.0581932	#N/A	#N/A
SUT	-0.254582	SUT526	#N/A	#N/A	#N/A	-0.254582	#N/A	#N/A
SUT	-0.169384	SUT532	#N/A	#N/A	#N/A	-0.169384	#N/A	#N/A
SUT	0.216589	SUT539	#N/A	#N/A	#N/A	0.216589	#N/A	#N/A
SUT	0.128869	SUT540	#N/A	#N/A	#N/A	0.128869	#N/A	#N/A
SUT	0.00975842	SUT543/115	#N/A	#N/A	#N/A	0.00975842	#N/A	#N/A
SUT	-0.264222	SUT546/118	#N/A	#N/A	#N/A	-0.264222	#N/A	#N/A
SUT	0.370853	SUT553	#N/A	#N/A	#N/A	0.370853	#N/A	#N/A
SUT	0.250162	SUT558	#N/A	#N/A	#N/A	0.250162	#N/A	#N/A
SUT	-0.0986624	SUT570	#N/A	#N/A	#N/A	-0.0986624	#N/A	#N/A
SUT	-0.640073	SUT571	#N/A	#N/A	#N/A	-0.640073	#N/A	#N/A
SUT	-1.62333	SUT591	#N/A	#N/A	#N/A	-1.62333	#N/A	#N/A
SUT	-1.06167	SUT593	#N/A	#N/A	#N/A	-1.06167	#N/A	#N/A
SUT	1.57075	SUT602/176	#N/A	#N/A	#N/A	1.57075	#N/A	#N/A
SUT	0.45928	SUT616	#N/A	#N/A	#N/A	0.45928	#N/A	#N/A
SUT	0.271942	SUT617	#N/A	#N/A	#N/A	0.271942	#N/A	#N/A
SUT	1.8265	SUT643	#N/A	#N/A	#N/A	1.8265	#N/A	#N/A
SUT	-0.126268	SUT722	#N/A	#N/A	#N/A	-0.126268	#N/A	#N/A
SUT	0.191389	SUT725	#N/A	#N/A	#N/A	0.191389	#N/A	#N/A
SUT	0.307638	SUT729/CUT773	#N/A	#N/A	#N/A	0.307638	#N/A	#N/A
SUT	0.176308	SUT733	#N/A	#N/A	#N/A	0.176308	#N/A	#N/A
SUT	0.503587	SUT737/313	#N/A	#N/A	#N/A	0.503587	#N/A	#N/A
SUT	0.280658	SUT764	#N/A	#N/A	#N/A	0.280658	#N/A	#N/A
SUT	-0.0223961	SUT770	#N/A	#N/A	#N/A	-0.0223961	#N/A	#N/A
SUT	-0.00250765	SUT796	#N/A	#N/A	#N/A	-0.00250765	#N/A	#N/A
SUT	-0.0625461	SUT798/387	#N/A	#N/A	#N/A	-0.0625461	#N/A	#N/A
SUT	1.57198	SUT824	#N/A	#N/A	#N/A	1.57198	#N/A	#N/A
SUT	-0.0762788	SUT827	#N/A	#N/A	#N/A	-0.0762788	#N/A	#N/A
SUT	0.055153	SUT830	#N/A	#N/A	#N/A	0.055153	#N/A	#N/A
SUT	0.747974	SUT834	#N/A	#N/A	#N/A	0.747974	#N/A	#N/A
SUT	0.312224	SUT842/425	#N/A	#N/A	#N/A	0.312224	#N/A	#N/A
SUT	0.144656	SUT847	#N/A	#N/A	#N/A	0.144656	#N/A	#N/A
tRNA	3.46869	tA(AGC)F	#N/A	#N/A	#N/A	#N/A	3.46869	#N/A
tRNA	0.138489	tA(AGC)G	#N/A	#N/A	#N/A	#N/A	0.138489	#N/A
tRNA	0.2793	tA(AGC)H	#N/A	#N/A	#N/A	#N/A	0.2793	#N/A
tRNA	0.206218	tA(AGC)J	#N/A	#N/A	#N/A	#N/A	0.206218	#N/A
tRNA	0.0235924	tA(AGC)K2	#N/A	#N/A	#N/A	#N/A	0.0235924	#N/A
tRNA	-0.429506	tA(AGC)L	#N/A	#N/A	#N/A	#N/A	-0.429506	#N/A
tRNA	0.523212	tA(AGC)M1	#N/A	#N/A	#N/A	#N/A	0.523212	#N/A
tRNA	0.890332	tA(AGC)M2	#N/A	#N/A	#N/A	#N/A	0.890332	#N/A
tRNA	-1.79607	tA(AGC)P	#N/A	#N/A	#N/A	#N/A	-1.79607	#N/A
tRNA	0.14305	tA(UGC)E	#N/A	#N/A	#N/A	#N/A	0.14305	#N/A
tRNA	-0.157853	tA(UGC)G	#N/A	#N/A	#N/A	#N/A	-0.157853	#N/A
tRNA	-0.0730146	tA(UGC)L	#N/A	#N/A	#N/A	#N/A	-0.0730146	#N/A
tRNA	0.704318	tA(UGC)O	#N/A	#N/A	#N/A	#N/A	0.704318	#N/A
tRNA	-0.144081	tC(GCA)B	#N/A	#N/A	#N/A	#N/A	-0.144081	#N/A
tRNA	0.470361	tC(GCA)G	#N/A	#N/A	#N/A	#N/A	0.470361	#N/A
tRNA	0.259357	tC(GCA)P1	#N/A	#N/A	#N/A	#N/A	0.259357	#N/A
tRNA	-0.0195198	tC(GCA)P2	#N/A	#N/A	#N/A	#N/A	-0.0195198	#N/A
tRNA	0.366763	tD(GUC)B	#N/A	#N/A	#N/A	#N/A	0.366763	#N/A
tRNA	0.380439	tD(GUC)D	#N/A	#N/A	#N/A	#N/A	0.380439	#N/A
tRNA	-0.179631	tD(GUC)G2	#N/A	#N/A	#N/A	#N/A	-0.179631	#N/A
tRNA	-0.299849	tD(GUC)I1	#N/A	#N/A	#N/A	#N/A	-0.299849	#N/A
tRNA	-0.0905864	tD(GUC)I2	#N/A	#N/A	#N/A	#N/A	-0.0905864	#N/A
tRNA	0.221874	tD(GUC)J1	#N/A	#N/A	#N/A	#N/A	0.221874	#N/A
tRNA	-0.990804	tD(GUC)J2	#N/A	#N/A	#N/A	#N/A	-0.990804	#N/A
tRNA	-0.152353	tD(GUC)J3	#N/A	#N/A	#N/A	#N/A	-0.152353	#N/A
tRNA	0.585701	tD(GUC)J4	#N/A	#N/A	#N/A	#N/A	0.585701	#N/A
tRNA	-1.49622	tD(GUC)K	#N/A	#N/A	#N/A	#N/A	-1.49622	#N/A
tRNA	-0.233947	tD(GUC)L1	#N/A	#N/A	#N/A	#N/A	-0.233947	#N/A
tRNA	-0.494053	tD(GUC)L2	#N/A	#N/A	#N/A	#N/A	-0.494053	#N/A
tRNA	1.27705	tD(GUC)M	#N/A	#N/A	#N/A	#N/A	1.27705	#N/A
tRNA	-0.316821	tD(GUC)O	#N/A	#N/A	#N/A	#N/A	-0.316821	#N/A
tRNA	-0.37758	tE(CUC)D	#N/A	#N/A	#N/A	#N/A	-0.37758	#N/A
tRNA	0.139449	tE(CUC)I	#N/A	#N/A	#N/A	#N/A	0.139449	#N/A
tRNA	0.549971	tE(UUC)B	#N/A	#N/A	#N/A	#N/A	0.549971	#N/A
tRNA	0.141803	tE(UUC)C	#N/A	#N/A	#N/A	#N/A	0.141803	#N/A
tRNA	-0.834201	tE(UUC)E1	#N/A	#N/A	#N/A	#N/A	-0.834201	#N/A
tRNA	-0.297571	tE(UUC)E2	#N/A	#N/A	#N/A	#N/A	-0.297571	#N/A
tRNA	1.16771	tE(UUC)E3	#N/A	#N/A	#N/A	#N/A	1.16771	#N/A
tRNA	-0.304059	tE(UUC)G2	#N/A	#N/A	#N/A	#N/A	-0.304059	#N/A
tRNA	-0.4016	tE(UUC)G3	#N/A	#N/A	#N/A	#N/A	-0.4016	#N/A
tRNA	-0.279479	tE(UUC)I	#N/A	#N/A	#N/A	#N/A	-0.279479	#N/A
tRNA	-1.15119	tE(UUC)J	#N/A	#N/A	#N/A	#N/A	-1.15119	#N/A
tRNA	-0.196536	tE(UUC)K	#N/A	#N/A	#N/A	#N/A	-0.196536	#N/A
tRNA	-0.000697351	tE(UUC)K SOE1	#N/A	#N/A	#N/A	#N/A	-0.000697351	#N/A
tRNA	-0.408918	tE(UUC)L	#N/A	#N/A	#N/A	#N/A	-0.408918	#N/A
tRNA	-0.0445179	tE(UUC)M	#N/A	#N/A	#N/A	#N/A	-0.0445179	#N/A
tRNA	0.334101	tE(UUC)P	#N/A	#N/A	#N/A	#N/A	0.334101	#N/A
tRNA	0.119623	tF(GAA)B	#N/A	#N/A	#N/A	#N/A	0.119623	#N/A
tRNA	-0.118372	tF(GAA)D	#N/A	#N/A	#N/A	#N/A	-0.118372	#N/A
tRNA	-0.160551	tF(GAA)F	#N/A	#N/A	#N/A	#N/A	-0.160551	#N/A
tRNA	0.0686236	tF(GAA)G	#N/A	#N/A	#N/A	#N/A	0.0686236	#N/A
tRNA	-0.0609194	tF(GAA)H1	#N/A	#N/A	#N/A	#N/A	-0.0609194	#N/A
tRNA	-0.0735295	tF(GAA)H2	#N/A	#N/A	#N/A	#N/A	-0.0735295	#N/A
tRNA	0.344666	tF(GAA)M	#N/A	#N/A	#N/A	#N/A	0.344666	#N/A
tRNA	0.0728378	tF(GAA)N	#N/A	#N/A	#N/A	#N/A	0.0728378	#N/A
tRNA	-0.258736	tF(GAA)P1	#N/A	#N/A	#N/A	#N/A	-0.258736	#N/A
tRNA	-0.318621	tF(GAA)P2	#N/A	#N/A	#N/A	#N/A	-0.318621	#N/A
tRNA	0.0227513	tG(CCC)D SUF3	#N/A	#N/A	#N/A	#N/A	0.0227513	#N/A
tRNA	0.872111	tG(CCC)O SUF5	#N/A	#N/A	#N/A	#N/A	0.872111	#N/A
tRNA	0.362933	tG(GCC)B	#N/A	#N/A	#N/A	#N/A	0.362933	#N/A
tRNA	0.30128	tG(GCC)C SUF16	#N/A	#N/A	#N/A	#N/A	0.30128	#N/A
tRNA	0.239797	tG(GCC)D1	#N/A	#N/A	#N/A	#N/A	0.239797	#N/A
tRNA	-0.0265787	tG(GCC)D2	#N/A	#N/A	#N/A	#N/A	-0.0265787	#N/A
tRNA	-0.414229	tG(GCC)E	#N/A	#N/A	#N/A	#N/A	-0.414229	#N/A
tRNA	-0.335806	tG(GCC)F1 SUF20	#N/A	#N/A	#N/A	#N/A	-0.335806	#N/A
tRNA	-0.108823	tG(GCC)G1	#N/A	#N/A	#N/A	#N/A	-0.108823	#N/A
tRNA	-0.0428457	tG(GCC)J1	#N/A	#N/A	#N/A	#N/A	-0.0428457	#N/A
tRNA	1.28142	tG(GCC)J2	#N/A	#N/A	#N/A	#N/A	1.28142	#N/A
tRNA	0.860043	tG(GCC)M	#N/A	#N/A	#N/A	#N/A	0.860043	#N/A
tRNA	-0.757058	tG(GCC)O1	#N/A	#N/A	#N/A	#N/A	-0.757058	#N/A
tRNA	-0.350369	tG(GCC)O2 SUF17	#N/A	#N/A	#N/A	#N/A	-0.350369	#N/A
tRNA	-0.256376	tG(GCC)P1	#N/A	#N/A	#N/A	#N/A	-0.256376	#N/A
tRNA	0.176149	tG(GCC)P2	#N/A	#N/A	#N/A	#N/A	0.176149	#N/A
tRNA	-0.555548	tG(UCC)G SUF4	#N/A	#N/A	#N/A	#N/A	-0.555548	#N/A
tRNA	-0.0243738	tG(UCC)N SUF6	#N/A	#N/A	#N/A	#N/A	-0.0243738	#N/A
tRNA	-0.435465	tG(UCC)O SUF1	#N/A	#N/A	#N/A	#N/A	-0.435465	#N/A
tRNA	-0.00733857	tH(GUG)E1	#N/A	#N/A	#N/A	#N/A	-0.00733857	#N/A
tRNA	0.628788	tH(GUG)E2	#N/A	#N/A	#N/A	#N/A	0.628788	#N/A
tRNA	-0.16138	tH(GUG)G1	#N/A	#N/A	#N/A	#N/A	-0.16138	#N/A
tRNA	-0.349231	tH(GUG)G2	#N/A	#N/A	#N/A	#N/A	-0.349231	#N/A
tRNA	-0.19012	tH(GUG)H	#N/A	#N/A	#N/A	#N/A	-0.19012	#N/A
tRNA	-0.585661	tH(GUG)K	#N/A	#N/A	#N/A	#N/A	-0.585661	#N/A
tRNA	-0.313373	tH(GUG)M	#N/A	#N/A	#N/A	#N/A	-0.313373	#N/A
tRNA	0.878148	tI(AAU)B	#N/A	#N/A	#N/A	#N/A	0.878148	#N/A
tRNA	0.515014	tI(AAU)D	#N/A	#N/A	#N/A	#N/A	0.515014	#N/A
tRNA	-0.242452	tI(AAU)E1	#N/A	#N/A	#N/A	#N/A	-0.242452	#N/A
tRNA	-0.672142	tI(AAU)G	#N/A	#N/A	#N/A	#N/A	-0.672142	#N/A
tRNA	1.19743	tI(AAU)I2	#N/A	#N/A	#N/A	#N/A	1.19743	#N/A
tRNA	0.246614	tI(AAU)L1	#N/A	#N/A	#N/A	#N/A	0.246614	#N/A
tRNA	0.0413802	tI(AAU)L2	#N/A	#N/A	#N/A	#N/A	0.0413802	#N/A
tRNA	-0.101383	tI(AAU)N1	#N/A	#N/A	#N/A	#N/A	-0.101383	#N/A
tRNA	-0.339033	tI(AAU)N2	#N/A	#N/A	#N/A	#N/A	-0.339033	#N/A
tRNA	0.275614	tI(AAU)P1	#N/A	#N/A	#N/A	#N/A	0.275614	#N/A
tRNA	-0.632866	tI(AAU)P2	#N/A	#N/A	#N/A	#N/A	-0.632866	#N/A
tRNA	-0.0358644	tI(UAU)D	#N/A	#N/A	#N/A	#N/A	-0.0358644	#N/A
tRNA	-0.238392	tI(UAU)L	#N/A	#N/A	#N/A	#N/A	-0.238392	#N/A
tRNA	-0.283348	tK(CUU)D1	#N/A	#N/A	#N/A	#N/A	-0.283348	#N/A
tRNA	-0.456113	tK(CUU)D2	#N/A	#N/A	#N/A	#N/A	-0.456113	#N/A
tRNA	-0.0112728	tK(CUU)E1	#N/A	#N/A	#N/A	#N/A	-0.0112728	#N/A
tRNA	0.707518	tK(CUU)E2	#N/A	#N/A	#N/A	#N/A	0.707518	#N/A
tRNA	0.984501	tK(CUU)F	#N/A	#N/A	#N/A	#N/A	0.984501	#N/A
tRNA	-1.54746	tK(CUU)G1	#N/A	#N/A	#N/A	#N/A	-1.54746	#N/A
tRNA	0.928782	tK(CUU)G2	#N/A	#N/A	#N/A	#N/A	0.928782	#N/A
tRNA	0.538817	tK(CUU)G3	#N/A	#N/A	#N/A	#N/A	0.538817	#N/A
tRNA	0.060391	tK(CUU)J	#N/A	#N/A	#N/A	#N/A	0.060391	#N/A
tRNA	-1.34845	tK(CUU)K	#N/A	#N/A	#N/A	#N/A	-1.34845	#N/A
tRNA	-0.161875	tK(CUU)M	#N/A	#N/A	#N/A	#N/A	-0.161875	#N/A
tRNA	-0.326513	tK(CUU)P	#N/A	#N/A	#N/A	#N/A	-0.326513	#N/A
tRNA	-0.161205	tK(UUU)D	#N/A	#N/A	#N/A	#N/A	-0.161205	#N/A
tRNA	-0.244136	tK(UUU)G2	#N/A	#N/A	#N/A	#N/A	-0.244136	#N/A
tRNA	0.862678	tK(UUU)L	#N/A	#N/A	#N/A	#N/A	0.862678	#N/A
tRNA	-0.56313	tK(UUU)O	#N/A	#N/A	#N/A	#N/A	-0.56313	#N/A
tRNA	0.123468	tK(UUU)P	#N/A	#N/A	#N/A	#N/A	0.123468	#N/A
tRNA	-0.316352	tL(CAA)A SUP56	#N/A	#N/A	#N/A	#N/A	-0.316352	#N/A
tRNA	0.203429	tL(CAA)D	#N/A	#N/A	#N/A	#N/A	0.203429	#N/A
tRNA	-0.392408	tL(CAA)G1	#N/A	#N/A	#N/A	#N/A	-0.392408	#N/A
tRNA	-0.673733	tL(CAA)G2 SUP54	#N/A	#N/A	#N/A	#N/A	-0.673733	#N/A
tRNA	-0.169169	tL(CAA)G3	#N/A	#N/A	#N/A	#N/A	-0.169169	#N/A
tRNA	-0.430294	tL(CAA)K	#N/A	#N/A	#N/A	#N/A	-0.430294	#N/A
tRNA	0.196338	tL(CAA)L	#N/A	#N/A	#N/A	#N/A	0.196338	#N/A
tRNA	-0.139316	tL(CAA)M	#N/A	#N/A	#N/A	#N/A	-0.139316	#N/A
tRNA	-0.588926	tL(CAA)N	#N/A	#N/A	#N/A	#N/A	-0.588926	#N/A
tRNA	-0.307181	tL(GAG)G	#N/A	#N/A	#N/A	#N/A	-0.307181	#N/A
tRNA	0.165582	tL(UAA)B1	#N/A	#N/A	#N/A	#N/A	0.165582	#N/A
tRNA	-0.0841074	tL(UAA)B2	#N/A	#N/A	#N/A	#N/A	-0.0841074	#N/A
tRNA	-0.501844	tL(UAA)D	#N/A	#N/A	#N/A	#N/A	-0.501844	#N/A
tRNA	-0.936887	tL(UAA)K	#N/A	#N/A	#N/A	#N/A	-0.936887	#N/A
tRNA	0.551898	tL(UAA)N	#N/A	#N/A	#N/A	#N/A	0.551898	#N/A
tRNA	0.482062	tL(UAG)J	#N/A	#N/A	#N/A	#N/A	0.482062	#N/A
tRNA	-0.746847	tL(UAG)L1	#N/A	#N/A	#N/A	#N/A	-0.746847	#N/A
tRNA	-0.0308488	tL(UAG)L2	#N/A	#N/A	#N/A	#N/A	-0.0308488	#N/A
tRNA	3.07027	tN(GUU)C	#N/A	#N/A	#N/A	#N/A	3.07027	#N/A
tRNA	-0.138393	tN(GUU)F	#N/A	#N/A	#N/A	#N/A	-0.138393	#N/A
tRNA	0.203573	tN(GUU)G	#N/A	#N/A	#N/A	#N/A	0.203573	#N/A
tRNA	-0.0396884	tN(GUU)K	#N/A	#N/A	#N/A	#N/A	-0.0396884	#N/A
tRNA	0.0863207	tN(GUU)L	#N/A	#N/A	#N/A	#N/A	0.0863207	#N/A
tRNA	1.50951	tN(GUU)N1	#N/A	#N/A	#N/A	#N/A	1.50951	#N/A
tRNA	0.716132	tN(GUU)N2	#N/A	#N/A	#N/A	#N/A	0.716132	#N/A
tRNA	-0.326007	tN(GUU)O1	#N/A	#N/A	#N/A	#N/A	-0.326007	#N/A
tRNA	-0.255297	tN(GUU)O2	#N/A	#N/A	#N/A	#N/A	-0.255297	#N/A
tRNA	0.140325	tP(AGG)C SUF2	#N/A	#N/A	#N/A	#N/A	0.140325	#N/A
tRNA	0.131475	tP(AGG)N SUF10	#N/A	#N/A	#N/A	#N/A	0.131475	#N/A
tRNA	-1.25486	tP(UGG)A TRN1	#N/A	#N/A	#N/A	#N/A	-1.25486	#N/A
tRNA	0.104572	tP(UGG)F SUF9	#N/A	#N/A	#N/A	#N/A	0.104572	#N/A
tRNA	1.07449	tP(UGG)H SUF8	#N/A	#N/A	#N/A	#N/A	1.07449	#N/A
tRNA	0.384834	tP(UGG)L	#N/A	#N/A	#N/A	#N/A	0.384834	#N/A
tRNA	0.280315	tP(UGG)M SUF7	#N/A	#N/A	#N/A	#N/A	0.280315	#N/A
tRNA	-0.206436	tP(UGG)N2	#N/A	#N/A	#N/A	#N/A	-0.206436	#N/A
tRNA	0.128981	tP(UGG)O1	#N/A	#N/A	#N/A	#N/A	0.128981	#N/A
tRNA	0.107093	tP(UGG)O2 SUF11	#N/A	#N/A	#N/A	#N/A	0.107093	#N/A
tRNA	0.645339	tP(UGG)O3	#N/A	#N/A	#N/A	#N/A	0.645339	#N/A
tRNA	-0.390351	tQ(CUG)M CDC65	#N/A	#N/A	#N/A	#N/A	-0.390351	#N/A
tRNA	-0.431055	tQ(UUG)B	#N/A	#N/A	#N/A	#N/A	-0.431055	#N/A
tRNA	-0.108677	tQ(UUG)C	#N/A	#N/A	#N/A	#N/A	-0.108677	#N/A
tRNA	0.226959	tQ(UUG)D1	#N/A	#N/A	#N/A	#N/A	0.226959	#N/A
tRNA	0.0501085	tQ(UUG)D2	#N/A	#N/A	#N/A	#N/A	0.0501085	#N/A
tRNA	-0.507787	tQ(UUG)D3	#N/A	#N/A	#N/A	#N/A	-0.507787	#N/A
tRNA	0.210872	tQ(UUG)E1	#N/A	#N/A	#N/A	#N/A	0.210872	#N/A
tRNA	1.77974	tQ(UUG)E2	#N/A	#N/A	#N/A	#N/A	1.77974	#N/A
tRNA	-0.103529	tQ(UUG)H	#N/A	#N/A	#N/A	#N/A	-0.103529	#N/A
tRNA	-2.1598	tQ(UUG)L	#N/A	#N/A	#N/A	#N/A	-2.1598	#N/A
tRNA	-0.320254	tR(ACG)D	#N/A	#N/A	#N/A	#N/A	-0.320254	#N/A
tRNA	0.148028	tR(ACG)E	#N/A	#N/A	#N/A	#N/A	0.148028	#N/A
tRNA	0.255259	tR(ACG)J	#N/A	#N/A	#N/A	#N/A	0.255259	#N/A
tRNA	-0.51541	tR(ACG)K	#N/A	#N/A	#N/A	#N/A	-0.51541	#N/A
tRNA	-0.00808403	tR(ACG)L	#N/A	#N/A	#N/A	#N/A	-0.00808403	#N/A
tRNA	0.0959159	tR(ACG)O	#N/A	#N/A	#N/A	#N/A	0.0959159	#N/A
tRNA	-0.634018	tR(CCG)L TRR4	#N/A	#N/A	#N/A	#N/A	-0.634018	#N/A
tRNA	0.204477	tR(CCU)J HSX1	#N/A	#N/A	#N/A	#N/A	0.204477	#N/A
tRNA	-0.0208552	tR(UCU)B	#N/A	#N/A	#N/A	#N/A	-0.0208552	#N/A
tRNA	1.91999	tR(UCU)D	#N/A	#N/A	#N/A	#N/A	1.91999	#N/A
tRNA	0.439141	tR(UCU)E	#N/A	#N/A	#N/A	#N/A	0.439141	#N/A
tRNA	0.277169	tR(UCU)G1	#N/A	#N/A	#N/A	#N/A	0.277169	#N/A
tRNA	-0.265428	tR(UCU)G2	#N/A	#N/A	#N/A	#N/A	-0.265428	#N/A
tRNA	-0.0588358	tR(UCU)G3	#N/A	#N/A	#N/A	#N/A	-0.0588358	#N/A
tRNA	0.354882	tR(UCU)J1	#N/A	#N/A	#N/A	#N/A	0.354882	#N/A
tRNA	0.113692	tR(UCU)J2	#N/A	#N/A	#N/A	#N/A	0.113692	#N/A
tRNA	0.0494099	tR(UCU)K	#N/A	#N/A	#N/A	#N/A	0.0494099	#N/A
tRNA	-0.349369	tR(UCU)M1	#N/A	#N/A	#N/A	#N/A	-0.349369	#N/A
tRNA	-0.00181025	tR(UCU)M2	#N/A	#N/A	#N/A	#N/A	-0.00181025	#N/A
tRNA	0.553355	tS(AGA)B	#N/A	#N/A	#N/A	#N/A	0.553355	#N/A
tRNA	-0.317547	tS(AGA)D1	#N/A	#N/A	#N/A	#N/A	-0.317547	#N/A
tRNA	0.0172702	tS(AGA)D2	#N/A	#N/A	#N/A	#N/A	0.0172702	#N/A
tRNA	1.48109	tS(AGA)D3	#N/A	#N/A	#N/A	#N/A	1.48109	#N/A
tRNA	-0.0153446	tS(AGA)E	#N/A	#N/A	#N/A	#N/A	-0.0153446	#N/A
tRNA	0.480677	tS(AGA)G	#N/A	#N/A	#N/A	#N/A	0.480677	#N/A
tRNA	0.0417481	tS(AGA)H	#N/A	#N/A	#N/A	#N/A	0.0417481	#N/A
tRNA	0.720819	tS(AGA)J	#N/A	#N/A	#N/A	#N/A	0.720819	#N/A
tRNA	0.257742	tS(AGA)L	#N/A	#N/A	#N/A	#N/A	0.257742	#N/A
tRNA	-0.0226814	tS(AGA)M	#N/A	#N/A	#N/A	#N/A	-0.0226814	#N/A
tRNA	0.12201	tS(CGA)C SUP61	#N/A	#N/A	#N/A	#N/A	0.12201	#N/A
tRNA	0.426039	tS(GCU)F	#N/A	#N/A	#N/A	#N/A	0.426039	#N/A
tRNA	-0.0509175	tS(GCU)L	#N/A	#N/A	#N/A	#N/A	-0.0509175	#N/A
tRNA	-0.0725948	tS(GCU)O	#N/A	#N/A	#N/A	#N/A	-0.0725948	#N/A
tRNA	-0.171531	tS(UGA)I SUP17	#N/A	#N/A	#N/A	#N/A	-0.171531	#N/A
tRNA	0.564639	tS(UGA)P SUP16	#N/A	#N/A	#N/A	#N/A	0.564639	#N/A
tRNA	-0.091931	tT(AGU)B	#N/A	#N/A	#N/A	#N/A	-0.091931	#N/A
tRNA	0.0407358	tT(AGU)C	#N/A	#N/A	#N/A	#N/A	0.0407358	#N/A
tRNA	0.268454	tT(AGU)D	#N/A	#N/A	#N/A	#N/A	0.268454	#N/A
tRNA	0.391752	tT(AGU)H	#N/A	#N/A	#N/A	#N/A	0.391752	#N/A
tRNA	0.381168	tT(AGU)I1	#N/A	#N/A	#N/A	#N/A	0.381168	#N/A
tRNA	0.186648	tT(AGU)I2	#N/A	#N/A	#N/A	#N/A	0.186648	#N/A
tRNA	1.51358	tT(AGU)J	#N/A	#N/A	#N/A	#N/A	1.51358	#N/A
tRNA	0.447591	tT(AGU)N1	#N/A	#N/A	#N/A	#N/A	0.447591	#N/A
tRNA	0.265533	tT(AGU)N2	#N/A	#N/A	#N/A	#N/A	0.265533	#N/A
tRNA	0.0463663	tT(AGU)O1	#N/A	#N/A	#N/A	#N/A	0.0463663	#N/A
tRNA	0.330284	tT(AGU)O2	#N/A	#N/A	#N/A	#N/A	0.330284	#N/A
tRNA	0.685017	tT(CGU)K TRT2	#N/A	#N/A	#N/A	#N/A	0.685017	#N/A
tRNA	0.325794	tT(UGU)G1	#N/A	#N/A	#N/A	#N/A	0.325794	#N/A
tRNA	0.907241	tT(UGU)G2	#N/A	#N/A	#N/A	#N/A	0.907241	#N/A
tRNA	0.547558	tT(UGU)H	#N/A	#N/A	#N/A	#N/A	0.547558	#N/A
tRNA	0.82748	tT(UGU)P	#N/A	#N/A	#N/A	#N/A	0.82748	#N/A
tRNA	-0.126925	tV(AAC)E1	#N/A	#N/A	#N/A	#N/A	-0.126925	#N/A
tRNA	0.325978	tV(AAC)E2	#N/A	#N/A	#N/A	#N/A	0.325978	#N/A
tRNA	1.94754	tV(AAC)G2	#N/A	#N/A	#N/A	#N/A	1.94754	#N/A
tRNA	0.803993	tV(AAC)G3	#N/A	#N/A	#N/A	#N/A	0.803993	#N/A
tRNA	0.640115	tV(AAC)H	#N/A	#N/A	#N/A	#N/A	0.640115	#N/A
tRNA	-0.58454	tV(AAC)J	#N/A	#N/A	#N/A	#N/A	-0.58454	#N/A
tRNA	0.0113763	tV(AAC)K1	#N/A	#N/A	#N/A	#N/A	0.0113763	#N/A
tRNA	0.224746	tV(AAC)K2	#N/A	#N/A	#N/A	#N/A	0.224746	#N/A
tRNA	0.499567	tV(AAC)L	#N/A	#N/A	#N/A	#N/A	0.499567	#N/A
tRNA	0.562439	tV(AAC)M1	#N/A	#N/A	#N/A	#N/A	0.562439	#N/A
tRNA	-0.651486	tV(AAC)M2	#N/A	#N/A	#N/A	#N/A	-0.651486	#N/A
tRNA	0.862718	tV(AAC)M3	#N/A	#N/A	#N/A	#N/A	0.862718	#N/A
tRNA	1.76557	tV(AAC)O	#N/A	#N/A	#N/A	#N/A	1.76557	#N/A
tRNA	0.474618	tV(CAC)D	#N/A	#N/A	#N/A	#N/A	0.474618	#N/A
tRNA	0.7456	tV(UAC)D	#N/A	#N/A	#N/A	#N/A	0.7456	#N/A
tRNA	0.148729	tW(CCA)G1	#N/A	#N/A	#N/A	#N/A	0.148729	#N/A
tRNA	0.121984	tW(CCA)G2	#N/A	#N/A	#N/A	#N/A	0.121984	#N/A
tRNA	0.760106	tW(CCA)J	#N/A	#N/A	#N/A	#N/A	0.760106	#N/A
tRNA	0.269474	tW(CCA)K	#N/A	#N/A	#N/A	#N/A	0.269474	#N/A
tRNA	1.20349	tW(CCA)M	#N/A	#N/A	#N/A	#N/A	1.20349	#N/A
tRNA	1.36162	tX(XXX)D	#N/A	#N/A	#N/A	#N/A	1.36162	#N/A
tRNA	0.117436	tY(GUA)D SUP2	#N/A	#N/A	#N/A	#N/A	0.117436	#N/A
tRNA	-0.699567	tY(GUA)F2 SUP6	#N/A	#N/A	#N/A	#N/A	-0.699567	#N/A
tRNA	-0.0819802	tY(GUA)J1 SUP7	#N/A	#N/A	#N/A	#N/A	-0.0819802	#N/A
tRNA	1.08642	tY(GUA)J2 SUP4	#N/A	#N/A	#N/A	#N/A	1.08642	#N/A
tRNA	0.026252	tY(GUA)M1 SUP5	#N/A	#N/A	#N/A	#N/A	0.026252	#N/A
tRNA	0.00870866	tY(GUA)M2 SUP8	#N/A	#N/A	#N/A	#N/A	0.00870866	#N/A
tRNA	-0.165918	tY(GUA)O SUP3	#N/A	#N/A	#N/A	#N/A	-0.165918	#N/A
snRNA	0.169824	U1 snRNA SNR19	#N/A	#N/A	#N/A	#N/A	#N/A	0.169824
snRNA	0.320666	U2 snRNA snR20 LSR1	#N/A	#N/A	#N/A	#N/A	#N/A	0.320666
snRNA	1.24011	U4 snRNA SNR14	#N/A	#N/A	#N/A	#N/A	#N/A	1.24011
snRNA	-0.136421	U5 snRNA SNR7	#N/A	#N/A	#N/A	#N/A	#N/A	-0.136421
snRNA	1.02685	U6 snRNA SNR6	#N/A	#N/A	#N/A	#N/A	#N/A	1.02685
