# Supplementary material for: Large-scale profiling of noncoding RNA function in yeast
Source: PLoS Genet. 2018 Mar 12;14(3):e1007253. doi: 10.1371/journal.pgen.1007253 (PMC5864082; doi:10.1371/journal.pgen.1007253)
Supplement: S5 Table — Carbon-limited 36°C data with Pool vs Batch plots and ESS vs LSS plots. (XLSX) [file pgen.1007253.s005.xlsx]

## Sheet: C Limited 36C data
S5 Table
	Pool vs Batch				ESS vs LSS
ID	Pool mean	Batch mean	Pool vs Batch fold change	Pool vs Batch log FC	ESS mean	LSS mean	ESS vs LSS fold change	ESS vs LSS log FC
CUT001/437	2623.55	2176.4	0.829561	-0.26958	1720.73	1270.27	0.738218	-0.437881
CUT002	3110.19	1170.51	0.376347	-1.40986	1157.08	1072.51	0.926916	-0.10949
CUT005	1975.35	186.312	0.0943185	-3.40632	10.6937	9.90538	0.926278	-0.110482
CUT007	506.17	1436.6	2.83818	1.50497	919.77	422.291	0.459127	-1.12304
CUT008	2500.07	1989.95	0.795958	-0.329236	1365.69	847.676	0.620695	-0.688044
CUT015	1611.13	1604.94	0.99616	-0.00555108	1644.13	1306.37	0.794565	-0.331762
CUT040	1250.32	1601.17	1.28061	0.356827	1675.36	1737.62	1.03716	0.0526417
CUT058	1349.92	1201.78	0.890258	-0.167705	923.476	1071.13	1.15988	0.213981
CUT060	34.8021	137.562	3.95269	1.98284	120.185	113.432	0.943812	-0.0834291
CUT083	1237.27	832.448	0.672812	-0.571725	923.81	1229.02	1.33039	0.411846
CUT084/SUT068	1222.31	1119.62	0.915989	-0.126598	1174.57	1024.46	0.872197	-0.197274
CUT095	34.2731	7.58202	0.221224	-2.17642	6.98641	12.4072	1.77591	0.828559
CUT103	786.287	534.598	0.679902	-0.556602	578.279	480.462	0.830848	-0.267344
CUT123	1791.37	2085.59	1.16424	0.21939	2112.66	1541.08	0.729452	-0.455114
CUT142	1031.83	986.836	0.956398	-0.0643164	1023.95	866.602	0.846331	-0.240706
CUT150	1166.27	507.492	0.435142	-1.20044	104.522	30.4191	0.291031	-1.78076
CUT170	471.592	582.448	1.23507	0.304592	754.419	1655.44	2.19432	1.13378
CUT213	1925.4	2985.91	1.55079	0.633007	2467.92	7105.47	2.87913	1.52563
CUT213/690	1266.78	915.913	0.723026	-0.46788	881.717	745.582	0.845602	-0.241949
CUT217	1142.44	1112.49	0.973787	-0.038322	1221.64	1252.54	1.0253	0.0360464
CUT238	912.661	878.199	0.962239	-0.0555323	1171.91	1786.51	1.52444	0.608279
CUT244	1866.25	2769.32	1.4839	0.569392	3017.31	2755.46	0.913217	-0.13097
CUT248	3.55091	11.4729	3.23097	1.69197	11.2225	18.1246	1.61501	0.691548
CUT277	1292.7	692.563	0.535748	-0.900374	338.151	354.768	1.04914	0.0692087
CUT296	3237.42	1670.43	0.515977	-0.954621	1780.71	1674.88	0.940569	-0.0883943
CUT296/SUT301	1029.96	1210.4	1.17519	0.23289	1296.05	1570.38	1.21167	0.276995
CUT298/771	52.5457	9.2456	0.175953	-2.50673	7.37789	13.8384	1.87566	0.907397
CUT315	1254.04	1026.82	0.818805	-0.288407	1070.16	1222.25	1.14211	0.191707
CUT320	1248.83	964.858	0.772608	-0.372192	1060.57	911.691	0.859624	-0.218223
CUT332	2325.17	1076.43	0.462945	-1.11109	1059.76	988.63	0.932878	-0.10024
CUT353/SUT758	1062.21	972.625	0.915657	-0.12712	1034.66	1136.99	1.0989	0.136061
CUT356	1821.39	138.746	0.0761757	-3.71452	20.8259	54.2663	2.60571	1.38168
CUT374	67.4217	6.231	0.0924184	-3.43568	5.95912	8.25508	1.38528	0.470182
CUT378	1609.04	397.391	0.246974	-2.01757	632.731	629.329	0.994623	-0.00777825
CUT379	1471.5	1490.27	1.01276	0.0182925	1691.62	1757.73	1.03908	0.0553045
CUT424	926.525	1191.22	1.28569	0.36254	1175.5	1105.88	0.940778	-0.0880731
CUT436	875.241	832.053	0.950656	-0.0730054	627.392	363.818	0.579889	-0.786152
CUT441	40.9023	20.1626	0.492944	-1.0205	21.3273	18.8862	0.885543	-0.175365
CUT442	2170.6	648.246	0.298649	-1.74348	504.954	472.609	0.935945	-0.0955042
CUT458	647.553	562.482	0.868628	-0.20319	675.88	974.607	1.44198	0.528053
CUT461	364.005	144.935	0.398167	-1.32856	23.8989	23.176	0.969755	-0.0443076
CUT462	677.392	836.961	1.23556	0.305169	802.044	1017.57	1.26872	0.343378
CUT465	1383.29	1588.71	1.14851	0.199758	1271.69	2584.73	2.03251	1.02327
CUT468	2446.39	2149.22	0.878528	-0.18684	2097.76	1818.15	0.866711	-0.206378
CUT474	1518.64	1431.95	0.942914	-0.0848015	1403.42	1272.38	0.906626	-0.14142
CUT523	702.757	122.961	0.174969	-2.51483	32.9499	16.6023	0.503866	-0.988889
CUT541/542/SUT503	2777.79	2493.75	0.897745	-0.155622	2574.35	2555.82	0.992803	-0.0104203
CUT546	64.9514	13.2772	0.204417	-2.29041	10.9596	16.0171	1.46146	0.547411
CUT547	2934.3	65.3285	0.0222638	-5.48916	45.5276	61.071	1.3414	0.423743
CUT572	45.6366	4.45652	0.0976524	-3.3562	6.82815	18.2716	2.67592	1.42004
CUT575	225.552	185.823	0.823859	-0.279531	189.456	215.209	1.13593	0.183873
CUT634	56.2957	8.14768	0.14473	-2.78856	7.75362	11.4086	1.47138	0.557174
CUT645	1642.82	1656.72	1.00846	0.0121502	1862.63	2614.01	1.40339	0.48892
CUT666	851.61	799.954	0.939343	-0.0902757	787.053	701.076	0.89076	-0.166891
CUT672	441.039	563.669	1.27805	0.353941	724.589	1441.47	1.98936	0.992303
CUT764	1019	1159.71	1.13809	0.186613	1249.97	1003.56	0.80287	-0.316762
CUT775/SUT307	1037.13	908.015	0.875507	-0.191809	949.937	932.737	0.981894	-0.0263601
CUT782	1198.32	1683.96	1.40527	0.490843	1737.49	1737.71	1.00013	0.00018187
CUT816	15.0889	4.74995	0.314797	-1.66751	6.13224	7.58907	1.23757	0.307509
CUT827	333.229	38.255	0.114801	-3.12279	32.5493	37.2656	1.1449	0.195217
CUT873	222.495	305.744	1.37416	0.458551	331.935	302.248	0.910563	-0.135169
ncRNA NME1	829.202	859.682	1.03676	0.0520797	915.51	770.433	0.841534	-0.248907
ncRNA RPR1	1412.71	1167.73	0.82659	-0.274756	1234.04	1129.5	0.915282	-0.127712
ncRNA RUF20	1179.36	826.25	0.700589	-0.513359	1243.65	2517	2.02388	1.01712
ncRNA RUF21	2011.85	1442.57	0.717034	-0.479886	1531.11	1632.11	1.06597	0.0921608
ncRNA RUF22	1510.94	1157.48	0.766065	-0.384461	1174.62	935.063	0.796054	-0.329062
ncRNA SCR1	1203.23	971.71	0.807582	-0.308319	998.137	748.245	0.749642	-0.415727
ncRNA TLC1	1512.88	1468.76	0.970838	-0.0426978	1601.25	3337.43	2.08426	1.05954
SNR10	2440.96	825.06	0.338006	-1.56488	893.887	877.359	0.98151	-0.0269244
SNR11	170.235	169.383	0.994995	-0.00723891	183.567	240.862	1.31212	0.391905
SNR128	35.5658	17.4328	0.490157	-1.02869	18.0259	32.7602	1.8174	0.861873
SNR128/SNR190	1531.25	1582.67	1.03358	0.0476445	1662.52	1585.97	0.953956	-0.0680058
SNR13	956.407	503.844	0.526809	-0.924648	262.348	81.287	0.309844	-1.69039
SNR161	1275.2	1317.32	1.03303	0.04688	1319.34	1066.44	0.808313	-0.307014
SNR17A	496.017	347.025	0.699623	-0.515351	450.777	1650.04	3.66043	1.87201
SNR17B	1754.32	1537.54	0.876428	-0.190293	1612.38	1284.97	0.796938	-0.327461
SNR189	396.82	460.859	1.16138	0.215842	432.35	451.483	1.04425	0.0624737
SNR190	229.881	561.115	2.44089	1.28741	388.806	122.288	0.314522	-1.66877
SNR3	2058.73	868.603	0.421913	-1.24498	962.869	1449.07	1.50495	0.589715
SNR30	949.383	1108.14	1.16722	0.223076	1225.24	1379.35	1.12578	0.170925
SNR31	998.96	953.013	0.954004	-0.0679322	1038.69	1086.95	1.04646	0.065521
SNR32	915.413	1547.02	1.68997	0.756995	1582.96	3593.06	2.26984	1.18259
SNR33	839.799	865.893	1.03107	0.0441444	829.366	937.844	1.1308	0.17734
SNR34	6952.71	10079.2	1.44968	0.535734	7621.5	10137.2	1.33008	0.411513
SNR35	6.00491	8.15178	1.35752	0.440974	7.89316	8.21752	1.04109	0.0581002
SNR36	1493.22	1361.36	0.911698	-0.133373	1444.08	1327.83	0.9195	-0.121079
SNR37	16.6025	12.6141	0.759771	-0.396363	9.50749	15.9586	1.67853	0.7472
SNR39B	123.686	387.677	3.13437	1.64818	406.172	354.53	0.872856	-0.196184
SNR4	1425.45	1648.22	1.15629	0.209498	1748.15	1661.51	0.950443	-0.0733273
SNR40	33.681	62.5763	1.85791	0.893681	55.3717	96.8456	1.74901	0.806539
SNR41	25.4152	21.5459	0.847756	-0.238279	21.7145	15.9248	0.733371	-0.447385
SNR42	1383.13	1289.46	0.932282	-0.101161	1323.93	1293.99	0.977385	-0.0330007
SNR43	11.3548	16.952	1.49294	0.578154	13.0231	35.5165	2.7272	1.44742
SNR45	1650.85	519.937	0.314951	-1.6668	204.018	670.173	3.28487	1.71584
SNR46	795.69	1145.17	1.43921	0.52528	1243.86	1445.88	1.16241	0.217123
SNR47	208.243	80.7818	0.38792	-1.36617	34.486	62.689	1.81781	0.862202
SNR48	282.628	25.0738	0.0887166	-3.49465	23.6692	72.4303	3.0601	1.61358
SNR49	819.99	724.518	0.883569	-0.178585	658.94	513.928	0.779931	-0.358581
SNR5	501.531	525.988	1.04877	0.0686925	540.888	806.925	1.49185	0.577104
SNR50	1352.12	986.769	0.729795	-0.454437	1025.46	873.599	0.851913	-0.231222
SNR51	718.78	676.978	0.941843	-0.0864416	697.138	523.048	0.750279	-0.4145
SNR51/70/41	31.9708	54.3406	1.69969	0.765274	50.7122	64.2364	1.26668	0.341057
SNR52	833.96	950.715	1.14	0.189035	1180.91	3047.6	2.58071	1.36777
SNR53	357.366	90.2999	0.252682	-1.98461	24.9806	439.67	17.6005	4.13754
SNR53/67	1738.46	1584.78	0.911601	-0.133526	1636.67	1435.14	0.876863	-0.189577
SNR55	655.474	754.268	1.15072	0.202539	777.519	659.749	0.848531	-0.23696
SNR56	316.359	840.326	2.65624	1.40939	965.816	840.583	0.870335	-0.200357
SNR57	1286.79	715.704	0.556195	-0.846337	627.314	2039.46	3.2511	1.70093
SNR58	47.8554	25.1099	0.524704	-0.930423	24.6855	40.6488	1.64666	0.719545
SNR60	872.218	1149.2	1.31756	0.397872	1140.2	1172.13	1.028	0.0398451
SNR61	57.6947	6.51998	0.113008	-3.1455	8.57056	9.65697	1.12676	0.172182
SNR61/55/57	1325.48	1400.74	1.05678	0.0796766	1530.59	1440.15	0.940913	-0.0878665
SNR62	974.095	1363.28	1.39953	0.484946	1824.89	2840.87	1.55673	0.638519
SNR63	147.11	285.939	1.94371	0.958812	288.538	345.08	1.19596	0.258173
SNR64	924.516	138.158	0.149439	-2.74238	24.4918	32.4534	1.32507	0.406073
SNR65	360.698	797.53	2.21108	1.14475	945.799	1440	1.52252	0.606458
SNR66	1294.78	1106.89	0.854888	-0.226193	1388.5	4392.28	3.16334	1.66145
SNR67	530.949	493.543	0.929548	-0.105399	589.268	509.518	0.864663	-0.20979
SNR68	2076.41	2190.07	1.05474	0.0768876	2328.77	2350.15	1.00918	0.0131818
SNR69	1948.24	2136.84	1.09681	0.133308	2197.12	2120.05	0.964923	-0.0515145
SNR70	262.851	729.709	2.77613	1.47308	790.346	703.981	0.890725	-0.166948
SNR71	729.571	815.311	1.11752	0.160302	842.792	747.64	0.887099	-0.172833
SNR72	547.007	234.083	0.427934	-1.22454	130.359	68.8426	0.5281	-0.921116
SNR72/73/74/75/76/77/78	1228.64	1560.51	1.27011	0.344948	1618.9	1449.5	0.895359	-0.159462
SNR73	696.276	877.524	1.26031	0.333781	957.069	948.789	0.991349	-0.0125353
SNR74	853.408	663.679	0.77768	-0.362751	708.968	588.601	0.830222	-0.268431
SNR75	539.258	421.047	0.780788	-0.356997	409.823	506.526	1.23596	0.305634
SNR76	772.204	757.171	0.980532	-0.0283631	651.148	758.772	1.16528	0.220679
SNR77	146.931	125.072	0.851233	-0.232374	95.5124	84.4921	0.884619	-0.176871
SNR78	12.1583	15.6449	1.28676	0.363748	11.9034	18.7194	1.57261	0.653159
SNR79	1122.12	1441.73	1.28482	0.36157	1645.98	1920.23	1.16662	0.222333
SNR8	813.501	604.523	0.743114	-0.428345	589.942	732.52	1.24168	0.312295
SNR80	363.14	568.936	1.56671	0.64774	582.996	523.393	0.897764	-0.155592
SNR81	170.27	208.198	1.22275	0.290133	196.996	198.56	1.00794	0.0114129
SNR82	1439.16	1330.61	0.924572	-0.113142	1450.38	1927.24	1.32879	0.410109
SNR83	1098.3	179.922	0.163819	-2.60982	29.9764	28.6546	0.955907	-0.0650585
SNR84	1101.82	809.202	0.734422	-0.445319	869.146	724.469	0.833541	-0.262674
SNR85	207.685	529.511	2.54958	1.35026	470.187	318.525	0.677443	-0.561828
SNR86	349.578	948.4	2.71299	1.43988	1122.71	1137.85	1.01349	0.0193331
SNR87	738.663	1241.9	1.68128	0.749564	1450.85	2236.87	1.54176	0.624579
SNR9	845.41	902.339	1.06734	0.0940192	923.388	866.259	0.938131	-0.0921386
SUT/053/468/CUT494	1760.51	1575	0.894629	-0.160638	1660.16	1576.48	0.949599	-0.07461
SUT001	14.4069	2.42085	0.168034	-2.57318	3.05256	7.29338	2.38927	1.25657
SUT004	921.456	121.658	0.132028	-2.92108	122.585	276.226	2.25335	1.17207
SUT007	750.394	821.535	1.09481	0.130674	867.186	827.592	0.954342	-0.0674213
SUT010	7.78784	27.5766	3.54098	1.82415	21.8597	17.4808	0.79968	-0.322505
SUT014	264.24	639.768	2.42116	1.2757	615.275	947.898	1.54061	0.623501
SUT019	5.02356	13.0876	2.60524	1.38142	11.2195	51.7669	4.61399	2.20602
SUT035	14.2294	21.1583	1.48694	0.572347	17.2884	91.8908	5.31516	2.41011
SUT042	323.818	941.66	2.90799	1.54002	1019.27	981.598	0.96304	-0.054332
SUT049	549.536	443.395	0.806853	-0.309623	473.535	546.581	1.15426	0.206965
SUT055	312.236	635.848	2.03643	1.02604	725.303	1113.08	1.53464	0.617903
SUT056	56.2551	16.9686	0.301637	-1.72912	16.3428	95.1083	5.81959	2.54092
SUT058	702.161	589.677	0.839803	-0.251877	689.81	586.498	0.85023	-0.234074
SUT067	1263.8	992.155	0.785054	-0.349136	914.908	513.902	0.561698	-0.832133
SUT071/483	1093.04	956.422	0.87501	-0.192628	597.273	355.459	0.595138	-0.748705
SUT075	1117.83	1238.26	1.10774	0.147615	1433.33	1640.71	1.14469	0.194951
SUT083	860.863	745.146	0.86558	-0.208261	137.706	156.706	1.13798	0.18647
SUT084/SUT499	328.785	147.564	0.448815	-1.15581	51.6844	53.2816	1.0309	0.0439071
SUT085	334.367	679.823	2.03317	1.02373	698.408	482.72	0.691172	-0.532884
SUT086/CUT102	976.318	732.234	0.749996	-0.415045	696.515	2006.44	2.88068	1.52641
SUT087	21.3009	55.9435	2.62634	1.39305	50.4589	82.1403	1.62786	0.70298
SUT089	198.337	136.618	0.688819	-0.537803	123.574	492.653	3.9867	1.9952
SUT098	3466.09	3050.45	0.880085	-0.184286	4785.05	10967.9	2.29211	1.19668
SUT099	1426.1	1339.84	0.939515	-0.0900119	1336.89	1088.18	0.813963	-0.296966
SUT107	2632.88	890.713	0.338303	-1.56361	233.889	28.9535	0.123792	-3.01401
SUT111	1419.63	1497.54	1.05488	0.077075	1559.86	2689.46	1.72417	0.785898
SUT119	145.584	11.5059	0.0790327	-3.66141	10.3769	16.668	1.60625	0.683696
SUT123	52.5663	31.0692	0.591047	-0.758655	27.0221	36.9632	1.36789	0.451947
SUT125	624.573	77.5003	0.124085	-3.0106	39.3603	62.971	1.59986	0.677947
SUT126	1506.4	814.45	0.54066	-0.887206	821.948	850.056	1.0342	0.0485106
SUT129	857.175	802.37	0.936063	-0.0953228	829.998	899.993	1.08433	0.116806
SUT131	512.308	522.298	1.0195	0.0278624	603.129	676.207	1.12116	0.164998
SUT135	1327.43	1282.91	0.966466	-0.0492093	1366.45	1233.72	0.902866	-0.147416
SUT142	388.68	650.941	1.67475	0.743942	497.535	1084.97	2.18069	1.12479
SUT157/579	1880.27	955.564	0.508205	-0.976519	1329.24	1882.56	1.41627	0.502098
SUT167	2349.37	52.6377	0.022405	-5.48003	65.3047	294.241	4.50566	2.17174
SUT170	10.2736	11.7109	1.1399	0.188905	11.217	114.204	10.1813	3.34785
SUT171	185.857	273.161	1.46974	0.55556	260.101	494.283	1.90035	0.926267
SUT173	981.866	1179.39	1.20117	0.264439	1182.4	5097.68	4.31129	2.10812
SUT174	759.707	837.918	1.10295	0.141366	909.844	1044.54	1.14804	0.19917
SUT193	319.568	541.129	1.69331	0.759848	554.387	669.913	1.20839	0.273081
SUT211	481.161	21.8882	0.0454904	-4.45829	9.83304	13.0705	1.32924	0.410604
SUT218/655	65.2973	6.47029	0.0990898	-3.33512	8.21363	11.311	1.3771	0.461634
SUT219/656	2144.14	1533.55	0.715228	-0.483526	1585.27	1792.35	1.13063	0.177129
SUT229/661	603.123	659.274	1.0931	0.128424	903.757	1598.6	1.76884	0.822801
SUT233/CUT707	223.557	6.38702	0.02857	-5.12935	6.55689	7.13113	1.08758	0.121118
SUT234	1672.86	1213.49	0.7254	-0.463152	1231.93	1126.34	0.914284	-0.129286
SUT239/679	111.171	45.4146	0.40851	-1.29156	44.4865	66.8999	1.50382	0.588636
SUT249	40.7524	12.5383	0.307669	-1.70055	10.3014	15.2654	1.48187	0.567423
SUT259/691	313.457	465.031	1.48355	0.569058	456.498	437.431	0.95823	-0.0615561
SUT264	1647.28	1639.24	0.99512	-0.00705779	1351.29	876.734	0.64881	-0.624131
SUT267/697	383.837	409.031	1.06564	0.0917171	379.914	339.216	0.892875	-0.163469
SUT271	55.9933	9.41084	0.168071	-2.57286	9.5756	13.4928	1.40908	0.494753
SUT274/698	682.284	570.671	0.836412	-0.257715	645.486	930.345	1.44131	0.527381
SUT284/712	816.17	845.084	1.03543	0.0502257	1041.65	2872.15	2.7573	1.46326
SUT285	409.58	74.9151	0.182907	-2.45082	81.3867	69.902	0.858888	-0.219458
SUT289/717	890.975	1381.18	1.55019	0.632446	1564.78	1436.32	0.917905	-0.123583
SUT304/730	613.898	536.402	0.873765	-0.194682	550.841	630.862	1.14527	0.195687
SUT305	1017.19	1138.14	1.11891	0.162088	1196.72	1587.95	1.32691	0.408072
SUT311	1129.16	960.461	0.850599	-0.23345	1104.97	1159.39	1.04925	0.0693544
SUT329	2625.49	2375.93	0.904948	-0.144093	2351.39	2429.6	1.03326	0.0472073
SUT339	37.9331	13.8024	0.363861	-1.45854	12.1812	18.1961	1.49378	0.578968
SUT340	138.252	9.95633	0.0720156	-3.79555	12.2971	17.1502	1.39465	0.4799
SUT346	582.742	1411.7	2.42251	1.2765	1366.37	1179.2	0.863018	-0.212538
SUT347	132.131	29.6312	0.224257	-2.15678	29.7355	31.3188	1.05325	0.0748449
SUT348	294.649	335.96	1.1402	0.189292	86.8987	41.1884	0.473982	-1.0771
SUT349/CUT354	86.3464	47.084	0.545292	-0.874899	42.2458	60.9554	1.44287	0.528944
SUT354	301.018	355.224	1.18007	0.238878	1242.75	34892.3	28.0766	4.8113
SUT355	1314.21	986.804	0.750871	-0.413363	961.234	774.807	0.806054	-0.311052
SUT361	587.624	672.868	1.14507	0.195431	609.928	800.627	1.31266	0.392492
SUT362	657.401	579.242	0.881109	-0.182608	625.692	1011.82	1.61712	0.693426
SUT367	663.328	1164.46	1.75548	0.811868	1011.28	873.184	0.863445	-0.211824
SUT370	1196.56	1436.53	1.20054	0.263687	1543.37	1962.48	1.27156	0.346597
SUT375	1014.47	978.357	0.9644	-0.0522972	1137.08	1420.35	1.24913	0.32092
SUT376	1158.32	1373.3	1.1856	0.245614	1371.51	1602.38	1.16834	0.224458
SUT385	782.847	804.61	1.0278	0.0395605	840.081	871.555	1.03747	0.0530632
SUT388	749.842	704.288	0.939249	-0.0904199	668.74	795.556	1.18963	0.250518
SUT398	938.591	1082.91	1.15377	0.206351	1086.9	910.793	0.837976	-0.25502
SUT413	1104.59	1099.05	0.994982	-0.00725708	1249.17	1210.47	0.969023	-0.0453977
SUT414	395.134	492.668	1.24684	0.318275	430.579	368.048	0.854773	-0.226386
SUT417	127.095	74.9093	0.589398	-0.762686	83.7983	174.569	2.0832	1.0588
SUT418	38.1245	22.6831	0.594974	-0.749101	24.2098	26.4747	1.09355	0.129024
SUT420/CUT425	740.69	645.407	0.871359	-0.19866	714.491	651.813	0.912276	-0.132457
SUT430	1002.01	1074.82	1.07267	0.101204	1227.2	1034.1	0.842654	-0.246989
SUT431	1102.22	1393.83	1.26456	0.338633	1446.05	1487.89	1.02894	0.0411527
SUT432	1370.82	1635.14	1.19282	0.254375	1498.95	1509.76	1.00722	0.0103731
SUT433	1623.18	2194.19	1.35179	0.434866	1957.39	2059.9	1.05237	0.0736475
SUT437	1380.68	1840.38	1.33295	0.414619	1928.49	1999.97	1.03706	0.0525063
SUT441	1145.57	1710.21	1.49289	0.578108	1503.07	3209.94	2.13559	1.09464
SUT451	1996.44	2195.27	1.09959	0.136968	2125.19	2077.69	0.977651	-0.0326093
SUT456/029	470.52	18.8199	0.039998	-4.64393	19.0523	119.922	6.29433	2.65405
SUT457	1748.68	1155.48	0.660773	-0.597774	336.802	86.6329	0.257222	-1.95891
SUT463	1121.45	206.856	0.184454	-2.43866	30.2938	18.6034	0.6141	-0.703454
SUT465	1449.88	1783.25	1.22993	0.298579	1851.38	2161.41	1.16746	0.223372
SUT467	1659.08	1808.53	1.09008	0.124435	1927.74	2380.24	1.23473	0.304196
SUT469	1302.59	1216.89	0.934207	-0.0981856	1303.51	1347.83	1.034	0.0482299
SUT471	1173.54	1102.54	0.939497	-0.0900398	4673.63	2.74748e+06	587.868	9.19935
SUT473/CUT502	2136.02	2002.37	0.937429	-0.093219	2012.2	1997.56	0.992726	-0.0105329
SUT477	1035.69	1555.8	1.50219	0.587063	1550.27	1569.43	1.01236	0.01772
SUT479	1030.02	1418.86	1.37751	0.462066	1334.99	1903.52	1.42587	0.511844
SUT480	1061.36	133.44	0.125726	-2.99165	33.6382	25.057	0.744896	-0.424889
SUT492	1094.99	1224.14	1.11795	0.160855	1378.91	5350.24	3.88004	1.95607
SUT493	42.5481	12.1801	0.286266	-1.80457	11.8121	16.3137	1.3811	0.465815
SUT496	2053.36	1325.83	0.645686	-0.631094	476.914	117.278	0.24591	-2.0238
SUT500	1335.41	639.293	0.478724	-1.06273	365.855	182.44	0.498668	-1.00385
SUT501	1413.18	1369.54	0.969121	-0.0452506	1358.6	1506.4	1.10879	0.14898
SUT509	1090.03	80.3929	0.073753	-3.76115	46.4227	48.0409	1.03486	0.0494315
SUT515	1099.18	1475.66	1.34251	0.424936	1509.78	2282.74	1.51197	0.596431
SUT518	1700.1	3054.78	1.79682	0.845446	3545.12	18515.5	5.22283	2.38483
SUT526	1231.97	1514.48	1.22932	0.297857	1655.39	1282.07	0.774481	-0.368698
SUT532	2525.18	3437.86	1.36143	0.445122	3557.25	3494.3	0.982304	-0.0257581
SUT539	1417.53	1166.65	0.823016	-0.281007	1156.23	684.123	0.591684	-0.757101
SUT540	1253.47	1130.82	0.902145	-0.148569	1228.72	1251.5	1.01854	0.0264967
SUT543/115	1261.09	316.569	0.251029	-1.99407	376.203	403.074	1.07143	0.0995337
SUT546/118	1037.75	582.733	0.561535	-0.832553	789.995	918.658	1.16286	0.217683
SUT553	1390.77	1156.89	0.831837	-0.265628	1175.12	1220.06	1.03825	0.0541481
SUT558	2048.98	2055.82	1.00334	0.00480595	2095.06	1993.27	0.951415	-0.0718538
SUT570	2288.2	2050.81	0.896252	-0.158023	2341.2	2028.56	0.866462	-0.206792
SUT571	1558.43	2428.98	1.5586	0.640254	2451.73	2107.02	0.859403	-0.218593
SUT581	55.5357	9.11579	0.164143	-2.60698	9.17303	9.458	1.03107	0.0441372
SUT591	3587.48	1524.2	0.424866	-1.23492	1987.42	4677.5	2.35355	1.23484
SUT593	2325.73	959.084	0.41238	-1.27796	1181.63	1264.58	1.0702	0.097874
SUT602/176	1775.8	1209.58	0.681147	-0.553961	665.896	296.517	0.44529	-1.16718
SUT616	30.2502	15.0799	0.498506	-1.00432	15.0194	19.8602	1.3223	0.403053
SUT617	811.509	52.9404	0.065237	-3.93817	40.3594	65.8961	1.63273	0.707288
SUT643	7.96865	10.5495	1.32387	0.404763	14.0891	12.8611	0.912841	-0.131564
SUT718	332.828	176.81	0.531236	-0.912575	191.264	183.473	0.959263	-0.0600011
SUT722	698.937	818.78	1.17146	0.228313	788.997	710.924	0.901047	-0.150326
SUT725	732.371	889.399	1.21441	0.280258	936.872	1395.38	1.48941	0.574738
SUT729/CUT773	50.7555	33.2783	0.655659	-0.608982	40.0384	42.697	1.0664	0.0927503
SUT733	573.016	599.221	1.04573	0.064515	563.611	515.193	0.914094	-0.129586
SUT737/313	50.9851	18.5624	0.364074	-1.45769	20.0917	60.9139	3.0318	1.60017
SUT764	4686.44	4769.02	1.01762	0.0252018	5083.31	5693.09	1.11996	0.163444
SUT770	553.263	274.642	0.496404	-1.01041	222.455	229.832	1.03316	0.0470647
SUT796	1341.71	1348.45	1.00503	0.00723302	1377.51	1185.26	0.860435	-0.216861
SUT798/387	1004.52	982.189	0.977765	-0.0324398	1080.19	1324.58	1.22624	0.294242
SUT824	4192.84	3358.02	0.800893	-0.320319	2624.77	3624.91	1.38104	0.465754
SUT827	1265.8	1728	1.36514	0.44905	1686.66	1551.82	0.920055	-0.120208
SUT830	1270.04	1135.62	0.894161	-0.161394	1149.57	947.454	0.824183	-0.278963
SUT834	2305.75	1733.8	0.751943	-0.411304	1936.24	1958.72	1.01161	0.0166549
SUT842/425	1111.26	1269.38	1.14229	0.191927	1266.24	1381.76	1.09123	0.125956
SUT847	1014.28	1161.87	1.14551	0.19599	1239.4	1113.8	0.898655	-0.154161
tA(AGC)D	330.823	17.3043	0.052307	-4.25685	18.3801	24.7502	1.34658	0.4293
tA(AGC)F	810.559	468.635	0.578163	-0.790453	394.061	253.664	0.643719	-0.635497
tA(AGC)G	37.5615	31.7246	0.844602	-0.243656	32.9652	927.618	28.1393	4.81452
tA(AGC)H	692.39	620.841	0.896664	-0.15736	652.997	701.377	1.07409	0.103113
tA(AGC)J	1298.66	887.904	0.683707	-0.54855	974.208	1034.7	1.0621	0.0869142
tA(AGC)K1	22.3852	5.28105	0.235917	-2.08365	4.85764	11.5496	2.37761	1.24951
tA(AGC)K2	53.6085	29.7928	0.555748	-0.847498	28.2238	41.1026	1.45631	0.542321
tA(AGC)L	779.031	429.336	0.551115	-0.859574	341.24	198.807	0.5826	-0.779421
tA(AGC)M1	1157.21	910.22	0.786563	-0.346365	1231.72	1909.35	1.55014	0.632402
tA(AGC)M2	151.733	42.3638	0.279199	-1.84064	46.152	111.925	2.42513	1.27806
tA(AGC)P	1494.12	680.927	0.455738	-1.13372	107.466	54.8239	0.51015	-0.971007
tA(UGC)A	14.5677	13.8702	0.952114	-0.0707934	10.3405	8.68086	0.839497	-0.252403
tA(UGC)E	43.0931	17.1491	0.397955	-1.32932	19.9736	22.3327	1.11811	0.161062
tA(UGC)G	1947.5	1908.66	0.980057	-0.0290619	2059.38	2177.25	1.05724	0.0802972
tA(UGC)L	180.409	9.80979	0.0543754	-4.2009	8.61652	10.1808	1.18154	0.240673
tA(UGC)O	982.034	20.3378	0.0207099	-5.59354	21.3484	28.9386	1.35554	0.438869
tC(GCA)B	1400.73	1175.04	0.838876	-0.253471	1327	2452.69	1.84831	0.886203
tC(GCA)G	180.184	329.972	1.83131	0.872876	389.641	971.923	2.49441	1.3187
tC(GCA)P1	2023.07	1267.19	0.626371	-0.67491	1455.69	4946.9	3.39832	1.76482
tC(GCA)P2	53.7747	44.2414	0.822718	-0.28153	44.2499	41.6802	0.941927	-0.0863131
tD(GUC)B	1554.39	1857.08	1.19474	0.256693	1932.25	2081.51	1.07725	0.107354
tD(GUC)D	60.884	29.8078	0.489583	-1.03037	37.5065	48.4369	1.29143	0.368966
tD(GUC)G1	1129.62	836.157	0.740211	-0.433991	888.774	1280.22	1.44043	0.526499
tD(GUC)G2	1542.64	1458.4	0.945398	-0.0810064	1422.24	1098.75	0.772553	-0.372294
tD(GUC)I1	1061.43	1912.08	1.80142	0.849131	1896.29	1337.92	0.705544	-0.503192
tD(GUC)I2	414.477	1028.28	2.48092	1.31087	1321.92	1930.24	1.46018	0.546146
tD(GUC)J1	1061.7	49.1546	0.0462982	-4.4329	12.4358	8.2858	0.666288	-0.585782
tD(GUC)J2	441.483	351.994	0.797299	-0.326807	403.62	541.602	1.34186	0.424234
tD(GUC)J3	1757.66	1864.53	1.06081	0.0851626	1978.43	1855.12	0.937674	-0.0928418
tD(GUC)J4	1362.09	1510.05	1.10862	0.148769	1289.41	2158.74	1.67421	0.743478
tD(GUC)K	408.822	503.487	1.23155	0.300481	812.474	1514.04	1.8635	0.898014
tD(GUC)L1	921.394	1097.29	1.1909	0.252057	1154.59	915.252	0.792705	-0.335144
tD(GUC)L2	1437.62	1635.34	1.13753	0.185905	1732.46	1495.07	0.862975	-0.212609
tD(GUC)M	1428.13	188.359	0.131892	-2.92257	23.8975	8.86398	0.370917	-1.43083
tD(GUC)N	188.499	20.1496	0.106895	-3.22574	16.9659	34.5006	2.03352	1.02398
tD(GUC)O	888.598	1323.95	1.48993	0.575245	1392.84	1274.69	0.915173	-0.127884
tE(CUC)D	195.138	473.006	2.42396	1.27737	554.675	575.188	1.03698	0.0523919
tE(CUC)I	1026.23	195.754	0.190751	-2.39023	33.7111	27.4419	0.814032	-0.296843
tE(UUC)B	1095.19	1314.16	1.19994	0.262966	1415.92	1110.2	0.78408	-0.350928
tE(UUC)C	332.344	132.522	0.39875	-1.32645	48.5304	95.4946	1.96773	0.97653
tE(UUC)E1	1289.43	1589.42	1.23266	0.301776	1495.75	1038.38	0.694216	-0.526543
tE(UUC)E2	760.296	844.775	1.11111	0.152007	995.351	944.016	0.948426	-0.0763936
tE(UUC)E3	2599.66	1209.46	0.465239	-1.10396	1386.57	1361.56	0.981964	-0.0262575
tE(UUC)G1 SOE1	1139.54	1673.95	1.46897	0.554805	1906.17	1996.83	1.04756	0.0670337
tE(UUC)G2	522.302	516.659	0.989195	-0.0156736	561.113	560.282	0.998519	-0.00213834
tE(UUC)G3	1138.75	1266.58	1.11225	0.153482	1361.01	1071.81	0.787512	-0.344626
tE(UUC)I	917.642	1729.99	1.88525	0.914757	1867.95	1684.33	0.901698	-0.149283
tE(UUC)J	1402.08	1683.85	1.20097	0.264196	1586.18	1164.7	0.734281	-0.445597
tE(UUC)K	223.516	367.681	1.64499	0.71808	418.378	1014.14	2.42399	1.27738
tE(UUC)L	1202.1	1188.46	0.98865	-0.0164688	1215.47	1085.59	0.893142	-0.163038
tE(UUC)M	682.95	1009.13	1.4776	0.563255	1143.1	978.359	0.855883	-0.224514
tE(UUC)P	157.258	10.8432	0.0689515	-3.85827	12.2367	16.782	1.37144	0.455694
tF(GAA)B	1011.51	34.6783	0.0342838	-4.86633	29.2348	44.974	1.53837	0.621405
tF(GAA)D	975.186	919.449	0.942845	-0.0849077	1013.54	1017.44	1.00385	0.0055404
tF(GAA)F	1037.54	1063.32	1.02484	0.0354014	1083.01	1143.52	1.05587	0.0784386
tF(GAA)G	1160.61	978.65	0.843222	-0.246015	976.561	758.351	0.776553	-0.364844
tF(GAA)H1	972.684	893.331	0.918419	-0.122776	946.969	982.066	1.03706	0.0525038
tF(GAA)H2	1804.68	1191.74	0.660362	-0.598672	1108.1	887.715	0.801118	-0.319914
tF(GAA)M	53.5061	14.7006	0.274747	-1.86382	15.1396	23.609	1.55942	0.641007
tF(GAA)N	1177.55	1238.44	1.05171	0.0727359	1201.31	1073.35	0.893478	-0.162495
tF(GAA)P1	1547.05	1328.57	0.858773	-0.219651	1378.08	1344.3	0.975488	-0.0358038
tF(GAA)P2	3034.25	2969.43	0.978636	-0.0311553	3017.57	2520.94	0.83542	-0.259426
tG(CCC)D SUF3	1806.55	2541.97	1.40709	0.492711	2899.27	2973.46	1.02559	0.036451
tG(CCC)O SUF5	865.734	997.183	1.15183	0.203933	929.126	720.03	0.774954	-0.367817
tG(GCC)B	2464.16	2100.85	0.852565	-0.230118	2202.9	3302.87	1.49933	0.584321
tG(GCC)C SUF16	1902.76	301.039	0.158212	-2.66007	62.0455	60.6341	0.977252	-0.0331971
tG(GCC)D1	1255.57	208.303	0.165902	-2.59159	22.9954	11.3914	0.495377	-1.0134
tG(GCC)D2	1143.22	1712.63	1.49808	0.58311	1814.66	2021.94	1.11423	0.156044
tG(GCC)E	1046.91	1338.28	1.27831	0.354242	1411.15	1335.31	0.946255	-0.0796995
tG(GCC)F1 SUF20	902.444	1070.45	1.18617	0.246311	1069.39	889.262	0.831564	-0.2661
tG(GCC)F2	297.766	122.884	0.412686	-1.27688	117.821	240.46	2.04089	1.0292
tG(GCC)G1	1804.13	2608.41	1.4458	0.531866	3083.04	3326.85	1.07908	0.109804
tG(GCC)G2	1556.23	902.492	0.579921	-0.786072	494.973	224.982	0.454535	-1.13754
tG(GCC)J1	212.512	30.9435	0.145608	-2.77984	32.0608	45.4662	1.41813	0.503985
tG(GCC)J2	1447.87	983.793	0.679475	-0.557509	1334.54	1733.54	1.29898	0.377376
tG(GCC)M	46.287	19.4456	0.420109	-1.25116	15.7431	35.1817	2.23473	1.1601
tG(GCC)O1	4382.49	4364.9	0.995986	-0.00580241	4544.39	4314.34	0.949378	-0.0749456
tG(GCC)O2 SUF17	799.257	1114.71	1.39468	0.479937	1241.94	1019.55	0.82094	-0.284652
tG(GCC)P1	1188.13	1360.07	1.14472	0.194994	1445.59	1394.15	0.964419	-0.0522679
tG(GCC)P2	801.762	589.292	0.734996	-0.444191	564.819	582.333	1.03101	0.0440572
tG(UCC)G SUF4	1213.38	1163.61	0.958976	-0.0604336	1066.66	726.821	0.681402	-0.553423
tG(UCC)N SUF6	1592.01	1825.7	1.14679	0.197607	2071.28	1901.22	0.917894	-0.123601
tG(UCC)O SUF1	2821.94	3738.52	1.32481	0.405782	4013.78	4809.51	1.19825	0.260929
tH(GUG)E1	1210.45	1603.92	1.32505	0.406049	1804.23	2048.41	1.13534	0.18312
tH(GUG)E2	5276.86	795.949	0.150837	-2.72893	89.6979	48.3558	0.539096	-0.891386
tH(GUG)G1	264.274	318.769	1.20621	0.270481	357.962	278.913	0.779169	-0.359991
tH(GUG)G2	649.557	965.534	1.48645	0.571872	1114.91	2955.22	2.65062	1.40633
tH(GUG)H	1128.33	1747.57	1.54881	0.63116	1730.78	1357.22	0.784165	-0.350771
tH(GUG)K	3277.4	3508.84	1.07062	0.0984431	3353.04	2401.73	0.716284	-0.481397
tH(GUG)M	1029.95	1235.06	1.19914	0.262004	1322.21	1079.12	0.816151	-0.293092
tI(AAU)B	1272.81	941.395	0.739619	-0.435145	1009.3	961.072	0.952212	-0.0706453
tI(AAU)D	1212.4	1443.37	1.1905	0.25157	1489.87	1686.87	1.13222	0.179159
tI(AAU)E1	1389.72	1488.43	1.07103	0.0989976	1570.64	1390.14	0.885078	-0.176124
tI(AAU)E2	589.442	125.448	0.212824	-2.23226	120.544	208.95	1.7334	0.793602
tI(AAU)G	865.142	964.438	1.11477	0.156751	1015.33	833.127	0.820548	-0.28534
tI(AAU)I1	1914.91	1045.84	0.546156	-0.872616	941.971	628.786	0.667521	-0.583114
tI(AAU)I2	25.6245	17.5575	0.685184	-0.545438	16.3576	14.1254	0.86354	-0.211665
tI(AAU)L1	197.4	35.7811	0.181262	-2.46385	34.5724	39.2044	1.13398	0.181396
tI(AAU)L2	1489.01	1405.1	0.943643	-0.0836872	1593.32	1721.98	1.08075	0.112033
tI(AAU)N1	961.231	447.132	0.465166	-1.10418	364.473	297.354	0.815846	-0.293632
tI(AAU)N2	966.722	1332.83	1.37871	0.463321	1394.48	1243.55	0.891764	-0.165267
tI(AAU)P1	902.995	1401.27	1.5518	0.633946	1464.35	1272.72	0.869141	-0.202338
tI(AAU)P2	845.005	859.69	1.01738	0.0248563	841.501	856.544	1.01788	0.0255621
tI(UAU)D	43.1583	23.427	0.542815	-0.881468	23.0306	30.8566	1.33981	0.422025
tI(UAU)L	2588.74	2564.29	0.990555	-0.0136905	2411.23	5844.22	2.42374	1.27724
tK(CUU)C	111.405	28.1179	0.252393	-1.98625	28.7694	31.5857	1.09789	0.134737
tK(CUU)D1	2188.68	2177.81	0.995034	-0.00718216	2370.16	2304.8	0.972426	-0.0403404
tK(CUU)D2	1004.77	1161.89	1.15637	0.209608	1293.7	1222.79	0.945189	-0.0813248
tK(CUU)E1	1238.07	1465.41	1.18362	0.243202	1645.15	1658.97	1.0084	0.012074
tK(CUU)E2	529.346	359.071	0.678329	-0.559944	316.176	344.952	1.09101	0.125668
tK(CUU)F	1723.35	1373.34	0.796905	-0.327521	1289.7	1275.74	0.989173	-0.0157059
tK(CUU)G1	2160.58	458.071	0.212013	-2.23777	267.715	270.916	1.01196	0.0171469
tK(CUU)G2	1425.34	1331.63	0.934259	-0.0981051	1744.51	2622.91	1.50352	0.588346
tK(CUU)G3	1746.29	64.1617	0.0367417	-4.76644	32.6488	30.2175	0.925531	-0.111647
tK(CUU)I	40.0715	32.6108	0.813814	-0.297229	20.5728	22.6148	1.09925	0.136525
tK(CUU)J	2001.89	2311.83	1.15482	0.20767	2685.39	3246.38	1.2089	0.273698
tK(CUU)K	2080.93	1770.14	0.85065	-0.233363	665.295	250.259	0.376163	-1.41057
tK(CUU)M	1899.72	1041.56	0.54827	-0.867041	1140.32	1056.66	0.926641	-0.109917
tK(CUU)P	1640.03	2051.5	1.25089	0.322955	2267.27	2047.48	0.903057	-0.147111
tK(UUU)D	1806	753.596	0.417273	-1.26094	617.985	656.018	1.06154	0.0861644
tK(UUU)G1	131.691	36.6469	0.27828	-1.84539	37.3987	84.3268	2.25481	1.173
tK(UUU)G2	1686.55	949.628	0.56306	-0.82864	1295.21	6607.27	5.1013	2.35087
tK(UUU)K	28.1859	13.1559	0.466755	-1.09926	14.396	21.4954	1.49315	0.578356
tK(UUU)L	795.26	1159.7	1.45826	0.544252	890.999	662.871	0.743964	-0.426695
tK(UUU)O	1450.73	548.82	0.378308	-1.40237	125.859	49.7154	0.395009	-1.34004
tK(UUU)P	1880.08	1385.13	0.73674	-0.440772	1355.43	1150.89	0.849096	-0.236001
tL(CAA)A SUP56	1585.86	2186.61	1.37881	0.463429	2125.97	2233.51	1.05059	0.0711934
tL(CAA)C SUP53	29.0051	20.2268	0.697353	-0.52004	20.8359	33.3117	1.59876	0.676954
tL(CAA)D	1090.55	1659.71	1.52191	0.605879	1773.34	2217.16	1.25028	0.322246
tL(CAA)G1	1229.22	1626.9	1.32353	0.404388	1822.74	1793.28	0.983836	-0.0235096
tL(CAA)G2 SUP54	848.181	1358.32	1.60145	0.679375	1458.98	1381.37	0.946806	-0.0788588
tL(CAA)G3	1996.44	2213.21	1.10858	0.148711	2433.9	2820.23	1.15873	0.212543
tL(CAA)K	1098.07	1468.82	1.33763	0.419681	1593.43	1531.79	0.96132	-0.0569119
tL(CAA)L	947.324	208.147	0.219721	-2.18626	45.5751	43.6978	0.95881	-0.0606839
tL(CAA)M	1103.54	1383.74	1.25391	0.32643	1626.58	2316.55	1.42419	0.510138
tL(CAA)N	374.976	624.079	1.66432	0.73493	456.758	383.519	0.839655	-0.252131
tL(GAG)G	435.254	598.751	1.37564	0.460098	673.615	701.139	1.04086	0.0577752
tL(UAA)B1	509.087	671.324	1.31868	0.399098	704.198	633.199	0.899178	-0.153322
tL(UAA)B2	948.549	1126.33	1.18742	0.247831	1391.07	1520.37	1.09295	0.128226
tL(UAA)D	982.5	1604	1.63257	0.707145	1753.11	1609.69	0.918192	-0.123132
tL(UAA)J SUP51	1575.5	2137.47	1.35669	0.440091	2381.2	11003.1	4.62083	2.20815
tL(UAA)K	1178.7	1536.07	1.3032	0.382055	1280.8	617.215	0.481897	-1.0532
tL(UAA)L	2204.98	2042.9	0.926493	-0.110148	2278.17	8394.99	3.68497	1.88165
tL(UAA)N	822.657	886.618	1.07775	0.108021	1008.96	1215.02	1.20422	0.268102
tL(UAG)J	51.0306	55.4064	1.08575	0.118691	54.164	78.8256	1.45531	0.541331
tL(UAG)L1	1186.03	1078.74	0.909542	-0.136787	915.151	518.336	0.566394	-0.820123
tL(UAG)L2	973.247	857.056	0.880615	-0.183417	786.82	572.965	0.728203	-0.457588
tM(CAU)C	28.7364	40.9744	1.42587	0.511841	42.4994	69.3144	1.63095	0.705714
tN(GUU)C	2887.77	1049.76	0.363518	-1.4599	588.055	269.814	0.458824	-1.12399
tN(GUU)F	519.702	747.644	1.4386	0.524667	792.469	797.252	1.00604	0.00868173
tN(GUU)G	1814.95	2397.66	1.32106	0.401698	3189.86	200972	63.0034	5.97736
tN(GUU)K	522.033	142.428	0.272834	-1.87391	56.341	65.3013	1.15904	0.212929
tN(GUU)L	359.911	582.403	1.61819	0.69438	628.721	618.41	0.983601	-0.0238553
tN(GUU)N1	70.2019	40.108	0.571324	-0.807618	38.7644	74.6144	1.92482	0.94472
tN(GUU)N2	1533.81	1694.61	1.10484	0.143839	1789.7	2031.88	1.13532	0.183097
tN(GUU)O1	801.972	860.413	1.07287	0.101477	968.812	743.008	0.766926	-0.38284
tN(GUU)O2	1635.8	2049.74	1.25305	0.325445	2083.97	2464.18	1.18244	0.24177
tN(GUU)P	50.27	14.8458	0.295322	-1.75964	14.7705	36.1692	2.44875	1.29205
tP(AG)C SUF2	218.492	196.716	0.900332	-0.151471	181.716	177.367	0.976067	-0.0349472
tP(AGG)N SUF10	117.572	19.1165	0.162594	-2.62065	18.8133	23.7116	1.26036	0.333837
tP(UGG)A TRN1	1611.7	380.455	0.236058	-2.08278	529.99	2108.36	3.97812	1.99209
tP(UGG)F SUF9	904.369	907.034	1.00295	0.00424509	1149.02	1304.78	1.13555	0.183396
tP(UGG)H SUF8	1434.58	1307.25	0.911241	-0.134095	1512.4	1962.47	1.29759	0.375832
tP(UGG)L	85.8672	18.967	0.220888	-2.17861	17.7519	30.4701	1.71644	0.779422
tP(UGG)M SUF7	1105.92	1247.71	1.12821	0.174038	1444.86	3285.5	2.27393	1.18519
tP(UGG)N1	36.8125	24.5906	0.667995	-0.582091	27.446	38.923	1.41816	0.504024
tP(UGG)N2	2001.34	2315.6	1.15703	0.210421	2501.03	2271.04	0.908039	-0.139174
tP(UGG)O1	1370.38	1729.18	1.26182	0.335508	1868.91	1565.61	0.837715	-0.255469
tP(UGG)O2 SUF11	1689.06	1981.02	1.17285	0.23002	2311.15	2609.42	1.12906	0.17512
tP(UGG)O3	104.243	17.272	0.165691	-2.59344	20.6447	18.1021	0.876841	-0.189613
tQ(CUG)M CDC65	367.606	670.777	1.82472	0.867673	779.007	625.469	0.802905	-0.316698
tQ(UUG)B	773.68	793.539	1.02567	0.036563	842.801	786.145	0.932776	-0.100397
tQ(UUG)C	567.362	745.653	1.31424	0.394234	814.417	821.635	1.00886	0.0127311
tQ(UUG)D1	44.9114	6.52002	0.145175	-2.78413	6.37733	11.8523	1.85851	0.894144
tQ(UUG)D2	320.325	90.128	0.281365	-1.82949	26.1783	112.021	4.27916	2.09733
tQ(UUG)D3	433.625	951.055	2.19327	1.13308	987.266	823.577	0.834201	-0.261534
tQ(UUG)E1	1402.05	1943.36	1.38608	0.471016	2125.66	1887.29	0.887864	-0.17159
tQ(UUG)E2	186.235	427.031	2.29296	1.19721	582.684	1075.12	1.84511	0.883708
tQ(UUG)H	1830.06	2307.3	1.26078	0.334315	2632.44	3224.58	1.22494	0.292712
tQ(UUG)L	2508.92	1008.22	0.401855	-1.31525	72.8281	26.1494	0.359056	-1.47772
tR(ACG)D	1804.52	1980.49	1.09752	0.134242	2231.81	2061.72	0.923791	-0.114361
tR(ACG)E	1112.4	1537.07	1.38176	0.466511	1577.16	1361.31	0.86314	-0.212334
tR(ACG)J	1407.32	2072.86	1.47292	0.558677	1953.7	2067.98	1.05849	0.0820076
tR(ACG)K	1833.7	1886.06	1.02856	0.0406226	1861.21	1697.22	0.911891	-0.133066
tR(ACG)L	118.045	26.8749	0.227666	-2.13501	29.961	68.2783	2.27891	1.18834
tR(ACG)O	2852.75	1648.63	0.577909	-0.791086	1891.1	3175.57	1.67922	0.747792
tR(CCG)L TRR4	3775.34	757.588	0.200668	-2.31712	96.7484	59.2138	0.612039	-0.708304
tR(CCU)J HSX1	7101.82	36.6863	0.00516576	-7.5968	6.67682	8.90275	1.33338	0.415091
tR(UCU)B	100.371	14.3415	0.142884	-2.80708	12.1522	14.2434	1.17208	0.229072
tR(UCU)D	83.4548	25.3134	0.303319	-1.72109	22.8343	28.4039	1.24391	0.314887
tR(UCU)E	4472.21	315.521	0.0705515	-3.82518	116.023	168.871	1.45549	0.541502
tR(UCU)G1	112.78	14.5269	0.128808	-2.95671	12.9163	16.4126	1.27069	0.345608
tR(UCU)G2	1112.84	1437.55	1.29178	0.369365	1657.65	1701.04	1.02618	0.0372771
tR(UCU)G3	1787.3	1921.51	1.07509	0.104463	2059.25	2220.53	1.07832	0.108784
tR(UCU)J1	1234.68	1679.1	1.35995	0.443554	1927.11	2589.92	1.34394	0.426469
tR(UCU)J2	1728.1	1802.4	1.04299	0.0607296	1947.55	1872.32	0.96137	-0.0568364
tR(UCU)K	2046.59	1310.91	0.640535	-0.642651	1475.99	1993.2	1.35042	0.433405
tR(UCU)M1	244.062	445.811	1.82663	0.869186	457.976	508.034	1.1093	0.149654
tR(UCU)M2	958.942	1354.36	1.41235	0.498099	1464.93	1404.16	0.958518	-0.0611225
tS(AGA)A	33.6091	20.4423	0.608236	-0.717297	12.1116	28.2092	2.32912	1.21978
tS(AGA)B	75.6627	31.7064	0.41905	-1.25481	26.7318	39.8038	1.48901	0.574352
tS(AGA)D1	2239.2	1725.11	0.770413	-0.376296	1820.47	1541	0.846489	-0.240437
tS(AGA)D2	1285.36	551.516	0.429076	-1.22069	544.196	718.558	1.3204	0.400979
tS(AGA)D3	2188.39	1997.32	0.912689	-0.131805	2953.34	8642.32	2.92629	1.54907
tS(AGA)E	1217.1	1227.58	1.00861	0.0123672	1258.9	1063.96	0.845149	-0.242722
tS(AGA)G	109.639	49.3412	0.450033	-1.1519	40.0344	77.7608	1.94235	0.957803
tS(AGA)H	923.141	1004.65	1.0883	0.122074	1138.96	1577.29	1.38485	0.469735
tS(AGA)J	348.701	34.1364	0.0978958	-3.35261	33.97	66.5884	1.96021	0.97101
tS(AGA)L	1117.13	1315.42	1.17751	0.235733	1417.43	1668.82	1.17736	0.235552
tS(AGA)M	209.696	11.4995	0.054839	-4.18865	12.4238	10.1546	0.817351	-0.290972
tS(CGA)C SUP61	1582.1	1757.47	1.11085	0.15166	1557.54	1294.53	0.831138	-0.26684
tS(GCU)F	35.2125	33.0303	0.938028	-0.0922972	35.9155	68.8398	1.91671	0.938635
tS(GCU)L	2701.11	1512.64	0.560005	-0.836489	1482.69	1217.29	0.820998	-0.284549
tS(GCU)O	1692.26	1629.27	0.962779	-0.0547235	1770.94	1493.32	0.843237	-0.24599
tS(UGA)I SUP17	443.168	601.672	1.35766	0.441123	594.984	476.443	0.800765	-0.320549
tS(UGA)P SUP16	933.118	820.646	0.879466	-0.1853	847.435	685.011	0.808334	-0.306976
tT(AGU)B	1023.36	1123.26	1.09763	0.13439	1144.88	946.552	0.826772	-0.274438
tT(AGU)C	539.184	442.412	0.82052	-0.285389	436.363	371.946	0.852377	-0.230436
tT(AGU)D	204.096	14.0914	0.0690432	-3.85636	9.40287	10.6274	1.13023	0.176622
tT(AGU)H	221.827	29.2322	0.131779	-2.92381	26.999	28.5393	1.05705	0.0800439
tT(AGU)I1	1476.38	816.317	0.552919	-0.854861	835.13	861.089	1.03108	0.0441613
tT(AGU)I2	1030.81	955.106	0.926561	-0.110041	998.566	863.692	0.864932	-0.209341
tT(AGU)J	4883.75	1269.89	0.260023	-1.94329	959.938	1409.61	1.46843	0.554278
tT(AGU)N1	55.2472	64.472	1.16697	0.222772	63.4518	73.265	1.15466	0.207462
tT(AGU)N2	90.9718	17.621	0.193698	-2.36812	17.3442	27.2451	1.57085	0.651549
tT(AGU)O1	1769.64	1548.63	0.875111	-0.192462	1624.92	1297.78	0.798675	-0.32432
tT(AGU)O2	196.104	29.5738	0.150807	-2.72923	23.4388	28.1744	1.20204	0.265486
tT(CGU)K TRT2	68.4247	21.2524	0.310595	-1.68689	23.2254	94.5044	4.06902	2.02468
tT(UGU)G1	116.64	35.9637	0.308331	-1.69745	34.9743	31.3675	0.896873	-0.157024
tT(UGU)G2	52.3624	13.0977	0.250135	-1.99922	9.88323	16.2009	1.63923	0.71302
tT(UGU)H	1733.48	1585.88	0.914856	-0.128383	1581.54	1202.75	0.760497	-0.394985
tT(UGU)P	1479.46	1701.95	1.15038	0.202112	1912.65	2337.82	1.22229	0.289587
tV(AAC)E1	1284.97	1128.59	0.878304	-0.187208	1165.73	905.032	0.776364	-0.365194
tV(AAC)E2	2072.96	1141.64	0.550733	-0.860576	1202.54	994.1	0.826668	-0.274621
tV(AAC)G1	125.207	11.3345	0.090526	-3.46552	12.0048	12.5306	1.0438	0.0618487
tV(AAC)G2	29.5819	9.04135	0.305639	-1.7101	11.5006	8.03775	0.698895	-0.516851
tV(AAC)G3	69.2633	38.2206	0.551815	-0.857742	34.9004	56.3667	1.61507	0.691599
tV(AAC)H	31.9235	10.0888	0.316029	-1.66187	10.7816	12.4436	1.15415	0.206833
tV(AAC)J	909.632	620.36	0.68199	-0.552177	445.135	293.526	0.659409	-0.600754
tV(AAC)K1	463.36	20.0363	0.0432413	-4.53145	15.8528	16.2292	1.02375	0.0338615
tV(AAC)K2	1314.72	1846.04	1.40413	0.48968	1992.55	2177.98	1.09306	0.128375
tV(AAC)L	28.0716	17.0674	0.607996	-0.717867	18.1883	20.4087	1.12208	0.166179
tV(AAC)M1	51.4198	7.82703	0.152218	-2.71579	6.7202	6.39849	0.952128	-0.0707729
tV(AAC)M2	3024.85	1370.81	0.453183	-1.14183	383.191	134.802	0.351789	-1.50722
tV(AAC)M3	100.438	38.6216	0.384532	-1.37882	31.2369	139.661	4.47102	2.16061
tV(AAC)O	193.058	19.3849	0.100409	-3.31603	10.4708	55.8311	5.33208	2.4147
tV(CAC)D	3757.49	102.363	0.0272425	-5.198	21.0617	22.6588	1.07583	0.105454
tV(CAC)H	178.057	117.081	0.657546	-0.604836	124.18	1098.95	8.84965	3.14562
tV(UAC)B	49.4276	25.1771	0.509374	-0.973204	21.1932	52.027	2.45489	1.29566
tV(UAC)D	728.833	36.5168	0.0501031	-4.31896	50.2021	212.196	4.22684	2.07958
tW(CCA)G1	25.8322	10.4259	0.403599	-1.30901	9.75312	12.6936	1.30149	0.380162
tW(CCA)G2	2741.9	1885.33	0.687602	-0.540355	2162	1929.63	0.892523	-0.164039
tW(CCA)J	83.0701	29.5343	0.355535	-1.49194	30.0778	334.056	11.1064	3.47332
tW(CCA)K	1537.19	1393.89	0.906776	-0.141181	1519.85	1364.12	0.897537	-0.155957
tW(CCA)M	2705.66	971.616	0.359106	-1.47752	260.948	136.748	0.524042	-0.932247
tW(CCA)P	323.978	28.2377	0.0871593	-3.5202	25.6618	31.9965	1.24685	0.318289
tX(XXX)D	48.927	128.675	2.62994	1.39503	114.115	371.349	3.25417	1.70229
tY(GUA)D SUP2	968.713	923.451	0.953276	-0.0690341	970.819	851.338	0.876927	-0.189471
tY(GUA)F1 SUP11	40.2624	17.9295	0.445317	-1.1671	20.0939	17.9805	0.89482	-0.160331
tY(GUA)F2 SUP6	131.198	59.6696	0.454805	-1.13668	18.2883	17.8361	0.975272	-0.036123
tY(GUA)J1 SUP7	573.983	514.136	0.895734	-0.158858	482.578	314.442	0.651588	-0.617969
tY(GUA)J2 SUP4	37.3624	24.5126	0.656077	-0.608064	28.9078	37.8385	1.30894	0.388396
tY(GUA)M1 SUP5	2107.92	1534.39	0.727914	-0.458159	1587.78	1268.65	0.799009	-0.323716
tY(GUA)M2 SUP8	909.091	738.061	0.811867	-0.300684	732.968	605.483	0.826071	-0.275662
tY(GUA)O SUP3	927.863	727.743	0.784321	-0.350483	682.894	547.416	0.801612	-0.319024
U1 snRNA SNR19	692.938	320.661	0.462756	-1.11168	69.0994	46.9114	0.678897	-0.558735
U2 snRNA snR20 LSR1	2188.76	277.925	0.126979	-2.97734	92.9731	119.84	1.28898	0.366229
U4 snRNA SNR14	443.259	51.9857	0.117281	-3.09196	18.6189	23.1246	1.24199	0.312656
U5 snRNA SNR7	1251.19	1249.39	0.998561	-0.00207749	1299.68	1237.28	0.951984	-0.0709903
U6 snRNA SNR6	272.033	72.5667	0.266757	-1.9064	77.1923	281.9	3.65192	1.86866

## Sheet: Pool vs Batch plot
Type	Pool vs Batch log FC	ID	CUT	ncRNA	snoRNA	SUT	tRNA	snRNA
CUT	-0.26958	CUT001/437	-0.26958	#N/A	#N/A	#N/A	#N/A	#N/A
CUT	-1.40986	CUT002	-1.40986	#N/A	#N/A	#N/A	#N/A	#N/A
CUT	-3.40632	CUT005	-3.40632	#N/A	#N/A	#N/A	#N/A	#N/A
CUT	1.50497	CUT007	1.50497	#N/A	#N/A	#N/A	#N/A	#N/A
CUT	-0.329236	CUT008	-0.329236	#N/A	#N/A	#N/A	#N/A	#N/A
CUT	-0.00555108	CUT015	-0.00555108	#N/A	#N/A	#N/A	#N/A	#N/A
CUT	0.356827	CUT040	0.356827	#N/A	#N/A	#N/A	#N/A	#N/A
CUT	-0.167705	CUT058	-0.167705	#N/A	#N/A	#N/A	#N/A	#N/A
CUT	1.98284	CUT060	1.98284	#N/A	#N/A	#N/A	#N/A	#N/A
CUT	-0.571725	CUT083	-0.571725	#N/A	#N/A	#N/A	#N/A	#N/A
CUT	-0.126598	CUT084/SUT068	-0.126598	#N/A	#N/A	#N/A	#N/A	#N/A
CUT	-2.17642	CUT095	-2.17642	#N/A	#N/A	#N/A	#N/A	#N/A
CUT	-0.556602	CUT103	-0.556602	#N/A	#N/A	#N/A	#N/A	#N/A
CUT	0.21939	CUT123	0.21939	#N/A	#N/A	#N/A	#N/A	#N/A
CUT	-0.0643164	CUT142	-0.0643164	#N/A	#N/A	#N/A	#N/A	#N/A
CUT	-1.20044	CUT150	-1.20044	#N/A	#N/A	#N/A	#N/A	#N/A
CUT	0.304592	CUT170	0.304592	#N/A	#N/A	#N/A	#N/A	#N/A
CUT	0.633007	CUT213	0.633007	#N/A	#N/A	#N/A	#N/A	#N/A
CUT	-0.46788	CUT213/690	-0.46788	#N/A	#N/A	#N/A	#N/A	#N/A
CUT	-0.038322	CUT217	-0.038322	#N/A	#N/A	#N/A	#N/A	#N/A
CUT	-0.0555323	CUT238	-0.0555323	#N/A	#N/A	#N/A	#N/A	#N/A
CUT	0.569392	CUT244	0.569392	#N/A	#N/A	#N/A	#N/A	#N/A
CUT	1.69197	CUT248	1.69197	#N/A	#N/A	#N/A	#N/A	#N/A
CUT	-0.900374	CUT277	-0.900374	#N/A	#N/A	#N/A	#N/A	#N/A
CUT	-0.954621	CUT296	-0.954621	#N/A	#N/A	#N/A	#N/A	#N/A
CUT	0.23289	CUT296/SUT301	0.23289	#N/A	#N/A	#N/A	#N/A	#N/A
CUT	-2.50673	CUT298/771	-2.50673	#N/A	#N/A	#N/A	#N/A	#N/A
CUT	-0.288407	CUT315	-0.288407	#N/A	#N/A	#N/A	#N/A	#N/A
CUT	-0.372192	CUT320	-0.372192	#N/A	#N/A	#N/A	#N/A	#N/A
CUT	-1.11109	CUT332	-1.11109	#N/A	#N/A	#N/A	#N/A	#N/A
CUT	-0.12712	CUT353/SUT758	-0.12712	#N/A	#N/A	#N/A	#N/A	#N/A
CUT	-3.71452	CUT356	-3.71452	#N/A	#N/A	#N/A	#N/A	#N/A
CUT	-3.43568	CUT374	-3.43568	#N/A	#N/A	#N/A	#N/A	#N/A
CUT	-2.01757	CUT378	-2.01757	#N/A	#N/A	#N/A	#N/A	#N/A
CUT	0.0182925	CUT379	0.0182925	#N/A	#N/A	#N/A	#N/A	#N/A
CUT	0.36254	CUT424	0.36254	#N/A	#N/A	#N/A	#N/A	#N/A
CUT	-0.0730054	CUT436	-0.0730054	#N/A	#N/A	#N/A	#N/A	#N/A
CUT	-1.0205	CUT441	-1.0205	#N/A	#N/A	#N/A	#N/A	#N/A
CUT	-1.74348	CUT442	-1.74348	#N/A	#N/A	#N/A	#N/A	#N/A
CUT	-0.20319	CUT458	-0.20319	#N/A	#N/A	#N/A	#N/A	#N/A
CUT	-1.32856	CUT461	-1.32856	#N/A	#N/A	#N/A	#N/A	#N/A
CUT	0.305169	CUT462	0.305169	#N/A	#N/A	#N/A	#N/A	#N/A
CUT	0.199758	CUT465	0.199758	#N/A	#N/A	#N/A	#N/A	#N/A
CUT	-0.18684	CUT468	-0.18684	#N/A	#N/A	#N/A	#N/A	#N/A
CUT	-0.0848015	CUT474	-0.0848015	#N/A	#N/A	#N/A	#N/A	#N/A
CUT	-2.51483	CUT523	-2.51483	#N/A	#N/A	#N/A	#N/A	#N/A
CUT	-0.155622	CUT541/542/SUT503	-0.155622	#N/A	#N/A	#N/A	#N/A	#N/A
CUT	-2.29041	CUT546	-2.29041	#N/A	#N/A	#N/A	#N/A	#N/A
CUT	-5.48916	CUT547	-5.48916	#N/A	#N/A	#N/A	#N/A	#N/A
CUT	-3.3562	CUT572	-3.3562	#N/A	#N/A	#N/A	#N/A	#N/A
CUT	-0.279531	CUT575	-0.279531	#N/A	#N/A	#N/A	#N/A	#N/A
CUT	-2.78856	CUT634	-2.78856	#N/A	#N/A	#N/A	#N/A	#N/A
CUT	0.0121502	CUT645	0.0121502	#N/A	#N/A	#N/A	#N/A	#N/A
CUT	-0.0902757	CUT666	-0.0902757	#N/A	#N/A	#N/A	#N/A	#N/A
CUT	0.353941	CUT672	0.353941	#N/A	#N/A	#N/A	#N/A	#N/A
CUT	0.186613	CUT764	0.186613	#N/A	#N/A	#N/A	#N/A	#N/A
CUT	-0.191809	CUT775/SUT307	-0.191809	#N/A	#N/A	#N/A	#N/A	#N/A
CUT	0.490843	CUT782	0.490843	#N/A	#N/A	#N/A	#N/A	#N/A
CUT	-1.66751	CUT816	-1.66751	#N/A	#N/A	#N/A	#N/A	#N/A
CUT	-3.12279	CUT827	-3.12279	#N/A	#N/A	#N/A	#N/A	#N/A
CUT	0.458551	CUT873	0.458551	#N/A	#N/A	#N/A	#N/A	#N/A
ncRNA	0.0520797	ncRNA NME1	#N/A	0.0520797	#N/A	#N/A	#N/A	#N/A
ncRNA	-0.274756	ncRNA RPR1	#N/A	-0.274756	#N/A	#N/A	#N/A	#N/A
ncRNA	-0.513359	ncRNA RUF20	#N/A	-0.513359	#N/A	#N/A	#N/A	#N/A
ncRNA	-0.479886	ncRNA RUF21	#N/A	-0.479886	#N/A	#N/A	#N/A	#N/A
ncRNA	-0.384461	ncRNA RUF22	#N/A	-0.384461	#N/A	#N/A	#N/A	#N/A
ncRNA	-0.308319	ncRNA SCR1	#N/A	-0.308319	#N/A	#N/A	#N/A	#N/A
ncRNA	-0.0426978	ncRNA TLC1	#N/A	-0.0426978	#N/A	#N/A	#N/A	#N/A
snoRNA	-1.56488	SNR10	#N/A	#N/A	-1.56488	#N/A	#N/A	#N/A
snoRNA	-0.00723891	SNR11	#N/A	#N/A	-0.00723891	#N/A	#N/A	#N/A
snoRNA	-1.02869	SNR128	#N/A	#N/A	-1.02869	#N/A	#N/A	#N/A
snoRNA	0.0476445	SNR128/SNR190	#N/A	#N/A	0.0476445	#N/A	#N/A	#N/A
snoRNA	-0.924648	SNR13	#N/A	#N/A	-0.924648	#N/A	#N/A	#N/A
snoRNA	0.04688	SNR161	#N/A	#N/A	0.04688	#N/A	#N/A	#N/A
snoRNA	-0.515351	SNR17A	#N/A	#N/A	-0.515351	#N/A	#N/A	#N/A
snoRNA	-0.190293	SNR17B	#N/A	#N/A	-0.190293	#N/A	#N/A	#N/A
snoRNA	0.215842	SNR189	#N/A	#N/A	0.215842	#N/A	#N/A	#N/A
snoRNA	1.28741	SNR190	#N/A	#N/A	1.28741	#N/A	#N/A	#N/A
snoRNA	-1.24498	SNR3	#N/A	#N/A	-1.24498	#N/A	#N/A	#N/A
snoRNA	0.223076	SNR30	#N/A	#N/A	0.223076	#N/A	#N/A	#N/A
snoRNA	-0.0679322	SNR31	#N/A	#N/A	-0.0679322	#N/A	#N/A	#N/A
snoRNA	0.756995	SNR32	#N/A	#N/A	0.756995	#N/A	#N/A	#N/A
snoRNA	0.0441444	SNR33	#N/A	#N/A	0.0441444	#N/A	#N/A	#N/A
snoRNA	0.535734	SNR34	#N/A	#N/A	0.535734	#N/A	#N/A	#N/A
snoRNA	0.440974	SNR35	#N/A	#N/A	0.440974	#N/A	#N/A	#N/A
snoRNA	-0.133373	SNR36	#N/A	#N/A	-0.133373	#N/A	#N/A	#N/A
snoRNA	-0.396363	SNR37	#N/A	#N/A	-0.396363	#N/A	#N/A	#N/A
snoRNA	1.64818	SNR39B	#N/A	#N/A	1.64818	#N/A	#N/A	#N/A
snoRNA	0.209498	SNR4	#N/A	#N/A	0.209498	#N/A	#N/A	#N/A
snoRNA	0.893681	SNR40	#N/A	#N/A	0.893681	#N/A	#N/A	#N/A
snoRNA	-0.238279	SNR41	#N/A	#N/A	-0.238279	#N/A	#N/A	#N/A
snoRNA	-0.101161	SNR42	#N/A	#N/A	-0.101161	#N/A	#N/A	#N/A
snoRNA	0.578154	SNR43	#N/A	#N/A	0.578154	#N/A	#N/A	#N/A
snoRNA	-1.6668	SNR45	#N/A	#N/A	-1.6668	#N/A	#N/A	#N/A
snoRNA	0.52528	SNR46	#N/A	#N/A	0.52528	#N/A	#N/A	#N/A
snoRNA	-1.36617	SNR47	#N/A	#N/A	-1.36617	#N/A	#N/A	#N/A
snoRNA	-3.49465	SNR48	#N/A	#N/A	-3.49465	#N/A	#N/A	#N/A
snoRNA	-0.178585	SNR49	#N/A	#N/A	-0.178585	#N/A	#N/A	#N/A
snoRNA	0.0686925	SNR5	#N/A	#N/A	0.0686925	#N/A	#N/A	#N/A
snoRNA	-0.454437	SNR50	#N/A	#N/A	-0.454437	#N/A	#N/A	#N/A
snoRNA	-0.0864416	SNR51	#N/A	#N/A	-0.0864416	#N/A	#N/A	#N/A
snoRNA	0.765274	SNR51/70/41	#N/A	#N/A	0.765274	#N/A	#N/A	#N/A
snoRNA	0.189035	SNR52	#N/A	#N/A	0.189035	#N/A	#N/A	#N/A
snoRNA	-1.98461	SNR53	#N/A	#N/A	-1.98461	#N/A	#N/A	#N/A
snoRNA	-0.133526	SNR53/67	#N/A	#N/A	-0.133526	#N/A	#N/A	#N/A
snoRNA	0.202539	SNR55	#N/A	#N/A	0.202539	#N/A	#N/A	#N/A
snoRNA	1.40939	SNR56	#N/A	#N/A	1.40939	#N/A	#N/A	#N/A
snoRNA	-0.846337	SNR57	#N/A	#N/A	-0.846337	#N/A	#N/A	#N/A
snoRNA	-0.930423	SNR58	#N/A	#N/A	-0.930423	#N/A	#N/A	#N/A
snoRNA	0.397872	SNR60	#N/A	#N/A	0.397872	#N/A	#N/A	#N/A
snoRNA	-3.1455	SNR61	#N/A	#N/A	-3.1455	#N/A	#N/A	#N/A
snoRNA	0.0796766	SNR61/55/57	#N/A	#N/A	0.0796766	#N/A	#N/A	#N/A
snoRNA	0.484946	SNR62	#N/A	#N/A	0.484946	#N/A	#N/A	#N/A
snoRNA	0.958812	SNR63	#N/A	#N/A	0.958812	#N/A	#N/A	#N/A
snoRNA	-2.74238	SNR64	#N/A	#N/A	-2.74238	#N/A	#N/A	#N/A
snoRNA	1.14475	SNR65	#N/A	#N/A	1.14475	#N/A	#N/A	#N/A
snoRNA	-0.226193	SNR66	#N/A	#N/A	-0.226193	#N/A	#N/A	#N/A
snoRNA	-0.105399	SNR67	#N/A	#N/A	-0.105399	#N/A	#N/A	#N/A
snoRNA	0.0768876	SNR68	#N/A	#N/A	0.0768876	#N/A	#N/A	#N/A
snoRNA	0.133308	SNR69	#N/A	#N/A	0.133308	#N/A	#N/A	#N/A
snoRNA	1.47308	SNR70	#N/A	#N/A	1.47308	#N/A	#N/A	#N/A
snoRNA	0.160302	SNR71	#N/A	#N/A	0.160302	#N/A	#N/A	#N/A
snoRNA	-1.22454	SNR72	#N/A	#N/A	-1.22454	#N/A	#N/A	#N/A
snoRNA	0.344948	SNR72/73/74/75/76/77/78	#N/A	#N/A	0.344948	#N/A	#N/A	#N/A
snoRNA	0.333781	SNR73	#N/A	#N/A	0.333781	#N/A	#N/A	#N/A
snoRNA	-0.362751	SNR74	#N/A	#N/A	-0.362751	#N/A	#N/A	#N/A
snoRNA	-0.356997	SNR75	#N/A	#N/A	-0.356997	#N/A	#N/A	#N/A
snoRNA	-0.0283631	SNR76	#N/A	#N/A	-0.0283631	#N/A	#N/A	#N/A
snoRNA	-0.232374	SNR77	#N/A	#N/A	-0.232374	#N/A	#N/A	#N/A
snoRNA	0.363748	SNR78	#N/A	#N/A	0.363748	#N/A	#N/A	#N/A
snoRNA	0.36157	SNR79	#N/A	#N/A	0.36157	#N/A	#N/A	#N/A
snoRNA	-0.428345	SNR8	#N/A	#N/A	-0.428345	#N/A	#N/A	#N/A
snoRNA	0.64774	SNR80	#N/A	#N/A	0.64774	#N/A	#N/A	#N/A
snoRNA	0.290133	SNR81	#N/A	#N/A	0.290133	#N/A	#N/A	#N/A
snoRNA	-0.113142	SNR82	#N/A	#N/A	-0.113142	#N/A	#N/A	#N/A
snoRNA	-2.60982	SNR83	#N/A	#N/A	-2.60982	#N/A	#N/A	#N/A
snoRNA	-0.445319	SNR84	#N/A	#N/A	-0.445319	#N/A	#N/A	#N/A
snoRNA	1.35026	SNR85	#N/A	#N/A	1.35026	#N/A	#N/A	#N/A
snoRNA	1.43988	SNR86	#N/A	#N/A	1.43988	#N/A	#N/A	#N/A
snoRNA	0.749564	SNR87	#N/A	#N/A	0.749564	#N/A	#N/A	#N/A
snoRNA	0.0940192	SNR9	#N/A	#N/A	0.0940192	#N/A	#N/A	#N/A
SUT	-0.160638	SUT/053/468/CUT494	#N/A	#N/A	#N/A	-0.160638	#N/A	#N/A
SUT	-2.57318	SUT001	#N/A	#N/A	#N/A	-2.57318	#N/A	#N/A
SUT	-2.92108	SUT004	#N/A	#N/A	#N/A	-2.92108	#N/A	#N/A
SUT	0.130674	SUT007	#N/A	#N/A	#N/A	0.130674	#N/A	#N/A
SUT	1.82415	SUT010	#N/A	#N/A	#N/A	1.82415	#N/A	#N/A
SUT	1.2757	SUT014	#N/A	#N/A	#N/A	1.2757	#N/A	#N/A
SUT	1.38142	SUT019	#N/A	#N/A	#N/A	1.38142	#N/A	#N/A
SUT	0.572347	SUT035	#N/A	#N/A	#N/A	0.572347	#N/A	#N/A
SUT	1.54002	SUT042	#N/A	#N/A	#N/A	1.54002	#N/A	#N/A
SUT	-0.309623	SUT049	#N/A	#N/A	#N/A	-0.309623	#N/A	#N/A
SUT	1.02604	SUT055	#N/A	#N/A	#N/A	1.02604	#N/A	#N/A
SUT	-1.72912	SUT056	#N/A	#N/A	#N/A	-1.72912	#N/A	#N/A
SUT	-0.251877	SUT058	#N/A	#N/A	#N/A	-0.251877	#N/A	#N/A
SUT	-0.349136	SUT067	#N/A	#N/A	#N/A	-0.349136	#N/A	#N/A
SUT	-0.192628	SUT071/483	#N/A	#N/A	#N/A	-0.192628	#N/A	#N/A
SUT	0.147615	SUT075	#N/A	#N/A	#N/A	0.147615	#N/A	#N/A
SUT	-0.208261	SUT083	#N/A	#N/A	#N/A	-0.208261	#N/A	#N/A
SUT	-1.15581	SUT084/SUT499	#N/A	#N/A	#N/A	-1.15581	#N/A	#N/A
SUT	1.02373	SUT085	#N/A	#N/A	#N/A	1.02373	#N/A	#N/A
SUT	-0.415045	SUT086/CUT102	#N/A	#N/A	#N/A	-0.415045	#N/A	#N/A
SUT	1.39305	SUT087	#N/A	#N/A	#N/A	1.39305	#N/A	#N/A
SUT	-0.537803	SUT089	#N/A	#N/A	#N/A	-0.537803	#N/A	#N/A
SUT	-0.184286	SUT098	#N/A	#N/A	#N/A	-0.184286	#N/A	#N/A
SUT	-0.0900119	SUT099	#N/A	#N/A	#N/A	-0.0900119	#N/A	#N/A
SUT	-1.56361	SUT107	#N/A	#N/A	#N/A	-1.56361	#N/A	#N/A
SUT	0.077075	SUT111	#N/A	#N/A	#N/A	0.077075	#N/A	#N/A
SUT	-3.66141	SUT119	#N/A	#N/A	#N/A	-3.66141	#N/A	#N/A
SUT	-0.758655	SUT123	#N/A	#N/A	#N/A	-0.758655	#N/A	#N/A
SUT	-3.0106	SUT125	#N/A	#N/A	#N/A	-3.0106	#N/A	#N/A
SUT	-0.887206	SUT126	#N/A	#N/A	#N/A	-0.887206	#N/A	#N/A
SUT	-0.0953228	SUT129	#N/A	#N/A	#N/A	-0.0953228	#N/A	#N/A
SUT	0.0278624	SUT131	#N/A	#N/A	#N/A	0.0278624	#N/A	#N/A
SUT	-0.0492093	SUT135	#N/A	#N/A	#N/A	-0.0492093	#N/A	#N/A
SUT	0.743942	SUT142	#N/A	#N/A	#N/A	0.743942	#N/A	#N/A
SUT	-0.976519	SUT157/579	#N/A	#N/A	#N/A	-0.976519	#N/A	#N/A
SUT	-5.48003	SUT167	#N/A	#N/A	#N/A	-5.48003	#N/A	#N/A
SUT	0.188905	SUT170	#N/A	#N/A	#N/A	0.188905	#N/A	#N/A
SUT	0.55556	SUT171	#N/A	#N/A	#N/A	0.55556	#N/A	#N/A
SUT	0.264439	SUT173	#N/A	#N/A	#N/A	0.264439	#N/A	#N/A
SUT	0.141366	SUT174	#N/A	#N/A	#N/A	0.141366	#N/A	#N/A
SUT	0.759848	SUT193	#N/A	#N/A	#N/A	0.759848	#N/A	#N/A
SUT	-4.45829	SUT211	#N/A	#N/A	#N/A	-4.45829	#N/A	#N/A
SUT	-3.33512	SUT218/655	#N/A	#N/A	#N/A	-3.33512	#N/A	#N/A
SUT	-0.483526	SUT219/656	#N/A	#N/A	#N/A	-0.483526	#N/A	#N/A
SUT	0.128424	SUT229/661	#N/A	#N/A	#N/A	0.128424	#N/A	#N/A
SUT	-5.12935	SUT233/CUT707	#N/A	#N/A	#N/A	-5.12935	#N/A	#N/A
SUT	-0.463152	SUT234	#N/A	#N/A	#N/A	-0.463152	#N/A	#N/A
SUT	-1.29156	SUT239/679	#N/A	#N/A	#N/A	-1.29156	#N/A	#N/A
SUT	-1.70055	SUT249	#N/A	#N/A	#N/A	-1.70055	#N/A	#N/A
SUT	0.569058	SUT259/691	#N/A	#N/A	#N/A	0.569058	#N/A	#N/A
SUT	-0.00705779	SUT264	#N/A	#N/A	#N/A	-0.00705779	#N/A	#N/A
SUT	0.0917171	SUT267/697	#N/A	#N/A	#N/A	0.0917171	#N/A	#N/A
SUT	-2.57286	SUT271	#N/A	#N/A	#N/A	-2.57286	#N/A	#N/A
SUT	-0.257715	SUT274/698	#N/A	#N/A	#N/A	-0.257715	#N/A	#N/A
SUT	0.0502257	SUT284/712	#N/A	#N/A	#N/A	0.0502257	#N/A	#N/A
SUT	-2.45082	SUT285	#N/A	#N/A	#N/A	-2.45082	#N/A	#N/A
SUT	0.632446	SUT289/717	#N/A	#N/A	#N/A	0.632446	#N/A	#N/A
SUT	-0.194682	SUT304/730	#N/A	#N/A	#N/A	-0.194682	#N/A	#N/A
SUT	0.162088	SUT305	#N/A	#N/A	#N/A	0.162088	#N/A	#N/A
SUT	-0.23345	SUT311	#N/A	#N/A	#N/A	-0.23345	#N/A	#N/A
SUT	-0.144093	SUT329	#N/A	#N/A	#N/A	-0.144093	#N/A	#N/A
SUT	-1.45854	SUT339	#N/A	#N/A	#N/A	-1.45854	#N/A	#N/A
SUT	-3.79555	SUT340	#N/A	#N/A	#N/A	-3.79555	#N/A	#N/A
SUT	1.2765	SUT346	#N/A	#N/A	#N/A	1.2765	#N/A	#N/A
SUT	-2.15678	SUT347	#N/A	#N/A	#N/A	-2.15678	#N/A	#N/A
SUT	0.189292	SUT348	#N/A	#N/A	#N/A	0.189292	#N/A	#N/A
SUT	-0.874899	SUT349/CUT354	#N/A	#N/A	#N/A	-0.874899	#N/A	#N/A
SUT	0.238878	SUT354	#N/A	#N/A	#N/A	0.238878	#N/A	#N/A
SUT	-0.413363	SUT355	#N/A	#N/A	#N/A	-0.413363	#N/A	#N/A
SUT	0.195431	SUT361	#N/A	#N/A	#N/A	0.195431	#N/A	#N/A
SUT	-0.182608	SUT362	#N/A	#N/A	#N/A	-0.182608	#N/A	#N/A
SUT	0.811868	SUT367	#N/A	#N/A	#N/A	0.811868	#N/A	#N/A
SUT	0.263687	SUT370	#N/A	#N/A	#N/A	0.263687	#N/A	#N/A
SUT	-0.0522972	SUT375	#N/A	#N/A	#N/A	-0.0522972	#N/A	#N/A
SUT	0.245614	SUT376	#N/A	#N/A	#N/A	0.245614	#N/A	#N/A
SUT	0.0395605	SUT385	#N/A	#N/A	#N/A	0.0395605	#N/A	#N/A
SUT	-0.0904199	SUT388	#N/A	#N/A	#N/A	-0.0904199	#N/A	#N/A
SUT	0.206351	SUT398	#N/A	#N/A	#N/A	0.206351	#N/A	#N/A
SUT	-0.00725708	SUT413	#N/A	#N/A	#N/A	-0.00725708	#N/A	#N/A
SUT	0.318275	SUT414	#N/A	#N/A	#N/A	0.318275	#N/A	#N/A
SUT	-0.762686	SUT417	#N/A	#N/A	#N/A	-0.762686	#N/A	#N/A
SUT	-0.749101	SUT418	#N/A	#N/A	#N/A	-0.749101	#N/A	#N/A
SUT	-0.19866	SUT420/CUT425	#N/A	#N/A	#N/A	-0.19866	#N/A	#N/A
SUT	0.101204	SUT430	#N/A	#N/A	#N/A	0.101204	#N/A	#N/A
SUT	0.338633	SUT431	#N/A	#N/A	#N/A	0.338633	#N/A	#N/A
SUT	0.254375	SUT432	#N/A	#N/A	#N/A	0.254375	#N/A	#N/A
SUT	0.434866	SUT433	#N/A	#N/A	#N/A	0.434866	#N/A	#N/A
SUT	0.414619	SUT437	#N/A	#N/A	#N/A	0.414619	#N/A	#N/A
SUT	0.578108	SUT441	#N/A	#N/A	#N/A	0.578108	#N/A	#N/A
SUT	0.136968	SUT451	#N/A	#N/A	#N/A	0.136968	#N/A	#N/A
SUT	-4.64393	SUT456/029	#N/A	#N/A	#N/A	-4.64393	#N/A	#N/A
SUT	-0.597774	SUT457	#N/A	#N/A	#N/A	-0.597774	#N/A	#N/A
SUT	-2.43866	SUT463	#N/A	#N/A	#N/A	-2.43866	#N/A	#N/A
SUT	0.298579	SUT465	#N/A	#N/A	#N/A	0.298579	#N/A	#N/A
SUT	0.124435	SUT467	#N/A	#N/A	#N/A	0.124435	#N/A	#N/A
SUT	-0.0981856	SUT469	#N/A	#N/A	#N/A	-0.0981856	#N/A	#N/A
SUT	-0.0900398	SUT471	#N/A	#N/A	#N/A	-0.0900398	#N/A	#N/A
SUT	-0.093219	SUT473/CUT502	#N/A	#N/A	#N/A	-0.093219	#N/A	#N/A
SUT	0.587063	SUT477	#N/A	#N/A	#N/A	0.587063	#N/A	#N/A
SUT	0.462066	SUT479	#N/A	#N/A	#N/A	0.462066	#N/A	#N/A
SUT	-2.99165	SUT480	#N/A	#N/A	#N/A	-2.99165	#N/A	#N/A
SUT	0.160855	SUT492	#N/A	#N/A	#N/A	0.160855	#N/A	#N/A
SUT	-1.80457	SUT493	#N/A	#N/A	#N/A	-1.80457	#N/A	#N/A
SUT	-0.631094	SUT496	#N/A	#N/A	#N/A	-0.631094	#N/A	#N/A
SUT	-1.06273	SUT500	#N/A	#N/A	#N/A	-1.06273	#N/A	#N/A
SUT	-0.0452506	SUT501	#N/A	#N/A	#N/A	-0.0452506	#N/A	#N/A
SUT	-3.76115	SUT509	#N/A	#N/A	#N/A	-3.76115	#N/A	#N/A
SUT	0.424936	SUT515	#N/A	#N/A	#N/A	0.424936	#N/A	#N/A
SUT	0.845446	SUT518	#N/A	#N/A	#N/A	0.845446	#N/A	#N/A
SUT	0.297857	SUT526	#N/A	#N/A	#N/A	0.297857	#N/A	#N/A
SUT	0.445122	SUT532	#N/A	#N/A	#N/A	0.445122	#N/A	#N/A
SUT	-0.281007	SUT539	#N/A	#N/A	#N/A	-0.281007	#N/A	#N/A
SUT	-0.148569	SUT540	#N/A	#N/A	#N/A	-0.148569	#N/A	#N/A
SUT	-1.99407	SUT543/115	#N/A	#N/A	#N/A	-1.99407	#N/A	#N/A
SUT	-0.832553	SUT546/118	#N/A	#N/A	#N/A	-0.832553	#N/A	#N/A
SUT	-0.265628	SUT553	#N/A	#N/A	#N/A	-0.265628	#N/A	#N/A
SUT	0.00480595	SUT558	#N/A	#N/A	#N/A	0.00480595	#N/A	#N/A
SUT	-0.158023	SUT570	#N/A	#N/A	#N/A	-0.158023	#N/A	#N/A
SUT	0.640254	SUT571	#N/A	#N/A	#N/A	0.640254	#N/A	#N/A
SUT	-2.60698	SUT581	#N/A	#N/A	#N/A	-2.60698	#N/A	#N/A
SUT	-1.23492	SUT591	#N/A	#N/A	#N/A	-1.23492	#N/A	#N/A
SUT	-1.27796	SUT593	#N/A	#N/A	#N/A	-1.27796	#N/A	#N/A
SUT	-0.553961	SUT602/176	#N/A	#N/A	#N/A	-0.553961	#N/A	#N/A
SUT	-1.00432	SUT616	#N/A	#N/A	#N/A	-1.00432	#N/A	#N/A
SUT	-3.93817	SUT617	#N/A	#N/A	#N/A	-3.93817	#N/A	#N/A
SUT	0.404763	SUT643	#N/A	#N/A	#N/A	0.404763	#N/A	#N/A
SUT	-0.912575	SUT718	#N/A	#N/A	#N/A	-0.912575	#N/A	#N/A
SUT	0.228313	SUT722	#N/A	#N/A	#N/A	0.228313	#N/A	#N/A
SUT	0.280258	SUT725	#N/A	#N/A	#N/A	0.280258	#N/A	#N/A
SUT	-0.608982	SUT729/CUT773	#N/A	#N/A	#N/A	-0.608982	#N/A	#N/A
SUT	0.064515	SUT733	#N/A	#N/A	#N/A	0.064515	#N/A	#N/A
SUT	-1.45769	SUT737/313	#N/A	#N/A	#N/A	-1.45769	#N/A	#N/A
SUT	0.0252018	SUT764	#N/A	#N/A	#N/A	0.0252018	#N/A	#N/A
SUT	-1.01041	SUT770	#N/A	#N/A	#N/A	-1.01041	#N/A	#N/A
SUT	0.00723302	SUT796	#N/A	#N/A	#N/A	0.00723302	#N/A	#N/A
SUT	-0.0324398	SUT798/387	#N/A	#N/A	#N/A	-0.0324398	#N/A	#N/A
SUT	-0.320319	SUT824	#N/A	#N/A	#N/A	-0.320319	#N/A	#N/A
SUT	0.44905	SUT827	#N/A	#N/A	#N/A	0.44905	#N/A	#N/A
SUT	-0.161394	SUT830	#N/A	#N/A	#N/A	-0.161394	#N/A	#N/A
SUT	-0.411304	SUT834	#N/A	#N/A	#N/A	-0.411304	#N/A	#N/A
SUT	0.191927	SUT842/425	#N/A	#N/A	#N/A	0.191927	#N/A	#N/A
SUT	0.19599	SUT847	#N/A	#N/A	#N/A	0.19599	#N/A	#N/A
tRNA	-4.25685	tA(AGC)D	#N/A	#N/A	#N/A	#N/A	-4.25685	#N/A
tRNA	-0.790453	tA(AGC)F	#N/A	#N/A	#N/A	#N/A	-0.790453	#N/A
tRNA	-0.243656	tA(AGC)G	#N/A	#N/A	#N/A	#N/A	-0.243656	#N/A
tRNA	-0.15736	tA(AGC)H	#N/A	#N/A	#N/A	#N/A	-0.15736	#N/A
tRNA	-0.54855	tA(AGC)J	#N/A	#N/A	#N/A	#N/A	-0.54855	#N/A
tRNA	-2.08365	tA(AGC)K1	#N/A	#N/A	#N/A	#N/A	-2.08365	#N/A
tRNA	-0.847498	tA(AGC)K2	#N/A	#N/A	#N/A	#N/A	-0.847498	#N/A
tRNA	-0.859574	tA(AGC)L	#N/A	#N/A	#N/A	#N/A	-0.859574	#N/A
tRNA	-0.346365	tA(AGC)M1	#N/A	#N/A	#N/A	#N/A	-0.346365	#N/A
tRNA	-1.84064	tA(AGC)M2	#N/A	#N/A	#N/A	#N/A	-1.84064	#N/A
tRNA	-1.13372	tA(AGC)P	#N/A	#N/A	#N/A	#N/A	-1.13372	#N/A
tRNA	-0.0707934	tA(UGC)A	#N/A	#N/A	#N/A	#N/A	-0.0707934	#N/A
tRNA	-1.32932	tA(UGC)E	#N/A	#N/A	#N/A	#N/A	-1.32932	#N/A
tRNA	-0.0290619	tA(UGC)G	#N/A	#N/A	#N/A	#N/A	-0.0290619	#N/A
tRNA	-4.2009	tA(UGC)L	#N/A	#N/A	#N/A	#N/A	-4.2009	#N/A
tRNA	-5.59354	tA(UGC)O	#N/A	#N/A	#N/A	#N/A	-5.59354	#N/A
tRNA	-0.253471	tC(GCA)B	#N/A	#N/A	#N/A	#N/A	-0.253471	#N/A
tRNA	0.872876	tC(GCA)G	#N/A	#N/A	#N/A	#N/A	0.872876	#N/A
tRNA	-0.67491	tC(GCA)P1	#N/A	#N/A	#N/A	#N/A	-0.67491	#N/A
tRNA	-0.28153	tC(GCA)P2	#N/A	#N/A	#N/A	#N/A	-0.28153	#N/A
tRNA	0.256693	tD(GUC)B	#N/A	#N/A	#N/A	#N/A	0.256693	#N/A
tRNA	-1.03037	tD(GUC)D	#N/A	#N/A	#N/A	#N/A	-1.03037	#N/A
tRNA	-0.433991	tD(GUC)G1	#N/A	#N/A	#N/A	#N/A	-0.433991	#N/A
tRNA	-0.0810064	tD(GUC)G2	#N/A	#N/A	#N/A	#N/A	-0.0810064	#N/A
tRNA	0.849131	tD(GUC)I1	#N/A	#N/A	#N/A	#N/A	0.849131	#N/A
tRNA	1.31087	tD(GUC)I2	#N/A	#N/A	#N/A	#N/A	1.31087	#N/A
tRNA	-4.4329	tD(GUC)J1	#N/A	#N/A	#N/A	#N/A	-4.4329	#N/A
tRNA	-0.326807	tD(GUC)J2	#N/A	#N/A	#N/A	#N/A	-0.326807	#N/A
tRNA	0.0851626	tD(GUC)J3	#N/A	#N/A	#N/A	#N/A	0.0851626	#N/A
tRNA	0.148769	tD(GUC)J4	#N/A	#N/A	#N/A	#N/A	0.148769	#N/A
tRNA	0.300481	tD(GUC)K	#N/A	#N/A	#N/A	#N/A	0.300481	#N/A
tRNA	0.252057	tD(GUC)L1	#N/A	#N/A	#N/A	#N/A	0.252057	#N/A
tRNA	0.185905	tD(GUC)L2	#N/A	#N/A	#N/A	#N/A	0.185905	#N/A
tRNA	-2.92257	tD(GUC)M	#N/A	#N/A	#N/A	#N/A	-2.92257	#N/A
tRNA	-3.22574	tD(GUC)N	#N/A	#N/A	#N/A	#N/A	-3.22574	#N/A
tRNA	0.575245	tD(GUC)O	#N/A	#N/A	#N/A	#N/A	0.575245	#N/A
tRNA	1.27737	tE(CUC)D	#N/A	#N/A	#N/A	#N/A	1.27737	#N/A
tRNA	-2.39023	tE(CUC)I	#N/A	#N/A	#N/A	#N/A	-2.39023	#N/A
tRNA	0.262966	tE(UUC)B	#N/A	#N/A	#N/A	#N/A	0.262966	#N/A
tRNA	-1.32645	tE(UUC)C	#N/A	#N/A	#N/A	#N/A	-1.32645	#N/A
tRNA	0.301776	tE(UUC)E1	#N/A	#N/A	#N/A	#N/A	0.301776	#N/A
tRNA	0.152007	tE(UUC)E2	#N/A	#N/A	#N/A	#N/A	0.152007	#N/A
tRNA	-1.10396	tE(UUC)E3	#N/A	#N/A	#N/A	#N/A	-1.10396	#N/A
tRNA	0.554805	tE(UUC)G1 SOE1	#N/A	#N/A	#N/A	#N/A	0.554805	#N/A
tRNA	-0.0156736	tE(UUC)G2	#N/A	#N/A	#N/A	#N/A	-0.0156736	#N/A
tRNA	0.153482	tE(UUC)G3	#N/A	#N/A	#N/A	#N/A	0.153482	#N/A
tRNA	0.914757	tE(UUC)I	#N/A	#N/A	#N/A	#N/A	0.914757	#N/A
tRNA	0.264196	tE(UUC)J	#N/A	#N/A	#N/A	#N/A	0.264196	#N/A
tRNA	0.71808	tE(UUC)K	#N/A	#N/A	#N/A	#N/A	0.71808	#N/A
tRNA	-0.0164688	tE(UUC)L	#N/A	#N/A	#N/A	#N/A	-0.0164688	#N/A
tRNA	0.563255	tE(UUC)M	#N/A	#N/A	#N/A	#N/A	0.563255	#N/A
tRNA	-3.85827	tE(UUC)P	#N/A	#N/A	#N/A	#N/A	-3.85827	#N/A
tRNA	-4.86633	tF(GAA)B	#N/A	#N/A	#N/A	#N/A	-4.86633	#N/A
tRNA	-0.0849077	tF(GAA)D	#N/A	#N/A	#N/A	#N/A	-0.0849077	#N/A
tRNA	0.0354014	tF(GAA)F	#N/A	#N/A	#N/A	#N/A	0.0354014	#N/A
tRNA	-0.246015	tF(GAA)G	#N/A	#N/A	#N/A	#N/A	-0.246015	#N/A
tRNA	-0.122776	tF(GAA)H1	#N/A	#N/A	#N/A	#N/A	-0.122776	#N/A
tRNA	-0.598672	tF(GAA)H2	#N/A	#N/A	#N/A	#N/A	-0.598672	#N/A
tRNA	-1.86382	tF(GAA)M	#N/A	#N/A	#N/A	#N/A	-1.86382	#N/A
tRNA	0.0727359	tF(GAA)N	#N/A	#N/A	#N/A	#N/A	0.0727359	#N/A
tRNA	-0.219651	tF(GAA)P1	#N/A	#N/A	#N/A	#N/A	-0.219651	#N/A
tRNA	-0.0311553	tF(GAA)P2	#N/A	#N/A	#N/A	#N/A	-0.0311553	#N/A
tRNA	0.492711	tG(CCC)D SUF3	#N/A	#N/A	#N/A	#N/A	0.492711	#N/A
tRNA	0.203933	tG(CCC)O SUF5	#N/A	#N/A	#N/A	#N/A	0.203933	#N/A
tRNA	-0.230118	tG(GCC)B	#N/A	#N/A	#N/A	#N/A	-0.230118	#N/A
tRNA	-2.66007	tG(GCC)C SUF16	#N/A	#N/A	#N/A	#N/A	-2.66007	#N/A
tRNA	-2.59159	tG(GCC)D1	#N/A	#N/A	#N/A	#N/A	-2.59159	#N/A
tRNA	0.58311	tG(GCC)D2	#N/A	#N/A	#N/A	#N/A	0.58311	#N/A
tRNA	0.354242	tG(GCC)E	#N/A	#N/A	#N/A	#N/A	0.354242	#N/A
tRNA	0.246311	tG(GCC)F1 SUF20	#N/A	#N/A	#N/A	#N/A	0.246311	#N/A
tRNA	-1.27688	tG(GCC)F2	#N/A	#N/A	#N/A	#N/A	-1.27688	#N/A
tRNA	0.531866	tG(GCC)G1	#N/A	#N/A	#N/A	#N/A	0.531866	#N/A
tRNA	-0.786072	tG(GCC)G2	#N/A	#N/A	#N/A	#N/A	-0.786072	#N/A
tRNA	-2.77984	tG(GCC)J1	#N/A	#N/A	#N/A	#N/A	-2.77984	#N/A
tRNA	-0.557509	tG(GCC)J2	#N/A	#N/A	#N/A	#N/A	-0.557509	#N/A
tRNA	-1.25116	tG(GCC)M	#N/A	#N/A	#N/A	#N/A	-1.25116	#N/A
tRNA	-0.00580241	tG(GCC)O1	#N/A	#N/A	#N/A	#N/A	-0.00580241	#N/A
tRNA	0.479937	tG(GCC)O2 SUF17	#N/A	#N/A	#N/A	#N/A	0.479937	#N/A
tRNA	0.194994	tG(GCC)P1	#N/A	#N/A	#N/A	#N/A	0.194994	#N/A
tRNA	-0.444191	tG(GCC)P2	#N/A	#N/A	#N/A	#N/A	-0.444191	#N/A
tRNA	-0.0604336	tG(UCC)G SUF4	#N/A	#N/A	#N/A	#N/A	-0.0604336	#N/A
tRNA	0.197607	tG(UCC)N SUF6	#N/A	#N/A	#N/A	#N/A	0.197607	#N/A
tRNA	0.405782	tG(UCC)O SUF1	#N/A	#N/A	#N/A	#N/A	0.405782	#N/A
tRNA	0.406049	tH(GUG)E1	#N/A	#N/A	#N/A	#N/A	0.406049	#N/A
tRNA	-2.72893	tH(GUG)E2	#N/A	#N/A	#N/A	#N/A	-2.72893	#N/A
tRNA	0.270481	tH(GUG)G1	#N/A	#N/A	#N/A	#N/A	0.270481	#N/A
tRNA	0.571872	tH(GUG)G2	#N/A	#N/A	#N/A	#N/A	0.571872	#N/A
tRNA	0.63116	tH(GUG)H	#N/A	#N/A	#N/A	#N/A	0.63116	#N/A
tRNA	0.0984431	tH(GUG)K	#N/A	#N/A	#N/A	#N/A	0.0984431	#N/A
tRNA	0.262004	tH(GUG)M	#N/A	#N/A	#N/A	#N/A	0.262004	#N/A
tRNA	-0.435145	tI(AAU)B	#N/A	#N/A	#N/A	#N/A	-0.435145	#N/A
tRNA	0.25157	tI(AAU)D	#N/A	#N/A	#N/A	#N/A	0.25157	#N/A
tRNA	0.0989976	tI(AAU)E1	#N/A	#N/A	#N/A	#N/A	0.0989976	#N/A
tRNA	-2.23226	tI(AAU)E2	#N/A	#N/A	#N/A	#N/A	-2.23226	#N/A
tRNA	0.156751	tI(AAU)G	#N/A	#N/A	#N/A	#N/A	0.156751	#N/A
tRNA	-0.872616	tI(AAU)I1	#N/A	#N/A	#N/A	#N/A	-0.872616	#N/A
tRNA	-0.545438	tI(AAU)I2	#N/A	#N/A	#N/A	#N/A	-0.545438	#N/A
tRNA	-2.46385	tI(AAU)L1	#N/A	#N/A	#N/A	#N/A	-2.46385	#N/A
tRNA	-0.0836872	tI(AAU)L2	#N/A	#N/A	#N/A	#N/A	-0.0836872	#N/A
tRNA	-1.10418	tI(AAU)N1	#N/A	#N/A	#N/A	#N/A	-1.10418	#N/A
tRNA	0.463321	tI(AAU)N2	#N/A	#N/A	#N/A	#N/A	0.463321	#N/A
tRNA	0.633946	tI(AAU)P1	#N/A	#N/A	#N/A	#N/A	0.633946	#N/A
tRNA	0.0248563	tI(AAU)P2	#N/A	#N/A	#N/A	#N/A	0.0248563	#N/A
tRNA	-0.881468	tI(UAU)D	#N/A	#N/A	#N/A	#N/A	-0.881468	#N/A
tRNA	-0.0136905	tI(UAU)L	#N/A	#N/A	#N/A	#N/A	-0.0136905	#N/A
tRNA	-1.98625	tK(CUU)C	#N/A	#N/A	#N/A	#N/A	-1.98625	#N/A
tRNA	-0.00718216	tK(CUU)D1	#N/A	#N/A	#N/A	#N/A	-0.00718216	#N/A
tRNA	0.209608	tK(CUU)D2	#N/A	#N/A	#N/A	#N/A	0.209608	#N/A
tRNA	0.243202	tK(CUU)E1	#N/A	#N/A	#N/A	#N/A	0.243202	#N/A
tRNA	-0.559944	tK(CUU)E2	#N/A	#N/A	#N/A	#N/A	-0.559944	#N/A
tRNA	-0.327521	tK(CUU)F	#N/A	#N/A	#N/A	#N/A	-0.327521	#N/A
tRNA	-2.23777	tK(CUU)G1	#N/A	#N/A	#N/A	#N/A	-2.23777	#N/A
tRNA	-0.0981051	tK(CUU)G2	#N/A	#N/A	#N/A	#N/A	-0.0981051	#N/A
tRNA	-4.76644	tK(CUU)G3	#N/A	#N/A	#N/A	#N/A	-4.76644	#N/A
tRNA	-0.297229	tK(CUU)I	#N/A	#N/A	#N/A	#N/A	-0.297229	#N/A
tRNA	0.20767	tK(CUU)J	#N/A	#N/A	#N/A	#N/A	0.20767	#N/A
tRNA	-0.233363	tK(CUU)K	#N/A	#N/A	#N/A	#N/A	-0.233363	#N/A
tRNA	-0.867041	tK(CUU)M	#N/A	#N/A	#N/A	#N/A	-0.867041	#N/A
tRNA	0.322955	tK(CUU)P	#N/A	#N/A	#N/A	#N/A	0.322955	#N/A
tRNA	-1.26094	tK(UUU)D	#N/A	#N/A	#N/A	#N/A	-1.26094	#N/A
tRNA	-1.84539	tK(UUU)G1	#N/A	#N/A	#N/A	#N/A	-1.84539	#N/A
tRNA	-0.82864	tK(UUU)G2	#N/A	#N/A	#N/A	#N/A	-0.82864	#N/A
tRNA	-1.09926	tK(UUU)K	#N/A	#N/A	#N/A	#N/A	-1.09926	#N/A
tRNA	0.544252	tK(UUU)L	#N/A	#N/A	#N/A	#N/A	0.544252	#N/A
tRNA	-1.40237	tK(UUU)O	#N/A	#N/A	#N/A	#N/A	-1.40237	#N/A
tRNA	-0.440772	tK(UUU)P	#N/A	#N/A	#N/A	#N/A	-0.440772	#N/A
tRNA	0.463429	tL(CAA)A SUP56	#N/A	#N/A	#N/A	#N/A	0.463429	#N/A
tRNA	-0.52004	tL(CAA)C SUP53	#N/A	#N/A	#N/A	#N/A	-0.52004	#N/A
tRNA	0.605879	tL(CAA)D	#N/A	#N/A	#N/A	#N/A	0.605879	#N/A
tRNA	0.404388	tL(CAA)G1	#N/A	#N/A	#N/A	#N/A	0.404388	#N/A
tRNA	0.679375	tL(CAA)G2 SUP54	#N/A	#N/A	#N/A	#N/A	0.679375	#N/A
tRNA	0.148711	tL(CAA)G3	#N/A	#N/A	#N/A	#N/A	0.148711	#N/A
tRNA	0.419681	tL(CAA)K	#N/A	#N/A	#N/A	#N/A	0.419681	#N/A
tRNA	-2.18626	tL(CAA)L	#N/A	#N/A	#N/A	#N/A	-2.18626	#N/A
tRNA	0.32643	tL(CAA)M	#N/A	#N/A	#N/A	#N/A	0.32643	#N/A
tRNA	0.73493	tL(CAA)N	#N/A	#N/A	#N/A	#N/A	0.73493	#N/A
tRNA	0.460098	tL(GAG)G	#N/A	#N/A	#N/A	#N/A	0.460098	#N/A
tRNA	0.399098	tL(UAA)B1	#N/A	#N/A	#N/A	#N/A	0.399098	#N/A
tRNA	0.247831	tL(UAA)B2	#N/A	#N/A	#N/A	#N/A	0.247831	#N/A
tRNA	0.707145	tL(UAA)D	#N/A	#N/A	#N/A	#N/A	0.707145	#N/A
tRNA	0.440091	tL(UAA)J SUP51	#N/A	#N/A	#N/A	#N/A	0.440091	#N/A
tRNA	0.382055	tL(UAA)K	#N/A	#N/A	#N/A	#N/A	0.382055	#N/A
tRNA	-0.110148	tL(UAA)L	#N/A	#N/A	#N/A	#N/A	-0.110148	#N/A
tRNA	0.108021	tL(UAA)N	#N/A	#N/A	#N/A	#N/A	0.108021	#N/A
tRNA	0.118691	tL(UAG)J	#N/A	#N/A	#N/A	#N/A	0.118691	#N/A
tRNA	-0.136787	tL(UAG)L1	#N/A	#N/A	#N/A	#N/A	-0.136787	#N/A
tRNA	-0.183417	tL(UAG)L2	#N/A	#N/A	#N/A	#N/A	-0.183417	#N/A
tRNA	0.511841	tM(CAU)C	#N/A	#N/A	#N/A	#N/A	0.511841	#N/A
tRNA	-1.4599	tN(GUU)C	#N/A	#N/A	#N/A	#N/A	-1.4599	#N/A
tRNA	0.524667	tN(GUU)F	#N/A	#N/A	#N/A	#N/A	0.524667	#N/A
tRNA	0.401698	tN(GUU)G	#N/A	#N/A	#N/A	#N/A	0.401698	#N/A
tRNA	-1.87391	tN(GUU)K	#N/A	#N/A	#N/A	#N/A	-1.87391	#N/A
tRNA	0.69438	tN(GUU)L	#N/A	#N/A	#N/A	#N/A	0.69438	#N/A
tRNA	-0.807618	tN(GUU)N1	#N/A	#N/A	#N/A	#N/A	-0.807618	#N/A
tRNA	0.143839	tN(GUU)N2	#N/A	#N/A	#N/A	#N/A	0.143839	#N/A
tRNA	0.101477	tN(GUU)O1	#N/A	#N/A	#N/A	#N/A	0.101477	#N/A
tRNA	0.325445	tN(GUU)O2	#N/A	#N/A	#N/A	#N/A	0.325445	#N/A
tRNA	-1.75964	tN(GUU)P	#N/A	#N/A	#N/A	#N/A	-1.75964	#N/A
tRNA	-0.151471	tP(AG)C SUF2	#N/A	#N/A	#N/A	#N/A	-0.151471	#N/A
tRNA	-2.62065	tP(AGG)N SUF10	#N/A	#N/A	#N/A	#N/A	-2.62065	#N/A
tRNA	-2.08278	tP(UGG)A TRN1	#N/A	#N/A	#N/A	#N/A	-2.08278	#N/A
tRNA	0.00424509	tP(UGG)F SUF9	#N/A	#N/A	#N/A	#N/A	0.00424509	#N/A
tRNA	-0.134095	tP(UGG)H SUF8	#N/A	#N/A	#N/A	#N/A	-0.134095	#N/A
tRNA	-2.17861	tP(UGG)L	#N/A	#N/A	#N/A	#N/A	-2.17861	#N/A
tRNA	0.174038	tP(UGG)M SUF7	#N/A	#N/A	#N/A	#N/A	0.174038	#N/A
tRNA	-0.582091	tP(UGG)N1	#N/A	#N/A	#N/A	#N/A	-0.582091	#N/A
tRNA	0.210421	tP(UGG)N2	#N/A	#N/A	#N/A	#N/A	0.210421	#N/A
tRNA	0.335508	tP(UGG)O1	#N/A	#N/A	#N/A	#N/A	0.335508	#N/A
tRNA	0.23002	tP(UGG)O2 SUF11	#N/A	#N/A	#N/A	#N/A	0.23002	#N/A
tRNA	-2.59344	tP(UGG)O3	#N/A	#N/A	#N/A	#N/A	-2.59344	#N/A
tRNA	0.867673	tQ(CUG)M CDC65	#N/A	#N/A	#N/A	#N/A	0.867673	#N/A
tRNA	0.036563	tQ(UUG)B	#N/A	#N/A	#N/A	#N/A	0.036563	#N/A
tRNA	0.394234	tQ(UUG)C	#N/A	#N/A	#N/A	#N/A	0.394234	#N/A
tRNA	-2.78413	tQ(UUG)D1	#N/A	#N/A	#N/A	#N/A	-2.78413	#N/A
tRNA	-1.82949	tQ(UUG)D2	#N/A	#N/A	#N/A	#N/A	-1.82949	#N/A
tRNA	1.13308	tQ(UUG)D3	#N/A	#N/A	#N/A	#N/A	1.13308	#N/A
tRNA	0.471016	tQ(UUG)E1	#N/A	#N/A	#N/A	#N/A	0.471016	#N/A
tRNA	1.19721	tQ(UUG)E2	#N/A	#N/A	#N/A	#N/A	1.19721	#N/A
tRNA	0.334315	tQ(UUG)H	#N/A	#N/A	#N/A	#N/A	0.334315	#N/A
tRNA	-1.31525	tQ(UUG)L	#N/A	#N/A	#N/A	#N/A	-1.31525	#N/A
tRNA	0.134242	tR(ACG)D	#N/A	#N/A	#N/A	#N/A	0.134242	#N/A
tRNA	0.466511	tR(ACG)E	#N/A	#N/A	#N/A	#N/A	0.466511	#N/A
tRNA	0.558677	tR(ACG)J	#N/A	#N/A	#N/A	#N/A	0.558677	#N/A
tRNA	0.0406226	tR(ACG)K	#N/A	#N/A	#N/A	#N/A	0.0406226	#N/A
tRNA	-2.13501	tR(ACG)L	#N/A	#N/A	#N/A	#N/A	-2.13501	#N/A
tRNA	-0.791086	tR(ACG)O	#N/A	#N/A	#N/A	#N/A	-0.791086	#N/A
tRNA	-2.31712	tR(CCG)L TRR4	#N/A	#N/A	#N/A	#N/A	-2.31712	#N/A
tRNA	-7.5968	tR(CCU)J HSX1	#N/A	#N/A	#N/A	#N/A	-7.5968	#N/A
tRNA	-2.80708	tR(UCU)B	#N/A	#N/A	#N/A	#N/A	-2.80708	#N/A
tRNA	-1.72109	tR(UCU)D	#N/A	#N/A	#N/A	#N/A	-1.72109	#N/A
tRNA	-3.82518	tR(UCU)E	#N/A	#N/A	#N/A	#N/A	-3.82518	#N/A
tRNA	-2.95671	tR(UCU)G1	#N/A	#N/A	#N/A	#N/A	-2.95671	#N/A
tRNA	0.369365	tR(UCU)G2	#N/A	#N/A	#N/A	#N/A	0.369365	#N/A
tRNA	0.104463	tR(UCU)G3	#N/A	#N/A	#N/A	#N/A	0.104463	#N/A
tRNA	0.443554	tR(UCU)J1	#N/A	#N/A	#N/A	#N/A	0.443554	#N/A
tRNA	0.0607296	tR(UCU)J2	#N/A	#N/A	#N/A	#N/A	0.0607296	#N/A
tRNA	-0.642651	tR(UCU)K	#N/A	#N/A	#N/A	#N/A	-0.642651	#N/A
tRNA	0.869186	tR(UCU)M1	#N/A	#N/A	#N/A	#N/A	0.869186	#N/A
tRNA	0.498099	tR(UCU)M2	#N/A	#N/A	#N/A	#N/A	0.498099	#N/A
tRNA	-0.717297	tS(AGA)A	#N/A	#N/A	#N/A	#N/A	-0.717297	#N/A
tRNA	-1.25481	tS(AGA)B	#N/A	#N/A	#N/A	#N/A	-1.25481	#N/A
tRNA	-0.376296	tS(AGA)D1	#N/A	#N/A	#N/A	#N/A	-0.376296	#N/A
tRNA	-1.22069	tS(AGA)D2	#N/A	#N/A	#N/A	#N/A	-1.22069	#N/A
tRNA	-0.131805	tS(AGA)D3	#N/A	#N/A	#N/A	#N/A	-0.131805	#N/A
tRNA	0.0123672	tS(AGA)E	#N/A	#N/A	#N/A	#N/A	0.0123672	#N/A
tRNA	-1.1519	tS(AGA)G	#N/A	#N/A	#N/A	#N/A	-1.1519	#N/A
tRNA	0.122074	tS(AGA)H	#N/A	#N/A	#N/A	#N/A	0.122074	#N/A
tRNA	-3.35261	tS(AGA)J	#N/A	#N/A	#N/A	#N/A	-3.35261	#N/A
tRNA	0.235733	tS(AGA)L	#N/A	#N/A	#N/A	#N/A	0.235733	#N/A
tRNA	-4.18865	tS(AGA)M	#N/A	#N/A	#N/A	#N/A	-4.18865	#N/A
tRNA	0.15166	tS(CGA)C SUP61	#N/A	#N/A	#N/A	#N/A	0.15166	#N/A
tRNA	-0.0922972	tS(GCU)F	#N/A	#N/A	#N/A	#N/A	-0.0922972	#N/A
tRNA	-0.836489	tS(GCU)L	#N/A	#N/A	#N/A	#N/A	-0.836489	#N/A
tRNA	-0.0547235	tS(GCU)O	#N/A	#N/A	#N/A	#N/A	-0.0547235	#N/A
tRNA	0.441123	tS(UGA)I SUP17	#N/A	#N/A	#N/A	#N/A	0.441123	#N/A
tRNA	-0.1853	tS(UGA)P SUP16	#N/A	#N/A	#N/A	#N/A	-0.1853	#N/A
tRNA	0.13439	tT(AGU)B	#N/A	#N/A	#N/A	#N/A	0.13439	#N/A
tRNA	-0.285389	tT(AGU)C	#N/A	#N/A	#N/A	#N/A	-0.285389	#N/A
tRNA	-3.85636	tT(AGU)D	#N/A	#N/A	#N/A	#N/A	-3.85636	#N/A
tRNA	-2.92381	tT(AGU)H	#N/A	#N/A	#N/A	#N/A	-2.92381	#N/A
tRNA	-0.854861	tT(AGU)I1	#N/A	#N/A	#N/A	#N/A	-0.854861	#N/A
tRNA	-0.110041	tT(AGU)I2	#N/A	#N/A	#N/A	#N/A	-0.110041	#N/A
tRNA	-1.94329	tT(AGU)J	#N/A	#N/A	#N/A	#N/A	-1.94329	#N/A
tRNA	0.222772	tT(AGU)N1	#N/A	#N/A	#N/A	#N/A	0.222772	#N/A
tRNA	-2.36812	tT(AGU)N2	#N/A	#N/A	#N/A	#N/A	-2.36812	#N/A
tRNA	-0.192462	tT(AGU)O1	#N/A	#N/A	#N/A	#N/A	-0.192462	#N/A
tRNA	-2.72923	tT(AGU)O2	#N/A	#N/A	#N/A	#N/A	-2.72923	#N/A
tRNA	-1.68689	tT(CGU)K TRT2	#N/A	#N/A	#N/A	#N/A	-1.68689	#N/A
tRNA	-1.69745	tT(UGU)G1	#N/A	#N/A	#N/A	#N/A	-1.69745	#N/A
tRNA	-1.99922	tT(UGU)G2	#N/A	#N/A	#N/A	#N/A	-1.99922	#N/A
tRNA	-0.128383	tT(UGU)H	#N/A	#N/A	#N/A	#N/A	-0.128383	#N/A
tRNA	0.202112	tT(UGU)P	#N/A	#N/A	#N/A	#N/A	0.202112	#N/A
tRNA	-0.187208	tV(AAC)E1	#N/A	#N/A	#N/A	#N/A	-0.187208	#N/A
tRNA	-0.860576	tV(AAC)E2	#N/A	#N/A	#N/A	#N/A	-0.860576	#N/A
tRNA	-3.46552	tV(AAC)G1	#N/A	#N/A	#N/A	#N/A	-3.46552	#N/A
tRNA	-1.7101	tV(AAC)G2	#N/A	#N/A	#N/A	#N/A	-1.7101	#N/A
tRNA	-0.857742	tV(AAC)G3	#N/A	#N/A	#N/A	#N/A	-0.857742	#N/A
tRNA	-1.66187	tV(AAC)H	#N/A	#N/A	#N/A	#N/A	-1.66187	#N/A
tRNA	-0.552177	tV(AAC)J	#N/A	#N/A	#N/A	#N/A	-0.552177	#N/A
tRNA	-4.53145	tV(AAC)K1	#N/A	#N/A	#N/A	#N/A	-4.53145	#N/A
tRNA	0.48968	tV(AAC)K2	#N/A	#N/A	#N/A	#N/A	0.48968	#N/A
tRNA	-0.717867	tV(AAC)L	#N/A	#N/A	#N/A	#N/A	-0.717867	#N/A
tRNA	-2.71579	tV(AAC)M1	#N/A	#N/A	#N/A	#N/A	-2.71579	#N/A
tRNA	-1.14183	tV(AAC)M2	#N/A	#N/A	#N/A	#N/A	-1.14183	#N/A
tRNA	-1.37882	tV(AAC)M3	#N/A	#N/A	#N/A	#N/A	-1.37882	#N/A
tRNA	-3.31603	tV(AAC)O	#N/A	#N/A	#N/A	#N/A	-3.31603	#N/A
tRNA	-5.198	tV(CAC)D	#N/A	#N/A	#N/A	#N/A	-5.198	#N/A
tRNA	-0.604836	tV(CAC)H	#N/A	#N/A	#N/A	#N/A	-0.604836	#N/A
tRNA	-0.973204	tV(UAC)B	#N/A	#N/A	#N/A	#N/A	-0.973204	#N/A
tRNA	-4.31896	tV(UAC)D	#N/A	#N/A	#N/A	#N/A	-4.31896	#N/A
tRNA	-1.30901	tW(CCA)G1	#N/A	#N/A	#N/A	#N/A	-1.30901	#N/A
tRNA	-0.540355	tW(CCA)G2	#N/A	#N/A	#N/A	#N/A	-0.540355	#N/A
tRNA	-1.49194	tW(CCA)J	#N/A	#N/A	#N/A	#N/A	-1.49194	#N/A
tRNA	-0.141181	tW(CCA)K	#N/A	#N/A	#N/A	#N/A	-0.141181	#N/A
tRNA	-1.47752	tW(CCA)M	#N/A	#N/A	#N/A	#N/A	-1.47752	#N/A
tRNA	-3.5202	tW(CCA)P	#N/A	#N/A	#N/A	#N/A	-3.5202	#N/A
tRNA	1.39503	tX(XXX)D	#N/A	#N/A	#N/A	#N/A	1.39503	#N/A
tRNA	-0.0690341	tY(GUA)D SUP2	#N/A	#N/A	#N/A	#N/A	-0.0690341	#N/A
tRNA	-1.1671	tY(GUA)F1 SUP11	#N/A	#N/A	#N/A	#N/A	-1.1671	#N/A
tRNA	-1.13668	tY(GUA)F2 SUP6	#N/A	#N/A	#N/A	#N/A	-1.13668	#N/A
tRNA	-0.158858	tY(GUA)J1 SUP7	#N/A	#N/A	#N/A	#N/A	-0.158858	#N/A
tRNA	-0.608064	tY(GUA)J2 SUP4	#N/A	#N/A	#N/A	#N/A	-0.608064	#N/A
tRNA	-0.458159	tY(GUA)M1 SUP5	#N/A	#N/A	#N/A	#N/A	-0.458159	#N/A
tRNA	-0.300684	tY(GUA)M2 SUP8	#N/A	#N/A	#N/A	#N/A	-0.300684	#N/A
tRNA	-0.350483	tY(GUA)O SUP3	#N/A	#N/A	#N/A	#N/A	-0.350483	#N/A
snRNA	-1.11168	U1 snRNA SNR19	#N/A	#N/A	#N/A	#N/A	#N/A	-1.11168
snRNA	-2.97734	U2 snRNA snR20 LSR1	#N/A	#N/A	#N/A	#N/A	#N/A	-2.97734
snRNA	-3.09196	U4 snRNA SNR14	#N/A	#N/A	#N/A	#N/A	#N/A	-3.09196
snRNA	-0.00207749	U5 snRNA SNR7	#N/A	#N/A	#N/A	#N/A	#N/A	-0.00207749
snRNA	-1.9064	U6 snRNA SNR6	#N/A	#N/A	#N/A	#N/A	#N/A	-1.9064

## Sheet: ESS vs LSS plot
Type	ESS vs LSS log FC	ID	CUT	ncRNA	snoRNA	SUT	tRNA	snRNA
CUT	-0.437881	CUT001/437	-0.437881	#N/A	#N/A	#N/A	#N/A	#N/A
CUT	-0.10949	CUT002	-0.10949	#N/A	#N/A	#N/A	#N/A	#N/A
CUT	-0.110482	CUT005	-0.110482	#N/A	#N/A	#N/A	#N/A	#N/A
CUT	-1.12304	CUT007	-1.12304	#N/A	#N/A	#N/A	#N/A	#N/A
CUT	-0.688044	CUT008	-0.688044	#N/A	#N/A	#N/A	#N/A	#N/A
CUT	-0.331762	CUT015	-0.331762	#N/A	#N/A	#N/A	#N/A	#N/A
CUT	0.0526417	CUT040	0.0526417	#N/A	#N/A	#N/A	#N/A	#N/A
CUT	0.213981	CUT058	0.213981	#N/A	#N/A	#N/A	#N/A	#N/A
CUT	-0.0834291	CUT060	-0.0834291	#N/A	#N/A	#N/A	#N/A	#N/A
CUT	0.411846	CUT083	0.411846	#N/A	#N/A	#N/A	#N/A	#N/A
CUT	-0.197274	CUT084/SUT068	-0.197274	#N/A	#N/A	#N/A	#N/A	#N/A
CUT	0.828559	CUT095	0.828559	#N/A	#N/A	#N/A	#N/A	#N/A
CUT	-0.267344	CUT103	-0.267344	#N/A	#N/A	#N/A	#N/A	#N/A
CUT	-0.455114	CUT123	-0.455114	#N/A	#N/A	#N/A	#N/A	#N/A
CUT	-0.240706	CUT142	-0.240706	#N/A	#N/A	#N/A	#N/A	#N/A
CUT	-1.78076	CUT150	-1.78076	#N/A	#N/A	#N/A	#N/A	#N/A
CUT	1.13378	CUT170	1.13378	#N/A	#N/A	#N/A	#N/A	#N/A
CUT	1.52563	CUT213	1.52563	#N/A	#N/A	#N/A	#N/A	#N/A
CUT	-0.241949	CUT213/690	-0.241949	#N/A	#N/A	#N/A	#N/A	#N/A
CUT	0.0360464	CUT217	0.0360464	#N/A	#N/A	#N/A	#N/A	#N/A
CUT	0.608279	CUT238	0.608279	#N/A	#N/A	#N/A	#N/A	#N/A
CUT	-0.13097	CUT244	-0.13097	#N/A	#N/A	#N/A	#N/A	#N/A
CUT	0.691548	CUT248	0.691548	#N/A	#N/A	#N/A	#N/A	#N/A
CUT	0.0692087	CUT277	0.0692087	#N/A	#N/A	#N/A	#N/A	#N/A
CUT	-0.0883943	CUT296	-0.0883943	#N/A	#N/A	#N/A	#N/A	#N/A
CUT	0.276995	CUT296/SUT301	0.276995	#N/A	#N/A	#N/A	#N/A	#N/A
CUT	0.907397	CUT298/771	0.907397	#N/A	#N/A	#N/A	#N/A	#N/A
CUT	0.191707	CUT315	0.191707	#N/A	#N/A	#N/A	#N/A	#N/A
CUT	-0.218223	CUT320	-0.218223	#N/A	#N/A	#N/A	#N/A	#N/A
CUT	-0.10024	CUT332	-0.10024	#N/A	#N/A	#N/A	#N/A	#N/A
CUT	0.136061	CUT353/SUT758	0.136061	#N/A	#N/A	#N/A	#N/A	#N/A
CUT	1.38168	CUT356	1.38168	#N/A	#N/A	#N/A	#N/A	#N/A
CUT	0.470182	CUT374	0.470182	#N/A	#N/A	#N/A	#N/A	#N/A
CUT	-0.00777825	CUT378	-0.00777825	#N/A	#N/A	#N/A	#N/A	#N/A
CUT	0.0553045	CUT379	0.0553045	#N/A	#N/A	#N/A	#N/A	#N/A
CUT	-0.0880731	CUT424	-0.0880731	#N/A	#N/A	#N/A	#N/A	#N/A
CUT	-0.786152	CUT436	-0.786152	#N/A	#N/A	#N/A	#N/A	#N/A
CUT	-0.175365	CUT441	-0.175365	#N/A	#N/A	#N/A	#N/A	#N/A
CUT	-0.0955042	CUT442	-0.0955042	#N/A	#N/A	#N/A	#N/A	#N/A
CUT	0.528053	CUT458	0.528053	#N/A	#N/A	#N/A	#N/A	#N/A
CUT	-0.0443076	CUT461	-0.0443076	#N/A	#N/A	#N/A	#N/A	#N/A
CUT	0.343378	CUT462	0.343378	#N/A	#N/A	#N/A	#N/A	#N/A
CUT	1.02327	CUT465	1.02327	#N/A	#N/A	#N/A	#N/A	#N/A
CUT	-0.206378	CUT468	-0.206378	#N/A	#N/A	#N/A	#N/A	#N/A
CUT	-0.14142	CUT474	-0.14142	#N/A	#N/A	#N/A	#N/A	#N/A
CUT	-0.988889	CUT523	-0.988889	#N/A	#N/A	#N/A	#N/A	#N/A
CUT	-0.0104203	CUT541/542/SUT503	-0.0104203	#N/A	#N/A	#N/A	#N/A	#N/A
CUT	0.547411	CUT546	0.547411	#N/A	#N/A	#N/A	#N/A	#N/A
CUT	0.423743	CUT547	0.423743	#N/A	#N/A	#N/A	#N/A	#N/A
CUT	1.42004	CUT572	1.42004	#N/A	#N/A	#N/A	#N/A	#N/A
CUT	0.183873	CUT575	0.183873	#N/A	#N/A	#N/A	#N/A	#N/A
CUT	0.557174	CUT634	0.557174	#N/A	#N/A	#N/A	#N/A	#N/A
CUT	0.48892	CUT645	0.48892	#N/A	#N/A	#N/A	#N/A	#N/A
CUT	-0.166891	CUT666	-0.166891	#N/A	#N/A	#N/A	#N/A	#N/A
CUT	0.992303	CUT672	0.992303	#N/A	#N/A	#N/A	#N/A	#N/A
CUT	-0.316762	CUT764	-0.316762	#N/A	#N/A	#N/A	#N/A	#N/A
CUT	-0.0263601	CUT775/SUT307	-0.0263601	#N/A	#N/A	#N/A	#N/A	#N/A
CUT	0.00018187	CUT782	0.00018187	#N/A	#N/A	#N/A	#N/A	#N/A
CUT	0.307509	CUT816	0.307509	#N/A	#N/A	#N/A	#N/A	#N/A
CUT	0.195217	CUT827	0.195217	#N/A	#N/A	#N/A	#N/A	#N/A
CUT	-0.135169	CUT873	-0.135169	#N/A	#N/A	#N/A	#N/A	#N/A
ncRNA	-0.248907	ncRNA NME1	#N/A	-0.248907	#N/A	#N/A	#N/A	#N/A
ncRNA	-0.127712	ncRNA RPR1	#N/A	-0.127712	#N/A	#N/A	#N/A	#N/A
ncRNA	1.01712	ncRNA RUF20	#N/A	1.01712	#N/A	#N/A	#N/A	#N/A
ncRNA	0.0921608	ncRNA RUF21	#N/A	0.0921608	#N/A	#N/A	#N/A	#N/A
ncRNA	-0.329062	ncRNA RUF22	#N/A	-0.329062	#N/A	#N/A	#N/A	#N/A
ncRNA	-0.415727	ncRNA SCR1	#N/A	-0.415727	#N/A	#N/A	#N/A	#N/A
ncRNA	1.05954	ncRNA TLC1	#N/A	1.05954	#N/A	#N/A	#N/A	#N/A
snoRNA	-0.0269244	SNR10	#N/A	#N/A	-0.0269244	#N/A	#N/A	#N/A
snoRNA	0.391905	SNR11	#N/A	#N/A	0.391905	#N/A	#N/A	#N/A
snoRNA	0.861873	SNR128	#N/A	#N/A	0.861873	#N/A	#N/A	#N/A
snoRNA	-0.0680058	SNR128/SNR190	#N/A	#N/A	-0.0680058	#N/A	#N/A	#N/A
snoRNA	-1.69039	SNR13	#N/A	#N/A	-1.69039	#N/A	#N/A	#N/A
snoRNA	-0.307014	SNR161	#N/A	#N/A	-0.307014	#N/A	#N/A	#N/A
snoRNA	1.87201	SNR17A	#N/A	#N/A	1.87201	#N/A	#N/A	#N/A
snoRNA	-0.327461	SNR17B	#N/A	#N/A	-0.327461	#N/A	#N/A	#N/A
snoRNA	0.0624737	SNR189	#N/A	#N/A	0.0624737	#N/A	#N/A	#N/A
snoRNA	-1.66877	SNR190	#N/A	#N/A	-1.66877	#N/A	#N/A	#N/A
snoRNA	0.589715	SNR3	#N/A	#N/A	0.589715	#N/A	#N/A	#N/A
snoRNA	0.170925	SNR30	#N/A	#N/A	0.170925	#N/A	#N/A	#N/A
snoRNA	0.065521	SNR31	#N/A	#N/A	0.065521	#N/A	#N/A	#N/A
snoRNA	1.18259	SNR32	#N/A	#N/A	1.18259	#N/A	#N/A	#N/A
snoRNA	0.17734	SNR33	#N/A	#N/A	0.17734	#N/A	#N/A	#N/A
snoRNA	0.411513	SNR34	#N/A	#N/A	0.411513	#N/A	#N/A	#N/A
snoRNA	0.0581002	SNR35	#N/A	#N/A	0.0581002	#N/A	#N/A	#N/A
snoRNA	-0.121079	SNR36	#N/A	#N/A	-0.121079	#N/A	#N/A	#N/A
snoRNA	0.7472	SNR37	#N/A	#N/A	0.7472	#N/A	#N/A	#N/A
snoRNA	-0.196184	SNR39B	#N/A	#N/A	-0.196184	#N/A	#N/A	#N/A
snoRNA	-0.0733273	SNR4	#N/A	#N/A	-0.0733273	#N/A	#N/A	#N/A
snoRNA	0.806539	SNR40	#N/A	#N/A	0.806539	#N/A	#N/A	#N/A
snoRNA	-0.447385	SNR41	#N/A	#N/A	-0.447385	#N/A	#N/A	#N/A
snoRNA	-0.0330007	SNR42	#N/A	#N/A	-0.0330007	#N/A	#N/A	#N/A
snoRNA	1.44742	SNR43	#N/A	#N/A	1.44742	#N/A	#N/A	#N/A
snoRNA	1.71584	SNR45	#N/A	#N/A	1.71584	#N/A	#N/A	#N/A
snoRNA	0.217123	SNR46	#N/A	#N/A	0.217123	#N/A	#N/A	#N/A
snoRNA	0.862202	SNR47	#N/A	#N/A	0.862202	#N/A	#N/A	#N/A
snoRNA	1.61358	SNR48	#N/A	#N/A	1.61358	#N/A	#N/A	#N/A
snoRNA	-0.358581	SNR49	#N/A	#N/A	-0.358581	#N/A	#N/A	#N/A
snoRNA	0.577104	SNR5	#N/A	#N/A	0.577104	#N/A	#N/A	#N/A
snoRNA	-0.231222	SNR50	#N/A	#N/A	-0.231222	#N/A	#N/A	#N/A
snoRNA	-0.4145	SNR51	#N/A	#N/A	-0.4145	#N/A	#N/A	#N/A
snoRNA	0.341057	SNR51/70/41	#N/A	#N/A	0.341057	#N/A	#N/A	#N/A
snoRNA	1.36777	SNR52	#N/A	#N/A	1.36777	#N/A	#N/A	#N/A
snoRNA	4.13754	SNR53	#N/A	#N/A	4.13754	#N/A	#N/A	#N/A
snoRNA	-0.189577	SNR53/67	#N/A	#N/A	-0.189577	#N/A	#N/A	#N/A
snoRNA	-0.23696	SNR55	#N/A	#N/A	-0.23696	#N/A	#N/A	#N/A
snoRNA	-0.200357	SNR56	#N/A	#N/A	-0.200357	#N/A	#N/A	#N/A
snoRNA	1.70093	SNR57	#N/A	#N/A	1.70093	#N/A	#N/A	#N/A
snoRNA	0.719545	SNR58	#N/A	#N/A	0.719545	#N/A	#N/A	#N/A
snoRNA	0.0398451	SNR60	#N/A	#N/A	0.0398451	#N/A	#N/A	#N/A
snoRNA	0.172182	SNR61	#N/A	#N/A	0.172182	#N/A	#N/A	#N/A
snoRNA	-0.0878665	SNR61/55/57	#N/A	#N/A	-0.0878665	#N/A	#N/A	#N/A
snoRNA	0.638519	SNR62	#N/A	#N/A	0.638519	#N/A	#N/A	#N/A
snoRNA	0.258173	SNR63	#N/A	#N/A	0.258173	#N/A	#N/A	#N/A
snoRNA	0.406073	SNR64	#N/A	#N/A	0.406073	#N/A	#N/A	#N/A
snoRNA	0.606458	SNR65	#N/A	#N/A	0.606458	#N/A	#N/A	#N/A
snoRNA	1.66145	SNR66	#N/A	#N/A	1.66145	#N/A	#N/A	#N/A
snoRNA	-0.20979	SNR67	#N/A	#N/A	-0.20979	#N/A	#N/A	#N/A
snoRNA	0.0131818	SNR68	#N/A	#N/A	0.0131818	#N/A	#N/A	#N/A
snoRNA	-0.0515145	SNR69	#N/A	#N/A	-0.0515145	#N/A	#N/A	#N/A
snoRNA	-0.166948	SNR70	#N/A	#N/A	-0.166948	#N/A	#N/A	#N/A
snoRNA	-0.172833	SNR71	#N/A	#N/A	-0.172833	#N/A	#N/A	#N/A
snoRNA	-0.921116	SNR72	#N/A	#N/A	-0.921116	#N/A	#N/A	#N/A
snoRNA	-0.159462	SNR72/73/74/75/76/77/78	#N/A	#N/A	-0.159462	#N/A	#N/A	#N/A
snoRNA	-0.0125353	SNR73	#N/A	#N/A	-0.0125353	#N/A	#N/A	#N/A
snoRNA	-0.268431	SNR74	#N/A	#N/A	-0.268431	#N/A	#N/A	#N/A
snoRNA	0.305634	SNR75	#N/A	#N/A	0.305634	#N/A	#N/A	#N/A
snoRNA	0.220679	SNR76	#N/A	#N/A	0.220679	#N/A	#N/A	#N/A
snoRNA	-0.176871	SNR77	#N/A	#N/A	-0.176871	#N/A	#N/A	#N/A
snoRNA	0.653159	SNR78	#N/A	#N/A	0.653159	#N/A	#N/A	#N/A
snoRNA	0.222333	SNR79	#N/A	#N/A	0.222333	#N/A	#N/A	#N/A
snoRNA	0.312295	SNR8	#N/A	#N/A	0.312295	#N/A	#N/A	#N/A
snoRNA	-0.155592	SNR80	#N/A	#N/A	-0.155592	#N/A	#N/A	#N/A
snoRNA	0.0114129	SNR81	#N/A	#N/A	0.0114129	#N/A	#N/A	#N/A
snoRNA	0.410109	SNR82	#N/A	#N/A	0.410109	#N/A	#N/A	#N/A
snoRNA	-0.0650585	SNR83	#N/A	#N/A	-0.0650585	#N/A	#N/A	#N/A
snoRNA	-0.262674	SNR84	#N/A	#N/A	-0.262674	#N/A	#N/A	#N/A
snoRNA	-0.561828	SNR85	#N/A	#N/A	-0.561828	#N/A	#N/A	#N/A
snoRNA	0.0193331	SNR86	#N/A	#N/A	0.0193331	#N/A	#N/A	#N/A
snoRNA	0.624579	SNR87	#N/A	#N/A	0.624579	#N/A	#N/A	#N/A
snoRNA	-0.0921386	SNR9	#N/A	#N/A	-0.0921386	#N/A	#N/A	#N/A
SUT	-0.07461	SUT/053/468/CUT494	#N/A	#N/A	#N/A	-0.07461	#N/A	#N/A
SUT	1.25657	SUT001	#N/A	#N/A	#N/A	1.25657	#N/A	#N/A
SUT	1.17207	SUT004	#N/A	#N/A	#N/A	1.17207	#N/A	#N/A
SUT	-0.0674213	SUT007	#N/A	#N/A	#N/A	-0.0674213	#N/A	#N/A
SUT	-0.322505	SUT010	#N/A	#N/A	#N/A	-0.322505	#N/A	#N/A
SUT	0.623501	SUT014	#N/A	#N/A	#N/A	0.623501	#N/A	#N/A
SUT	2.20602	SUT019	#N/A	#N/A	#N/A	2.20602	#N/A	#N/A
SUT	2.41011	SUT035	#N/A	#N/A	#N/A	2.41011	#N/A	#N/A
SUT	-0.054332	SUT042	#N/A	#N/A	#N/A	-0.054332	#N/A	#N/A
SUT	0.206965	SUT049	#N/A	#N/A	#N/A	0.206965	#N/A	#N/A
SUT	0.617903	SUT055	#N/A	#N/A	#N/A	0.617903	#N/A	#N/A
SUT	2.54092	SUT056	#N/A	#N/A	#N/A	2.54092	#N/A	#N/A
SUT	-0.234074	SUT058	#N/A	#N/A	#N/A	-0.234074	#N/A	#N/A
SUT	-0.832133	SUT067	#N/A	#N/A	#N/A	-0.832133	#N/A	#N/A
SUT	-0.748705	SUT071/483	#N/A	#N/A	#N/A	-0.748705	#N/A	#N/A
SUT	0.194951	SUT075	#N/A	#N/A	#N/A	0.194951	#N/A	#N/A
SUT	0.18647	SUT083	#N/A	#N/A	#N/A	0.18647	#N/A	#N/A
SUT	0.0439071	SUT084/SUT499	#N/A	#N/A	#N/A	0.0439071	#N/A	#N/A
SUT	-0.532884	SUT085	#N/A	#N/A	#N/A	-0.532884	#N/A	#N/A
SUT	1.52641	SUT086/CUT102	#N/A	#N/A	#N/A	1.52641	#N/A	#N/A
SUT	0.70298	SUT087	#N/A	#N/A	#N/A	0.70298	#N/A	#N/A
SUT	1.9952	SUT089	#N/A	#N/A	#N/A	1.9952	#N/A	#N/A
SUT	1.19668	SUT098	#N/A	#N/A	#N/A	1.19668	#N/A	#N/A
SUT	-0.296966	SUT099	#N/A	#N/A	#N/A	-0.296966	#N/A	#N/A
SUT	-3.01401	SUT107	#N/A	#N/A	#N/A	-3.01401	#N/A	#N/A
SUT	0.785898	SUT111	#N/A	#N/A	#N/A	0.785898	#N/A	#N/A
SUT	0.683696	SUT119	#N/A	#N/A	#N/A	0.683696	#N/A	#N/A
SUT	0.451947	SUT123	#N/A	#N/A	#N/A	0.451947	#N/A	#N/A
SUT	0.677947	SUT125	#N/A	#N/A	#N/A	0.677947	#N/A	#N/A
SUT	0.0485106	SUT126	#N/A	#N/A	#N/A	0.0485106	#N/A	#N/A
SUT	0.116806	SUT129	#N/A	#N/A	#N/A	0.116806	#N/A	#N/A
SUT	0.164998	SUT131	#N/A	#N/A	#N/A	0.164998	#N/A	#N/A
SUT	-0.147416	SUT135	#N/A	#N/A	#N/A	-0.147416	#N/A	#N/A
SUT	1.12479	SUT142	#N/A	#N/A	#N/A	1.12479	#N/A	#N/A
SUT	0.502098	SUT157/579	#N/A	#N/A	#N/A	0.502098	#N/A	#N/A
SUT	2.17174	SUT167	#N/A	#N/A	#N/A	2.17174	#N/A	#N/A
SUT	3.34785	SUT170	#N/A	#N/A	#N/A	3.34785	#N/A	#N/A
SUT	0.926267	SUT171	#N/A	#N/A	#N/A	0.926267	#N/A	#N/A
SUT	2.10812	SUT173	#N/A	#N/A	#N/A	2.10812	#N/A	#N/A
SUT	0.19917	SUT174	#N/A	#N/A	#N/A	0.19917	#N/A	#N/A
SUT	0.273081	SUT193	#N/A	#N/A	#N/A	0.273081	#N/A	#N/A
SUT	0.410604	SUT211	#N/A	#N/A	#N/A	0.410604	#N/A	#N/A
SUT	0.461634	SUT218/655	#N/A	#N/A	#N/A	0.461634	#N/A	#N/A
SUT	0.177129	SUT219/656	#N/A	#N/A	#N/A	0.177129	#N/A	#N/A
SUT	0.822801	SUT229/661	#N/A	#N/A	#N/A	0.822801	#N/A	#N/A
SUT	0.121118	SUT233/CUT707	#N/A	#N/A	#N/A	0.121118	#N/A	#N/A
SUT	-0.129286	SUT234	#N/A	#N/A	#N/A	-0.129286	#N/A	#N/A
SUT	0.588636	SUT239/679	#N/A	#N/A	#N/A	0.588636	#N/A	#N/A
SUT	0.567423	SUT249	#N/A	#N/A	#N/A	0.567423	#N/A	#N/A
SUT	-0.0615561	SUT259/691	#N/A	#N/A	#N/A	-0.0615561	#N/A	#N/A
SUT	-0.624131	SUT264	#N/A	#N/A	#N/A	-0.624131	#N/A	#N/A
SUT	-0.163469	SUT267/697	#N/A	#N/A	#N/A	-0.163469	#N/A	#N/A
SUT	0.494753	SUT271	#N/A	#N/A	#N/A	0.494753	#N/A	#N/A
SUT	0.527381	SUT274/698	#N/A	#N/A	#N/A	0.527381	#N/A	#N/A
SUT	1.46326	SUT284/712	#N/A	#N/A	#N/A	1.46326	#N/A	#N/A
SUT	-0.219458	SUT285	#N/A	#N/A	#N/A	-0.219458	#N/A	#N/A
SUT	-0.123583	SUT289/717	#N/A	#N/A	#N/A	-0.123583	#N/A	#N/A
SUT	0.195687	SUT304/730	#N/A	#N/A	#N/A	0.195687	#N/A	#N/A
SUT	0.408072	SUT305	#N/A	#N/A	#N/A	0.408072	#N/A	#N/A
SUT	0.0693544	SUT311	#N/A	#N/A	#N/A	0.0693544	#N/A	#N/A
SUT	0.0472073	SUT329	#N/A	#N/A	#N/A	0.0472073	#N/A	#N/A
SUT	0.578968	SUT339	#N/A	#N/A	#N/A	0.578968	#N/A	#N/A
SUT	0.4799	SUT340	#N/A	#N/A	#N/A	0.4799	#N/A	#N/A
SUT	-0.212538	SUT346	#N/A	#N/A	#N/A	-0.212538	#N/A	#N/A
SUT	0.0748449	SUT347	#N/A	#N/A	#N/A	0.0748449	#N/A	#N/A
SUT	-1.0771	SUT348	#N/A	#N/A	#N/A	-1.0771	#N/A	#N/A
SUT	0.528944	SUT349/CUT354	#N/A	#N/A	#N/A	0.528944	#N/A	#N/A
SUT	4.8113	SUT354	#N/A	#N/A	#N/A	4.8113	#N/A	#N/A
SUT	-0.311052	SUT355	#N/A	#N/A	#N/A	-0.311052	#N/A	#N/A
SUT	0.392492	SUT361	#N/A	#N/A	#N/A	0.392492	#N/A	#N/A
SUT	0.693426	SUT362	#N/A	#N/A	#N/A	0.693426	#N/A	#N/A
SUT	-0.211824	SUT367	#N/A	#N/A	#N/A	-0.211824	#N/A	#N/A
SUT	0.346597	SUT370	#N/A	#N/A	#N/A	0.346597	#N/A	#N/A
SUT	0.32092	SUT375	#N/A	#N/A	#N/A	0.32092	#N/A	#N/A
SUT	0.224458	SUT376	#N/A	#N/A	#N/A	0.224458	#N/A	#N/A
SUT	0.0530632	SUT385	#N/A	#N/A	#N/A	0.0530632	#N/A	#N/A
SUT	0.250518	SUT388	#N/A	#N/A	#N/A	0.250518	#N/A	#N/A
SUT	-0.25502	SUT398	#N/A	#N/A	#N/A	-0.25502	#N/A	#N/A
SUT	-0.0453977	SUT413	#N/A	#N/A	#N/A	-0.0453977	#N/A	#N/A
SUT	-0.226386	SUT414	#N/A	#N/A	#N/A	-0.226386	#N/A	#N/A
SUT	1.0588	SUT417	#N/A	#N/A	#N/A	1.0588	#N/A	#N/A
SUT	0.129024	SUT418	#N/A	#N/A	#N/A	0.129024	#N/A	#N/A
SUT	-0.132457	SUT420/CUT425	#N/A	#N/A	#N/A	-0.132457	#N/A	#N/A
SUT	-0.246989	SUT430	#N/A	#N/A	#N/A	-0.246989	#N/A	#N/A
SUT	0.0411527	SUT431	#N/A	#N/A	#N/A	0.0411527	#N/A	#N/A
SUT	0.0103731	SUT432	#N/A	#N/A	#N/A	0.0103731	#N/A	#N/A
SUT	0.0736475	SUT433	#N/A	#N/A	#N/A	0.0736475	#N/A	#N/A
SUT	0.0525063	SUT437	#N/A	#N/A	#N/A	0.0525063	#N/A	#N/A
SUT	1.09464	SUT441	#N/A	#N/A	#N/A	1.09464	#N/A	#N/A
SUT	-0.0326093	SUT451	#N/A	#N/A	#N/A	-0.0326093	#N/A	#N/A
SUT	2.65405	SUT456/029	#N/A	#N/A	#N/A	2.65405	#N/A	#N/A
SUT	-1.95891	SUT457	#N/A	#N/A	#N/A	-1.95891	#N/A	#N/A
SUT	-0.703454	SUT463	#N/A	#N/A	#N/A	-0.703454	#N/A	#N/A
SUT	0.223372	SUT465	#N/A	#N/A	#N/A	0.223372	#N/A	#N/A
SUT	0.304196	SUT467	#N/A	#N/A	#N/A	0.304196	#N/A	#N/A
SUT	0.0482299	SUT469	#N/A	#N/A	#N/A	0.0482299	#N/A	#N/A
SUT	9.19935	SUT471	#N/A	#N/A	#N/A	9.19935	#N/A	#N/A
SUT	-0.0105329	SUT473/CUT502	#N/A	#N/A	#N/A	-0.0105329	#N/A	#N/A
SUT	0.01772	SUT477	#N/A	#N/A	#N/A	0.01772	#N/A	#N/A
SUT	0.511844	SUT479	#N/A	#N/A	#N/A	0.511844	#N/A	#N/A
SUT	-0.424889	SUT480	#N/A	#N/A	#N/A	-0.424889	#N/A	#N/A
SUT	1.95607	SUT492	#N/A	#N/A	#N/A	1.95607	#N/A	#N/A
SUT	0.465815	SUT493	#N/A	#N/A	#N/A	0.465815	#N/A	#N/A
SUT	-2.0238	SUT496	#N/A	#N/A	#N/A	-2.0238	#N/A	#N/A
SUT	-1.00385	SUT500	#N/A	#N/A	#N/A	-1.00385	#N/A	#N/A
SUT	0.14898	SUT501	#N/A	#N/A	#N/A	0.14898	#N/A	#N/A
SUT	0.0494315	SUT509	#N/A	#N/A	#N/A	0.0494315	#N/A	#N/A
SUT	0.596431	SUT515	#N/A	#N/A	#N/A	0.596431	#N/A	#N/A
SUT	2.38483	SUT518	#N/A	#N/A	#N/A	2.38483	#N/A	#N/A
SUT	-0.368698	SUT526	#N/A	#N/A	#N/A	-0.368698	#N/A	#N/A
SUT	-0.0257581	SUT532	#N/A	#N/A	#N/A	-0.0257581	#N/A	#N/A
SUT	-0.757101	SUT539	#N/A	#N/A	#N/A	-0.757101	#N/A	#N/A
SUT	0.0264967	SUT540	#N/A	#N/A	#N/A	0.0264967	#N/A	#N/A
SUT	0.0995337	SUT543/115	#N/A	#N/A	#N/A	0.0995337	#N/A	#N/A
SUT	0.217683	SUT546/118	#N/A	#N/A	#N/A	0.217683	#N/A	#N/A
SUT	0.0541481	SUT553	#N/A	#N/A	#N/A	0.0541481	#N/A	#N/A
SUT	-0.0718538	SUT558	#N/A	#N/A	#N/A	-0.0718538	#N/A	#N/A
SUT	-0.206792	SUT570	#N/A	#N/A	#N/A	-0.206792	#N/A	#N/A
SUT	-0.218593	SUT571	#N/A	#N/A	#N/A	-0.218593	#N/A	#N/A
SUT	0.0441372	SUT581	#N/A	#N/A	#N/A	0.0441372	#N/A	#N/A
SUT	1.23484	SUT591	#N/A	#N/A	#N/A	1.23484	#N/A	#N/A
SUT	0.097874	SUT593	#N/A	#N/A	#N/A	0.097874	#N/A	#N/A
SUT	-1.16718	SUT602/176	#N/A	#N/A	#N/A	-1.16718	#N/A	#N/A
SUT	0.403053	SUT616	#N/A	#N/A	#N/A	0.403053	#N/A	#N/A
SUT	0.707288	SUT617	#N/A	#N/A	#N/A	0.707288	#N/A	#N/A
SUT	-0.131564	SUT643	#N/A	#N/A	#N/A	-0.131564	#N/A	#N/A
SUT	-0.0600011	SUT718	#N/A	#N/A	#N/A	-0.0600011	#N/A	#N/A
SUT	-0.150326	SUT722	#N/A	#N/A	#N/A	-0.150326	#N/A	#N/A
SUT	0.574738	SUT725	#N/A	#N/A	#N/A	0.574738	#N/A	#N/A
SUT	0.0927503	SUT729/CUT773	#N/A	#N/A	#N/A	0.0927503	#N/A	#N/A
SUT	-0.129586	SUT733	#N/A	#N/A	#N/A	-0.129586	#N/A	#N/A
SUT	1.60017	SUT737/313	#N/A	#N/A	#N/A	1.60017	#N/A	#N/A
SUT	0.163444	SUT764	#N/A	#N/A	#N/A	0.163444	#N/A	#N/A
SUT	0.0470647	SUT770	#N/A	#N/A	#N/A	0.0470647	#N/A	#N/A
SUT	-0.216861	SUT796	#N/A	#N/A	#N/A	-0.216861	#N/A	#N/A
SUT	0.294242	SUT798/387	#N/A	#N/A	#N/A	0.294242	#N/A	#N/A
SUT	0.465754	SUT824	#N/A	#N/A	#N/A	0.465754	#N/A	#N/A
SUT	-0.120208	SUT827	#N/A	#N/A	#N/A	-0.120208	#N/A	#N/A
SUT	-0.278963	SUT830	#N/A	#N/A	#N/A	-0.278963	#N/A	#N/A
SUT	0.0166549	SUT834	#N/A	#N/A	#N/A	0.0166549	#N/A	#N/A
SUT	0.125956	SUT842/425	#N/A	#N/A	#N/A	0.125956	#N/A	#N/A
SUT	-0.154161	SUT847	#N/A	#N/A	#N/A	-0.154161	#N/A	#N/A
tRNA	0.4293	tA(AGC)D	#N/A	#N/A	#N/A	#N/A	0.4293	#N/A
tRNA	-0.635497	tA(AGC)F	#N/A	#N/A	#N/A	#N/A	-0.635497	#N/A
tRNA	4.81452	tA(AGC)G	#N/A	#N/A	#N/A	#N/A	4.81452	#N/A
tRNA	0.103113	tA(AGC)H	#N/A	#N/A	#N/A	#N/A	0.103113	#N/A
tRNA	0.0869142	tA(AGC)J	#N/A	#N/A	#N/A	#N/A	0.0869142	#N/A
tRNA	1.24951	tA(AGC)K1	#N/A	#N/A	#N/A	#N/A	1.24951	#N/A
tRNA	0.542321	tA(AGC)K2	#N/A	#N/A	#N/A	#N/A	0.542321	#N/A
tRNA	-0.779421	tA(AGC)L	#N/A	#N/A	#N/A	#N/A	-0.779421	#N/A
tRNA	0.632402	tA(AGC)M1	#N/A	#N/A	#N/A	#N/A	0.632402	#N/A
tRNA	1.27806	tA(AGC)M2	#N/A	#N/A	#N/A	#N/A	1.27806	#N/A
tRNA	-0.971007	tA(AGC)P	#N/A	#N/A	#N/A	#N/A	-0.971007	#N/A
tRNA	-0.252403	tA(UGC)A	#N/A	#N/A	#N/A	#N/A	-0.252403	#N/A
tRNA	0.161062	tA(UGC)E	#N/A	#N/A	#N/A	#N/A	0.161062	#N/A
tRNA	0.0802972	tA(UGC)G	#N/A	#N/A	#N/A	#N/A	0.0802972	#N/A
tRNA	0.240673	tA(UGC)L	#N/A	#N/A	#N/A	#N/A	0.240673	#N/A
tRNA	0.438869	tA(UGC)O	#N/A	#N/A	#N/A	#N/A	0.438869	#N/A
tRNA	0.886203	tC(GCA)B	#N/A	#N/A	#N/A	#N/A	0.886203	#N/A
tRNA	1.3187	tC(GCA)G	#N/A	#N/A	#N/A	#N/A	1.3187	#N/A
tRNA	1.76482	tC(GCA)P1	#N/A	#N/A	#N/A	#N/A	1.76482	#N/A
tRNA	-0.0863131	tC(GCA)P2	#N/A	#N/A	#N/A	#N/A	-0.0863131	#N/A
tRNA	0.107354	tD(GUC)B	#N/A	#N/A	#N/A	#N/A	0.107354	#N/A
tRNA	0.368966	tD(GUC)D	#N/A	#N/A	#N/A	#N/A	0.368966	#N/A
tRNA	0.526499	tD(GUC)G1	#N/A	#N/A	#N/A	#N/A	0.526499	#N/A
tRNA	-0.372294	tD(GUC)G2	#N/A	#N/A	#N/A	#N/A	-0.372294	#N/A
tRNA	-0.503192	tD(GUC)I1	#N/A	#N/A	#N/A	#N/A	-0.503192	#N/A
tRNA	0.546146	tD(GUC)I2	#N/A	#N/A	#N/A	#N/A	0.546146	#N/A
tRNA	-0.585782	tD(GUC)J1	#N/A	#N/A	#N/A	#N/A	-0.585782	#N/A
tRNA	0.424234	tD(GUC)J2	#N/A	#N/A	#N/A	#N/A	0.424234	#N/A
tRNA	-0.0928418	tD(GUC)J3	#N/A	#N/A	#N/A	#N/A	-0.0928418	#N/A
tRNA	0.743478	tD(GUC)J4	#N/A	#N/A	#N/A	#N/A	0.743478	#N/A
tRNA	0.898014	tD(GUC)K	#N/A	#N/A	#N/A	#N/A	0.898014	#N/A
tRNA	-0.335144	tD(GUC)L1	#N/A	#N/A	#N/A	#N/A	-0.335144	#N/A
tRNA	-0.212609	tD(GUC)L2	#N/A	#N/A	#N/A	#N/A	-0.212609	#N/A
tRNA	-1.43083	tD(GUC)M	#N/A	#N/A	#N/A	#N/A	-1.43083	#N/A
tRNA	1.02398	tD(GUC)N	#N/A	#N/A	#N/A	#N/A	1.02398	#N/A
tRNA	-0.127884	tD(GUC)O	#N/A	#N/A	#N/A	#N/A	-0.127884	#N/A
tRNA	0.0523919	tE(CUC)D	#N/A	#N/A	#N/A	#N/A	0.0523919	#N/A
tRNA	-0.296843	tE(CUC)I	#N/A	#N/A	#N/A	#N/A	-0.296843	#N/A
tRNA	-0.350928	tE(UUC)B	#N/A	#N/A	#N/A	#N/A	-0.350928	#N/A
tRNA	0.97653	tE(UUC)C	#N/A	#N/A	#N/A	#N/A	0.97653	#N/A
tRNA	-0.526543	tE(UUC)E1	#N/A	#N/A	#N/A	#N/A	-0.526543	#N/A
tRNA	-0.0763936	tE(UUC)E2	#N/A	#N/A	#N/A	#N/A	-0.0763936	#N/A
tRNA	-0.0262575	tE(UUC)E3	#N/A	#N/A	#N/A	#N/A	-0.0262575	#N/A
tRNA	0.0670337	tE(UUC)G1 SOE1	#N/A	#N/A	#N/A	#N/A	0.0670337	#N/A
tRNA	-0.00213834	tE(UUC)G2	#N/A	#N/A	#N/A	#N/A	-0.00213834	#N/A
tRNA	-0.344626	tE(UUC)G3	#N/A	#N/A	#N/A	#N/A	-0.344626	#N/A
tRNA	-0.149283	tE(UUC)I	#N/A	#N/A	#N/A	#N/A	-0.149283	#N/A
tRNA	-0.445597	tE(UUC)J	#N/A	#N/A	#N/A	#N/A	-0.445597	#N/A
tRNA	1.27738	tE(UUC)K	#N/A	#N/A	#N/A	#N/A	1.27738	#N/A
tRNA	-0.163038	tE(UUC)L	#N/A	#N/A	#N/A	#N/A	-0.163038	#N/A
tRNA	-0.224514	tE(UUC)M	#N/A	#N/A	#N/A	#N/A	-0.224514	#N/A
tRNA	0.455694	tE(UUC)P	#N/A	#N/A	#N/A	#N/A	0.455694	#N/A
tRNA	0.621405	tF(GAA)B	#N/A	#N/A	#N/A	#N/A	0.621405	#N/A
tRNA	0.0055404	tF(GAA)D	#N/A	#N/A	#N/A	#N/A	0.0055404	#N/A
tRNA	0.0784386	tF(GAA)F	#N/A	#N/A	#N/A	#N/A	0.0784386	#N/A
tRNA	-0.364844	tF(GAA)G	#N/A	#N/A	#N/A	#N/A	-0.364844	#N/A
tRNA	0.0525038	tF(GAA)H1	#N/A	#N/A	#N/A	#N/A	0.0525038	#N/A
tRNA	-0.319914	tF(GAA)H2	#N/A	#N/A	#N/A	#N/A	-0.319914	#N/A
tRNA	0.641007	tF(GAA)M	#N/A	#N/A	#N/A	#N/A	0.641007	#N/A
tRNA	-0.162495	tF(GAA)N	#N/A	#N/A	#N/A	#N/A	-0.162495	#N/A
tRNA	-0.0358038	tF(GAA)P1	#N/A	#N/A	#N/A	#N/A	-0.0358038	#N/A
tRNA	-0.259426	tF(GAA)P2	#N/A	#N/A	#N/A	#N/A	-0.259426	#N/A
tRNA	0.036451	tG(CCC)D SUF3	#N/A	#N/A	#N/A	#N/A	0.036451	#N/A
tRNA	-0.367817	tG(CCC)O SUF5	#N/A	#N/A	#N/A	#N/A	-0.367817	#N/A
tRNA	0.584321	tG(GCC)B	#N/A	#N/A	#N/A	#N/A	0.584321	#N/A
tRNA	-0.0331971	tG(GCC)C SUF16	#N/A	#N/A	#N/A	#N/A	-0.0331971	#N/A
tRNA	-1.0134	tG(GCC)D1	#N/A	#N/A	#N/A	#N/A	-1.0134	#N/A
tRNA	0.156044	tG(GCC)D2	#N/A	#N/A	#N/A	#N/A	0.156044	#N/A
tRNA	-0.0796995	tG(GCC)E	#N/A	#N/A	#N/A	#N/A	-0.0796995	#N/A
tRNA	-0.2661	tG(GCC)F1 SUF20	#N/A	#N/A	#N/A	#N/A	-0.2661	#N/A
tRNA	1.0292	tG(GCC)F2	#N/A	#N/A	#N/A	#N/A	1.0292	#N/A
tRNA	0.109804	tG(GCC)G1	#N/A	#N/A	#N/A	#N/A	0.109804	#N/A
tRNA	-1.13754	tG(GCC)G2	#N/A	#N/A	#N/A	#N/A	-1.13754	#N/A
tRNA	0.503985	tG(GCC)J1	#N/A	#N/A	#N/A	#N/A	0.503985	#N/A
tRNA	0.377376	tG(GCC)J2	#N/A	#N/A	#N/A	#N/A	0.377376	#N/A
tRNA	1.1601	tG(GCC)M	#N/A	#N/A	#N/A	#N/A	1.1601	#N/A
tRNA	-0.0749456	tG(GCC)O1	#N/A	#N/A	#N/A	#N/A	-0.0749456	#N/A
tRNA	-0.284652	tG(GCC)O2 SUF17	#N/A	#N/A	#N/A	#N/A	-0.284652	#N/A
tRNA	-0.0522679	tG(GCC)P1	#N/A	#N/A	#N/A	#N/A	-0.0522679	#N/A
tRNA	0.0440572	tG(GCC)P2	#N/A	#N/A	#N/A	#N/A	0.0440572	#N/A
tRNA	-0.553423	tG(UCC)G SUF4	#N/A	#N/A	#N/A	#N/A	-0.553423	#N/A
tRNA	-0.123601	tG(UCC)N SUF6	#N/A	#N/A	#N/A	#N/A	-0.123601	#N/A
tRNA	0.260929	tG(UCC)O SUF1	#N/A	#N/A	#N/A	#N/A	0.260929	#N/A
tRNA	0.18312	tH(GUG)E1	#N/A	#N/A	#N/A	#N/A	0.18312	#N/A
tRNA	-0.891386	tH(GUG)E2	#N/A	#N/A	#N/A	#N/A	-0.891386	#N/A
tRNA	-0.359991	tH(GUG)G1	#N/A	#N/A	#N/A	#N/A	-0.359991	#N/A
tRNA	1.40633	tH(GUG)G2	#N/A	#N/A	#N/A	#N/A	1.40633	#N/A
tRNA	-0.350771	tH(GUG)H	#N/A	#N/A	#N/A	#N/A	-0.350771	#N/A
tRNA	-0.481397	tH(GUG)K	#N/A	#N/A	#N/A	#N/A	-0.481397	#N/A
tRNA	-0.293092	tH(GUG)M	#N/A	#N/A	#N/A	#N/A	-0.293092	#N/A
tRNA	-0.0706453	tI(AAU)B	#N/A	#N/A	#N/A	#N/A	-0.0706453	#N/A
tRNA	0.179159	tI(AAU)D	#N/A	#N/A	#N/A	#N/A	0.179159	#N/A
tRNA	-0.176124	tI(AAU)E1	#N/A	#N/A	#N/A	#N/A	-0.176124	#N/A
tRNA	0.793602	tI(AAU)E2	#N/A	#N/A	#N/A	#N/A	0.793602	#N/A
tRNA	-0.28534	tI(AAU)G	#N/A	#N/A	#N/A	#N/A	-0.28534	#N/A
tRNA	-0.583114	tI(AAU)I1	#N/A	#N/A	#N/A	#N/A	-0.583114	#N/A
tRNA	-0.211665	tI(AAU)I2	#N/A	#N/A	#N/A	#N/A	-0.211665	#N/A
tRNA	0.181396	tI(AAU)L1	#N/A	#N/A	#N/A	#N/A	0.181396	#N/A
tRNA	0.112033	tI(AAU)L2	#N/A	#N/A	#N/A	#N/A	0.112033	#N/A
tRNA	-0.293632	tI(AAU)N1	#N/A	#N/A	#N/A	#N/A	-0.293632	#N/A
tRNA	-0.165267	tI(AAU)N2	#N/A	#N/A	#N/A	#N/A	-0.165267	#N/A
tRNA	-0.202338	tI(AAU)P1	#N/A	#N/A	#N/A	#N/A	-0.202338	#N/A
tRNA	0.0255621	tI(AAU)P2	#N/A	#N/A	#N/A	#N/A	0.0255621	#N/A
tRNA	0.422025	tI(UAU)D	#N/A	#N/A	#N/A	#N/A	0.422025	#N/A
tRNA	1.27724	tI(UAU)L	#N/A	#N/A	#N/A	#N/A	1.27724	#N/A
tRNA	0.134737	tK(CUU)C	#N/A	#N/A	#N/A	#N/A	0.134737	#N/A
tRNA	-0.0403404	tK(CUU)D1	#N/A	#N/A	#N/A	#N/A	-0.0403404	#N/A
tRNA	-0.0813248	tK(CUU)D2	#N/A	#N/A	#N/A	#N/A	-0.0813248	#N/A
tRNA	0.012074	tK(CUU)E1	#N/A	#N/A	#N/A	#N/A	0.012074	#N/A
tRNA	0.125668	tK(CUU)E2	#N/A	#N/A	#N/A	#N/A	0.125668	#N/A
tRNA	-0.0157059	tK(CUU)F	#N/A	#N/A	#N/A	#N/A	-0.0157059	#N/A
tRNA	0.0171469	tK(CUU)G1	#N/A	#N/A	#N/A	#N/A	0.0171469	#N/A
tRNA	0.588346	tK(CUU)G2	#N/A	#N/A	#N/A	#N/A	0.588346	#N/A
tRNA	-0.111647	tK(CUU)G3	#N/A	#N/A	#N/A	#N/A	-0.111647	#N/A
tRNA	0.136525	tK(CUU)I	#N/A	#N/A	#N/A	#N/A	0.136525	#N/A
tRNA	0.273698	tK(CUU)J	#N/A	#N/A	#N/A	#N/A	0.273698	#N/A
tRNA	-1.41057	tK(CUU)K	#N/A	#N/A	#N/A	#N/A	-1.41057	#N/A
tRNA	-0.109917	tK(CUU)M	#N/A	#N/A	#N/A	#N/A	-0.109917	#N/A
tRNA	-0.147111	tK(CUU)P	#N/A	#N/A	#N/A	#N/A	-0.147111	#N/A
tRNA	0.0861644	tK(UUU)D	#N/A	#N/A	#N/A	#N/A	0.0861644	#N/A
tRNA	1.173	tK(UUU)G1	#N/A	#N/A	#N/A	#N/A	1.173	#N/A
tRNA	2.35087	tK(UUU)G2	#N/A	#N/A	#N/A	#N/A	2.35087	#N/A
tRNA	0.578356	tK(UUU)K	#N/A	#N/A	#N/A	#N/A	0.578356	#N/A
tRNA	-0.426695	tK(UUU)L	#N/A	#N/A	#N/A	#N/A	-0.426695	#N/A
tRNA	-1.34004	tK(UUU)O	#N/A	#N/A	#N/A	#N/A	-1.34004	#N/A
tRNA	-0.236001	tK(UUU)P	#N/A	#N/A	#N/A	#N/A	-0.236001	#N/A
tRNA	0.0711934	tL(CAA)A SUP56	#N/A	#N/A	#N/A	#N/A	0.0711934	#N/A
tRNA	0.676954	tL(CAA)C SUP53	#N/A	#N/A	#N/A	#N/A	0.676954	#N/A
tRNA	0.322246	tL(CAA)D	#N/A	#N/A	#N/A	#N/A	0.322246	#N/A
tRNA	-0.0235096	tL(CAA)G1	#N/A	#N/A	#N/A	#N/A	-0.0235096	#N/A
tRNA	-0.0788588	tL(CAA)G2 SUP54	#N/A	#N/A	#N/A	#N/A	-0.0788588	#N/A
tRNA	0.212543	tL(CAA)G3	#N/A	#N/A	#N/A	#N/A	0.212543	#N/A
tRNA	-0.0569119	tL(CAA)K	#N/A	#N/A	#N/A	#N/A	-0.0569119	#N/A
tRNA	-0.0606839	tL(CAA)L	#N/A	#N/A	#N/A	#N/A	-0.0606839	#N/A
tRNA	0.510138	tL(CAA)M	#N/A	#N/A	#N/A	#N/A	0.510138	#N/A
tRNA	-0.252131	tL(CAA)N	#N/A	#N/A	#N/A	#N/A	-0.252131	#N/A
tRNA	0.0577752	tL(GAG)G	#N/A	#N/A	#N/A	#N/A	0.0577752	#N/A
tRNA	-0.153322	tL(UAA)B1	#N/A	#N/A	#N/A	#N/A	-0.153322	#N/A
tRNA	0.128226	tL(UAA)B2	#N/A	#N/A	#N/A	#N/A	0.128226	#N/A
tRNA	-0.123132	tL(UAA)D	#N/A	#N/A	#N/A	#N/A	-0.123132	#N/A
tRNA	2.20815	tL(UAA)J SUP51	#N/A	#N/A	#N/A	#N/A	2.20815	#N/A
tRNA	-1.0532	tL(UAA)K	#N/A	#N/A	#N/A	#N/A	-1.0532	#N/A
tRNA	1.88165	tL(UAA)L	#N/A	#N/A	#N/A	#N/A	1.88165	#N/A
tRNA	0.268102	tL(UAA)N	#N/A	#N/A	#N/A	#N/A	0.268102	#N/A
tRNA	0.541331	tL(UAG)J	#N/A	#N/A	#N/A	#N/A	0.541331	#N/A
tRNA	-0.820123	tL(UAG)L1	#N/A	#N/A	#N/A	#N/A	-0.820123	#N/A
tRNA	-0.457588	tL(UAG)L2	#N/A	#N/A	#N/A	#N/A	-0.457588	#N/A
tRNA	0.705714	tM(CAU)C	#N/A	#N/A	#N/A	#N/A	0.705714	#N/A
tRNA	-1.12399	tN(GUU)C	#N/A	#N/A	#N/A	#N/A	-1.12399	#N/A
tRNA	0.00868173	tN(GUU)F	#N/A	#N/A	#N/A	#N/A	0.00868173	#N/A
tRNA	5.97736	tN(GUU)G	#N/A	#N/A	#N/A	#N/A	5.97736	#N/A
tRNA	0.212929	tN(GUU)K	#N/A	#N/A	#N/A	#N/A	0.212929	#N/A
tRNA	-0.0238553	tN(GUU)L	#N/A	#N/A	#N/A	#N/A	-0.0238553	#N/A
tRNA	0.94472	tN(GUU)N1	#N/A	#N/A	#N/A	#N/A	0.94472	#N/A
tRNA	0.183097	tN(GUU)N2	#N/A	#N/A	#N/A	#N/A	0.183097	#N/A
tRNA	-0.38284	tN(GUU)O1	#N/A	#N/A	#N/A	#N/A	-0.38284	#N/A
tRNA	0.24177	tN(GUU)O2	#N/A	#N/A	#N/A	#N/A	0.24177	#N/A
tRNA	1.29205	tN(GUU)P	#N/A	#N/A	#N/A	#N/A	1.29205	#N/A
tRNA	-0.0349472	tP(AG)C SUF2	#N/A	#N/A	#N/A	#N/A	-0.0349472	#N/A
tRNA	0.333837	tP(AGG)N SUF10	#N/A	#N/A	#N/A	#N/A	0.333837	#N/A
tRNA	1.99209	tP(UGG)A TRN1	#N/A	#N/A	#N/A	#N/A	1.99209	#N/A
tRNA	0.183396	tP(UGG)F SUF9	#N/A	#N/A	#N/A	#N/A	0.183396	#N/A
tRNA	0.375832	tP(UGG)H SUF8	#N/A	#N/A	#N/A	#N/A	0.375832	#N/A
tRNA	0.779422	tP(UGG)L	#N/A	#N/A	#N/A	#N/A	0.779422	#N/A
tRNA	1.18519	tP(UGG)M SUF7	#N/A	#N/A	#N/A	#N/A	1.18519	#N/A
tRNA	0.504024	tP(UGG)N1	#N/A	#N/A	#N/A	#N/A	0.504024	#N/A
tRNA	-0.139174	tP(UGG)N2	#N/A	#N/A	#N/A	#N/A	-0.139174	#N/A
tRNA	-0.255469	tP(UGG)O1	#N/A	#N/A	#N/A	#N/A	-0.255469	#N/A
tRNA	0.17512	tP(UGG)O2 SUF11	#N/A	#N/A	#N/A	#N/A	0.17512	#N/A
tRNA	-0.189613	tP(UGG)O3	#N/A	#N/A	#N/A	#N/A	-0.189613	#N/A
tRNA	-0.316698	tQ(CUG)M CDC65	#N/A	#N/A	#N/A	#N/A	-0.316698	#N/A
tRNA	-0.100397	tQ(UUG)B	#N/A	#N/A	#N/A	#N/A	-0.100397	#N/A
tRNA	0.0127311	tQ(UUG)C	#N/A	#N/A	#N/A	#N/A	0.0127311	#N/A
tRNA	0.894144	tQ(UUG)D1	#N/A	#N/A	#N/A	#N/A	0.894144	#N/A
tRNA	2.09733	tQ(UUG)D2	#N/A	#N/A	#N/A	#N/A	2.09733	#N/A
tRNA	-0.261534	tQ(UUG)D3	#N/A	#N/A	#N/A	#N/A	-0.261534	#N/A
tRNA	-0.17159	tQ(UUG)E1	#N/A	#N/A	#N/A	#N/A	-0.17159	#N/A
tRNA	0.883708	tQ(UUG)E2	#N/A	#N/A	#N/A	#N/A	0.883708	#N/A
tRNA	0.292712	tQ(UUG)H	#N/A	#N/A	#N/A	#N/A	0.292712	#N/A
tRNA	-1.47772	tQ(UUG)L	#N/A	#N/A	#N/A	#N/A	-1.47772	#N/A
tRNA	-0.114361	tR(ACG)D	#N/A	#N/A	#N/A	#N/A	-0.114361	#N/A
tRNA	-0.212334	tR(ACG)E	#N/A	#N/A	#N/A	#N/A	-0.212334	#N/A
tRNA	0.0820076	tR(ACG)J	#N/A	#N/A	#N/A	#N/A	0.0820076	#N/A
tRNA	-0.133066	tR(ACG)K	#N/A	#N/A	#N/A	#N/A	-0.133066	#N/A
tRNA	1.18834	tR(ACG)L	#N/A	#N/A	#N/A	#N/A	1.18834	#N/A
tRNA	0.747792	tR(ACG)O	#N/A	#N/A	#N/A	#N/A	0.747792	#N/A
tRNA	-0.708304	tR(CCG)L TRR4	#N/A	#N/A	#N/A	#N/A	-0.708304	#N/A
tRNA	0.415091	tR(CCU)J HSX1	#N/A	#N/A	#N/A	#N/A	0.415091	#N/A
tRNA	0.229072	tR(UCU)B	#N/A	#N/A	#N/A	#N/A	0.229072	#N/A
tRNA	0.314887	tR(UCU)D	#N/A	#N/A	#N/A	#N/A	0.314887	#N/A
tRNA	0.541502	tR(UCU)E	#N/A	#N/A	#N/A	#N/A	0.541502	#N/A
tRNA	0.345608	tR(UCU)G1	#N/A	#N/A	#N/A	#N/A	0.345608	#N/A
tRNA	0.0372771	tR(UCU)G2	#N/A	#N/A	#N/A	#N/A	0.0372771	#N/A
tRNA	0.108784	tR(UCU)G3	#N/A	#N/A	#N/A	#N/A	0.108784	#N/A
tRNA	0.426469	tR(UCU)J1	#N/A	#N/A	#N/A	#N/A	0.426469	#N/A
tRNA	-0.0568364	tR(UCU)J2	#N/A	#N/A	#N/A	#N/A	-0.0568364	#N/A
tRNA	0.433405	tR(UCU)K	#N/A	#N/A	#N/A	#N/A	0.433405	#N/A
tRNA	0.149654	tR(UCU)M1	#N/A	#N/A	#N/A	#N/A	0.149654	#N/A
tRNA	-0.0611225	tR(UCU)M2	#N/A	#N/A	#N/A	#N/A	-0.0611225	#N/A
tRNA	1.21978	tS(AGA)A	#N/A	#N/A	#N/A	#N/A	1.21978	#N/A
tRNA	0.574352	tS(AGA)B	#N/A	#N/A	#N/A	#N/A	0.574352	#N/A
tRNA	-0.240437	tS(AGA)D1	#N/A	#N/A	#N/A	#N/A	-0.240437	#N/A
tRNA	0.400979	tS(AGA)D2	#N/A	#N/A	#N/A	#N/A	0.400979	#N/A
tRNA	1.54907	tS(AGA)D3	#N/A	#N/A	#N/A	#N/A	1.54907	#N/A
tRNA	-0.242722	tS(AGA)E	#N/A	#N/A	#N/A	#N/A	-0.242722	#N/A
tRNA	0.957803	tS(AGA)G	#N/A	#N/A	#N/A	#N/A	0.957803	#N/A
tRNA	0.469735	tS(AGA)H	#N/A	#N/A	#N/A	#N/A	0.469735	#N/A
tRNA	0.97101	tS(AGA)J	#N/A	#N/A	#N/A	#N/A	0.97101	#N/A
tRNA	0.235552	tS(AGA)L	#N/A	#N/A	#N/A	#N/A	0.235552	#N/A
tRNA	-0.290972	tS(AGA)M	#N/A	#N/A	#N/A	#N/A	-0.290972	#N/A
tRNA	-0.26684	tS(CGA)C SUP61	#N/A	#N/A	#N/A	#N/A	-0.26684	#N/A
tRNA	0.938635	tS(GCU)F	#N/A	#N/A	#N/A	#N/A	0.938635	#N/A
tRNA	-0.284549	tS(GCU)L	#N/A	#N/A	#N/A	#N/A	-0.284549	#N/A
tRNA	-0.24599	tS(GCU)O	#N/A	#N/A	#N/A	#N/A	-0.24599	#N/A
tRNA	-0.320549	tS(UGA)I SUP17	#N/A	#N/A	#N/A	#N/A	-0.320549	#N/A
tRNA	-0.306976	tS(UGA)P SUP16	#N/A	#N/A	#N/A	#N/A	-0.306976	#N/A
tRNA	-0.274438	tT(AGU)B	#N/A	#N/A	#N/A	#N/A	-0.274438	#N/A
tRNA	-0.230436	tT(AGU)C	#N/A	#N/A	#N/A	#N/A	-0.230436	#N/A
tRNA	0.176622	tT(AGU)D	#N/A	#N/A	#N/A	#N/A	0.176622	#N/A
tRNA	0.0800439	tT(AGU)H	#N/A	#N/A	#N/A	#N/A	0.0800439	#N/A
tRNA	0.0441613	tT(AGU)I1	#N/A	#N/A	#N/A	#N/A	0.0441613	#N/A
tRNA	-0.209341	tT(AGU)I2	#N/A	#N/A	#N/A	#N/A	-0.209341	#N/A
tRNA	0.554278	tT(AGU)J	#N/A	#N/A	#N/A	#N/A	0.554278	#N/A
tRNA	0.207462	tT(AGU)N1	#N/A	#N/A	#N/A	#N/A	0.207462	#N/A
tRNA	0.651549	tT(AGU)N2	#N/A	#N/A	#N/A	#N/A	0.651549	#N/A
tRNA	-0.32432	tT(AGU)O1	#N/A	#N/A	#N/A	#N/A	-0.32432	#N/A
tRNA	0.265486	tT(AGU)O2	#N/A	#N/A	#N/A	#N/A	0.265486	#N/A
tRNA	2.02468	tT(CGU)K TRT2	#N/A	#N/A	#N/A	#N/A	2.02468	#N/A
tRNA	-0.157024	tT(UGU)G1	#N/A	#N/A	#N/A	#N/A	-0.157024	#N/A
tRNA	0.71302	tT(UGU)G2	#N/A	#N/A	#N/A	#N/A	0.71302	#N/A
tRNA	-0.394985	tT(UGU)H	#N/A	#N/A	#N/A	#N/A	-0.394985	#N/A
tRNA	0.289587	tT(UGU)P	#N/A	#N/A	#N/A	#N/A	0.289587	#N/A
tRNA	-0.365194	tV(AAC)E1	#N/A	#N/A	#N/A	#N/A	-0.365194	#N/A
tRNA	-0.274621	tV(AAC)E2	#N/A	#N/A	#N/A	#N/A	-0.274621	#N/A
tRNA	0.0618487	tV(AAC)G1	#N/A	#N/A	#N/A	#N/A	0.0618487	#N/A
tRNA	-0.516851	tV(AAC)G2	#N/A	#N/A	#N/A	#N/A	-0.516851	#N/A
tRNA	0.691599	tV(AAC)G3	#N/A	#N/A	#N/A	#N/A	0.691599	#N/A
tRNA	0.206833	tV(AAC)H	#N/A	#N/A	#N/A	#N/A	0.206833	#N/A
tRNA	-0.600754	tV(AAC)J	#N/A	#N/A	#N/A	#N/A	-0.600754	#N/A
tRNA	0.0338615	tV(AAC)K1	#N/A	#N/A	#N/A	#N/A	0.0338615	#N/A
tRNA	0.128375	tV(AAC)K2	#N/A	#N/A	#N/A	#N/A	0.128375	#N/A
tRNA	0.166179	tV(AAC)L	#N/A	#N/A	#N/A	#N/A	0.166179	#N/A
tRNA	-0.0707729	tV(AAC)M1	#N/A	#N/A	#N/A	#N/A	-0.0707729	#N/A
tRNA	-1.50722	tV(AAC)M2	#N/A	#N/A	#N/A	#N/A	-1.50722	#N/A
tRNA	2.16061	tV(AAC)M3	#N/A	#N/A	#N/A	#N/A	2.16061	#N/A
tRNA	2.4147	tV(AAC)O	#N/A	#N/A	#N/A	#N/A	2.4147	#N/A
tRNA	0.105454	tV(CAC)D	#N/A	#N/A	#N/A	#N/A	0.105454	#N/A
tRNA	3.14562	tV(CAC)H	#N/A	#N/A	#N/A	#N/A	3.14562	#N/A
tRNA	1.29566	tV(UAC)B	#N/A	#N/A	#N/A	#N/A	1.29566	#N/A
tRNA	2.07958	tV(UAC)D	#N/A	#N/A	#N/A	#N/A	2.07958	#N/A
tRNA	0.380162	tW(CCA)G1	#N/A	#N/A	#N/A	#N/A	0.380162	#N/A
tRNA	-0.164039	tW(CCA)G2	#N/A	#N/A	#N/A	#N/A	-0.164039	#N/A
tRNA	3.47332	tW(CCA)J	#N/A	#N/A	#N/A	#N/A	3.47332	#N/A
tRNA	-0.155957	tW(CCA)K	#N/A	#N/A	#N/A	#N/A	-0.155957	#N/A
tRNA	-0.932247	tW(CCA)M	#N/A	#N/A	#N/A	#N/A	-0.932247	#N/A
tRNA	0.318289	tW(CCA)P	#N/A	#N/A	#N/A	#N/A	0.318289	#N/A
tRNA	1.70229	tX(XXX)D	#N/A	#N/A	#N/A	#N/A	1.70229	#N/A
tRNA	-0.189471	tY(GUA)D SUP2	#N/A	#N/A	#N/A	#N/A	-0.189471	#N/A
tRNA	-0.160331	tY(GUA)F1 SUP11	#N/A	#N/A	#N/A	#N/A	-0.160331	#N/A
tRNA	-0.036123	tY(GUA)F2 SUP6	#N/A	#N/A	#N/A	#N/A	-0.036123	#N/A
tRNA	-0.617969	tY(GUA)J1 SUP7	#N/A	#N/A	#N/A	#N/A	-0.617969	#N/A
tRNA	0.388396	tY(GUA)J2 SUP4	#N/A	#N/A	#N/A	#N/A	0.388396	#N/A
tRNA	-0.323716	tY(GUA)M1 SUP5	#N/A	#N/A	#N/A	#N/A	-0.323716	#N/A
tRNA	-0.275662	tY(GUA)M2 SUP8	#N/A	#N/A	#N/A	#N/A	-0.275662	#N/A
tRNA	-0.319024	tY(GUA)O SUP3	#N/A	#N/A	#N/A	#N/A	-0.319024	#N/A
snRNA	-0.558735	U1 snRNA SNR19	#N/A	#N/A	#N/A	#N/A	#N/A	-0.558735
snRNA	0.366229	U2 snRNA snR20 LSR1	#N/A	#N/A	#N/A	#N/A	#N/A	0.366229
snRNA	0.312656	U4 snRNA SNR14	#N/A	#N/A	#N/A	#N/A	#N/A	0.312656
snRNA	-0.0709903	U5 snRNA SNR7	#N/A	#N/A	#N/A	#N/A	#N/A	-0.0709903
snRNA	1.86866	U6 snRNA SNR6	#N/A	#N/A	#N/A	#N/A	#N/A	1.86866
