# Supplementary material for: Large-scale profiling of noncoding RNA function in yeast
Source: PLoS Genet. 2018 Mar 12;14(3):e1007253. doi: 10.1371/journal.pgen.1007253 (PMC5864082; doi:10.1371/journal.pgen.1007253)
Supplement: S6 Table — Carbon-limited 30°C LiCl data with Pool vs Batch plots and ESS vs LSS plots. (XLSX) [file pgen.1007253.s006.xlsx]

## Sheet: C Limited 30C LiCl
S6 Table
	Pool vs Batch				ESS vs LSS
ID	Pool mean	Batch mean	Pool vs Batch fold change	Pool vs Batch log FC	ESS mean	LSS mean	ESS vs LSS fold change	ESS vs LSS log FC
CUT001/437	2091.89	1424.27	0.680853	-0.554585	1192.83	841.259	0.705263	-0.503767
CUT002	2486.42	1055.89	0.424664	-1.23561	1378.08	1845.74	1.33936	0.421542
CUT005	1571	230.898	0.146975	-2.76635	386.044	1096.4	2.8401	1.50594
CUT007	403.705	238.472	0.590709	-0.75948	1086.85	1449.22	1.33341	0.415117
CUT008	1991.27	1644.4	0.825805	-0.276127	2297.66	23045.1	10.0298	3.32622
CUT015	1285.88	1189.43	0.924993	-0.112486	731.594	741.478	1.01351	0.0193599
CUT040	996.481	814.719	0.817596	-0.29054	924.818	944.326	1.02109	0.0301141
CUT058	1077.33	830.692	0.771063	-0.375079	560.043	392.181	0.700269	-0.514019
CUT060	27.7759	91.7837	3.30443	1.7244	588.387	885.022	1.50415	0.588949
CUT083	982.252	1428.09	1.45389	0.539923	2002.52	3036.23	1.51621	0.600467
CUT084/SUT068	975.826	916.195	0.938892	-0.0909681	740.047	2299.29	3.10696	1.6355
CUT095	27.0735	25.9505	0.958519	-0.0611205	22.05	63.3707	2.87396	1.52304
CUT103	624.13	525.331	0.841702	-0.248619	501.608	1547.22	3.08452	1.62505
CUT123	1429.07	2113.49	1.47893	0.564552	1264.35	849.427	0.67183	-0.573833
CUT142	822.819	651.067	0.791264	-0.337769	542.742	476.856	0.878606	-0.186712
CUT150	930.008	76.1402	0.0818704	-3.61051	58.6596	92.8323	1.58256	0.662258
CUT170	376.691	320.656	0.851245	-0.232353	307.505	336.85	1.09543	0.1315
CUT213	1536.11	4217.91	2.74584	1.45725	3411.23	3089.88	0.905796	-0.142742
CUT213/690	1010.56	818.959	0.810402	-0.30329	839.498	981.772	1.16948	0.225862
CUT217	911.985	887.725	0.973399	-0.038897	892.941	461.605	0.516949	-0.951906
CUT238	728.346	1095.4	1.50396	0.588765	1063.68	1044.99	0.982435	-0.0255667
CUT244	1489.21	2000.23	1.34315	0.425616	1381.4	635.235	0.459849	-1.12077
CUT248	2.82396	4.55793	1.61402	0.690659	189.31	97.0169	0.512477	-0.964442
CUT277	1032.22	296.539	0.287281	-1.79947	731.045	547.205	0.748524	-0.417879
CUT296	2563.28	2258.58	0.88113	-0.182574	3175.36	5379.2	1.69404	0.76047
CUT296/SUT301	821.33	885.458	1.07808	0.108463	2628.25	3457.1	1.31536	0.39546
CUT298/771	42.0581	27.6776	0.658081	-0.603664	339.537	564.262	1.66186	0.732796
CUT315	1000.34	608.441	0.608232	-0.717307	474.847	475.804	1.00201	0.00290403
CUT320	997.29	912.457	0.914936	-0.128257	1234.49	1530.89	1.2401	0.310456
CUT332	1854.12	1225.14	0.660768	-0.597783	20676.2	37763.4	1.82642	0.869015
CUT353/SUT758	847.809	772.606	0.911298	-0.134006	644.368	522.477	0.810836	-0.302517
CUT356	1454.19	236.219	0.16244	-2.62202	674.647	9496.61	14.0764	3.81521
CUT374	54.1969	46.2251	0.85291	-0.229535	67.4669	339.549	5.03282	2.33137
CUT378	1281.91	1511.9	1.17942	0.238072	1130.78	1021.92	0.903727	-0.146041
CUT379	1173.71	1313.04	1.11871	0.161836	1060.27	824.178	0.777332	-0.363397
CUT424	738.696	748.166	1.01282	0.0183778	1357.05	2356.15	1.73623	0.795961
CUT436	697.129	404.825	0.580703	-0.784127	274.177	332.779	1.21374	0.279456
CUT441	32.6296	25.7421	0.788917	-0.342055	165.015	284.987	1.72704	0.7883
CUT442	1728.63	1158.74	0.670324	-0.57707	4938.29	6383.95	1.29274	0.370437
CUT458	516.344	444.319	0.86051	-0.216735	368.06	740.838	2.01282	1.00922
CUT461	289.801	88.8103	0.306453	-1.70626	80.9537	122.371	1.51162	0.596093
CUT462	540.194	561.85	1.04009	0.0567087	1351.62	886.529	0.655902	-0.608448
CUT465	1104.78	1136.93	1.0291	0.0413839	895.896	571.064	0.637422	-0.649678
CUT468	1951.64	1396.78	0.715697	-0.482579	1097.83	636.63	0.579897	-0.786131
CUT474	1212.7	967.126	0.7975	-0.326444	859.826	954.543	1.11016	0.150766
CUT523	561.473	81.7208	0.145547	-2.78044	221.425	217.886	0.98402	-0.0232399
CUT541/542/SUT503	2215.98	1661.43	0.749747	-0.415524	3487.8	9173.42	2.63014	1.39514
CUT546	51.1179	44.9745	0.87982	-0.18472	65.574	51.0788	0.778949	-0.3604
CUT547	2338.14	909.668	0.389056	-1.36195	3667.88	4983.76	1.35876	0.44229
CUT572	36.4171	43.857	1.2043	0.268192	235.368	383.801	1.63064	0.705441
CUT575	179.173	243.039	1.35645	0.439835	188.654	138.103	0.73204	-0.450005
CUT634	44.5814	35.1434	0.788296	-0.34319	86.2175	73.8873	0.856988	-0.222653
CUT645	1311.28	1160.43	0.884958	-0.176319	1431.01	1867.47	1.305	0.384048
CUT666	678.594	560.354	0.825758	-0.27621	324.869	289.522	0.891199	-0.166181
CUT672	351.518	370.283	1.05338	0.0750313	746.167	957.637	1.28341	0.359981
CUT764	812.388	665.401	0.819068	-0.287945	448.785	552.388	1.23085	0.299659
CUT775/SUT307	823.93	933.309	1.13275	0.179834	891.587	816.862	0.916189	-0.126283
CUT782	954.545	945.006	0.990008	-0.0144884	768.945	482.618	0.627637	-0.671998
CUT816	12.0309	14.827	1.2324	0.301475	95.0011	123.528	1.30028	0.378819
CUT827	265.701	244.3	0.919456	-0.121148	198.435	130.58	0.658051	-0.603728
CUT873	177.287	1037.56	5.85242	2.54903	847.644	223.448	0.26361	-1.92352
ncRNA NME1	659.736	417.088	0.632204	-0.661538	393.746	392.384	0.996541	-0.00499867
ncRNA RPR1	1128.37	1011.74	0.896635	-0.157407	953.072	848.738	0.890529	-0.167266
ncRNA RUF20	936.811	1151.55	1.22922	0.297742	1868.37	2035.35	1.08937	0.123492
ncRNA RUF21	1604.03	1045.92	0.652056	-0.616932	636.965	483.955	0.759783	-0.396341
ncRNA RUF22	1206.14	1041.14	0.863198	-0.212236	1040.74	810.008	0.778298	-0.361606
ncRNA SCR1	961.338	904.26	0.940627	-0.0883061	1906.67	2613.31	1.37062	0.454824
ncRNA TLC1	1207.09	1148.16	0.951181	-0.0722081	787.726	903.863	1.14743	0.198411
SNR10	1938.1	1103.06	0.569145	-0.813131	1257.34	1726.26	1.37295	0.457274
SNR11	136.039	67.6591	0.497352	-1.00766	98.631	98.7859	1.00157	0.00226403
SNR128	28.389	21.1091	0.743569	-0.427462	78.8511	104.402	1.32404	0.404944
SNR128/SNR190	1220.53	1064	0.871747	-0.198018	755.345	634.795	0.840403	-0.250846
SNR13	763.097	39.2233	0.0514002	-4.28208	85.7762	267.094	3.11385	1.6387
SNR161	1015.56	804.912	0.792583	-0.335366	508.202	267.81	0.526976	-0.924192
SNR17A	394.983	329.763	0.834879	-0.260361	265.26	81.7357	0.308135	-1.69837
SNR17B	1400.82	1503.75	1.07348	0.102298	730.043	625.932	0.857391	-0.221976
SNR189	315.276	304.492	0.965794	-0.0502126	215.064	178.446	0.829737	-0.269274
SNR190	183.469	346.423	1.88819	0.917001	140.257	109.237	0.778835	-0.36061
SNR3	1636.22	896.459	0.547886	-0.868053	1896.32	21738.3	11.4634	3.51897
SNR30	757.769	854.687	1.1279	0.173638	880.641	650.831	0.739042	-0.436272
SNR31	792.275	1022.18	1.29018	0.367573	993.418	677.381	0.68187	-0.552432
SNR32	727.784	1076.8	1.47956	0.565172	1835.97	578.097	0.314873	-1.66716
SNR33	669.173	552.827	0.826136	-0.275549	382.952	234.836	0.613224	-0.705513
SNR34	5541.34	2993.04	0.540129	-0.888624	4095.02	5010.19	1.22348	0.290993
SNR35	4.74927	3.51532	0.740181	-0.434051	4.41028	12.3516	2.80064	1.48576
SNR36	1191.47	955.671	0.802092	-0.31816	686.42	445.712	0.649328	-0.622981
SNR37	13.2716	41.5641	3.13181	1.64699	86.1265	46.9816	0.545496	-0.87436
SNR39B	98.3011	190.577	1.93871	0.955095	117.478	108.237	0.921342	-0.118192
SNR4	1137.8	1068.48	0.939076	-0.0906855	653.828	540.228	0.826254	-0.275344
SNR40	26.4941	19.9191	0.751834	-0.411513	24.1408	58.4897	2.42286	1.27671
SNR41	20.3736	21.9619	1.07796	0.108305	170.105	340.91	2.00411	1.00296
SNR42	1104.1	1232.74	1.11652	0.159003	1280.79	421.163	0.32883	-1.60459
SNR43	8.97236	13.5053	1.50521	0.589962	19.828	22.2207	1.12068	0.164369
SNR45	1313.64	1278.23	0.973043	-0.0394248	1198.72	563.309	0.469924	-1.0895
SNR46	635.96	852.489	1.34048	0.422746	811.363	621.035	0.765422	-0.385673
SNR47	166.371	52.1972	0.313739	-1.67236	113.166	334.142	2.95268	1.56203
SNR48	225.369	22.8658	0.101459	-3.30103	193.657	629.673	3.25149	1.7011
SNR49	654.243	576.846	0.8817	-0.18164	637.585	892.489	1.3998	0.485216
SNR5	400.835	659.887	1.64628	0.719211	680.496	1397.78	2.05406	1.03848
SNR50	1073.73	971.843	0.905111	-0.143834	1482.3	4886.82	3.29679	1.72106
SNR51	574.123	702.651	1.22387	0.291448	336.412	184.215	0.547588	-0.868836
SNR51/70/41	25.6198	54.5244	2.12822	1.08965	42.0223	138.085	3.286	1.71633
SNR52	665.287	967.768	1.45466	0.540685	1634.5	1022.2	0.625389	-0.677175
SNR53	284.593	108.123	0.379921	-1.39623	220.044	672.352	3.05553	1.61142
SNR53/67	1387.08	1069.96	0.771372	-0.374501	630.455	554.571	0.879637	-0.18502
SNR55	522.089	551.349	1.05604	0.0786684	429.445	461.251	1.07406	0.103078
SNR56	252.032	621.675	2.46665	1.30256	744.452	680.183	0.91367	-0.130255
SNR57	1023.08	869.089	0.84948	-0.235348	816.198	997.569	1.22221	0.289498
SNR58	37.8775	31.3762	0.82836	-0.27167	104.903	129.467	1.23416	0.30353
SNR60	696.635	748.708	1.07475	0.104	729.292	613.561	0.84131	-0.24929
SNR61	45.6604	35.4987	0.777452	-0.363175	76.3111	148.714	1.94879	0.962581
SNR61/55/57	1057.04	943.487	0.892575	-0.163955	681.406	636.443	0.934015	-0.0984824
SNR62	775.463	1332	1.71768	0.780462	1881.11	1592.78	0.84672	-0.240042
SNR63	117.158	193.538	1.65194	0.724159	133.937	158.301	1.1819	0.241111
SNR64	738.203	88.0976	0.119341	-3.06684	221.079	103.503	0.468174	-1.09488
SNR65	287.991	715.745	2.4853	1.31342	649.421	498.178	0.767112	-0.382491
SNR66	1033.26	940.254	0.909988	-0.136081	559.778	809.058	1.44532	0.531388
SNR67	423.648	477.585	1.12731	0.17289	620.54	481.374	0.775734	-0.366366
SNR68	1658.53	1480.42	0.89261	-0.163898	1234.79	825.902	0.668862	-0.58022
SNR69	1555.04	1206.01	0.77555	-0.366708	649.008	508.626	0.783697	-0.351632
SNR70	209.41	511.231	2.44129	1.28764	263.428	253.917	0.963895	-0.0530521
SNR71	580.816	579.196	0.997211	-0.0040286	734.869	400.756	0.545343	-0.874765
SNR72	432.042	339.962	0.786872	-0.345799	1062.03	7779.4	7.32504	2.87284
SNR72/73/74/75/76/77/78	975.368	1524.68	1.56319	0.644491	919.735	1740.37	1.89225	0.920102
SNR73	555.022	941	1.69543	0.76165	5503.51	2863.15	0.52024	-0.94275
SNR74	678.45	700.615	1.03267	0.0463808	712.36	657.237	0.922618	-0.116194
SNR75	426.108	364.802	0.856126	-0.224105	314.381	392.73	1.24922	0.321026
SNR76	616.314	531.623	0.862585	-0.213261	120946	10102.3	0.0835271	-3.58161
SNR77	116.363	91.1392	0.78323	-0.352493	317.908	374.364	1.17758	0.235831
SNR78	9.72079	10.2017	1.04948	0.0696696	87.9747	32.4282	0.368608	-1.43984
SNR79	896.864	797.402	0.8891	-0.169583	809.829	534.701	0.660265	-0.598884
SNR8	649.504	255.197	0.39291	-1.34773	319.918	976.005	3.0508	1.60919
SNR80	287.613	546.401	1.89978	0.92583	484.139	2812.87	5.81005	2.53855
SNR81	136.078	195.758	1.43858	0.524642	356.774	351.005	0.983831	-0.0235172
SNR82	1144.4	1678.13	1.46639	0.552265	1236.34	2059.16	1.66553	0.735983
SNR83	875.942	105.006	0.119877	-3.06037	66.3822	188.473	2.83921	1.50549
SNR84	873.756	678.707	0.776769	-0.364442	735.38	646.464	0.879089	-0.185919
SNR85	165.406	175.051	1.05831	0.0817655	102.282	114.304	1.11754	0.160325
SNR86	278.161	695.916	2.50185	1.32299	679.542	502.428	0.739363	-0.435645
SNR87	589.058	1423.54	2.41663	1.273	3543.19	534.53	0.150861	-2.72871
SNR9	674.065	974.97	1.4464	0.532471	522.841	235.358	0.450152	-1.15152
SUT/053/468/CUT494	1406.28	1296.53	0.92196	-0.117224	3168.55	4388.82	1.38512	0.470012
SUT001	11.5199	8.83836	0.767224	-0.38228	10.8501	13.9499	1.28569	0.362547
SUT004	734.742	214.183	0.291508	-1.77839	3317.49	5520.47	1.66405	0.7347
SUT007	598.742	471.61	0.787668	-0.344341	416.557	292.73	0.702738	-0.508941
SUT010	6.2039	7.69641	1.24058	0.31101	55.6075	25.4777	0.45817	-1.12604
SUT014	211.069	334.246	1.58359	0.663195	453.685	994.407	2.19184	1.13215
SUT019	3.97699	3.27653	0.823874	-0.279505	20.9666	36.0634	1.72004	0.782441
SUT035	11.4207	10.4422	0.914323	-0.129224	101.504	201.808	1.98818	0.991446
SUT042	258.753	616.68	2.38328	1.25295	432.376	280.156	0.647945	-0.626057
SUT049	438.047	515.356	1.17649	0.234484	498.495	554.55	1.11245	0.153739
SUT055	247.93	553.4	2.23208	1.15839	1137.22	1605.68	1.41193	0.497669
SUT056	44.9239	51.1451	1.13848	0.187112	244.864	368.125	1.50339	0.588218
SUT058	558.045	569.405	1.02036	0.0290758	19773.9	25053.9	1.26702	0.341441
SUT067	1009.6	904.516	0.895913	-0.158569	799.75	594.241	0.743034	-0.4285
SUT071/483	873.888	387.609	0.443546	-1.17285	430.885	686.006	1.59209	0.670918
SUT075	891.84	1056.57	1.1847	0.244525	810.849	736.99	0.908911	-0.137789
SUT083	686.949	233.905	0.340498	-1.55428	143.901	237.375	1.64957	0.722087
SUT084/SUT499	263.323	79.3398	0.301302	-1.73072	351.412	462.178	1.3152	0.395284
SUT085	266.317	621.957	2.3354	1.22367	410.965	141.575	0.344494	-1.53745
SUT086/CUT102	777.017	669.909	0.862155	-0.21398	740.413	1086.02	1.46678	0.552654
SUT087	16.7981	36.4394	2.16926	1.1172	26.8865	31.7495	1.18087	0.239855
SUT089	158.139	184.711	1.16803	0.224072	1955	2095.34	1.07178	0.100009
SUT098	2767.09	1846.86	0.667438	-0.583295	1942.22	2804	1.44371	0.529783
SUT099	1140.56	1083.4	0.949887	-0.0741728	851.691	845.66	0.992919	-0.010252
SUT107	2101.48	1597.49	0.760171	-0.395604	504.327	1019.61	2.02171	1.01558
SUT111	1134.2	1111.61	0.980078	-0.0290309	1158.96	1640.95	1.41588	0.501703
SUT119	114.431	104.03	0.909109	-0.137475	240.051	1754.02	7.30687	2.86925
SUT123	41.3812	36.7569	0.888253	-0.170958	99.8373	567.923	5.68849	2.50805
SUT125	498.084	200.009	0.401557	-1.31633	1263.1	1769.57	1.40098	0.486435
SUT126	1200.61	566.806	0.472098	-1.08284	327.574	277.684	0.847701	-0.238373
SUT129	684.962	850.5	1.24168	0.312288	394.955	301.775	0.764072	-0.388219
SUT131	406.858	418.038	1.02748	0.0391091	884.825	1038.55	1.17374	0.23111
SUT135	1060.85	917.147	0.864541	-0.209993	580.597	433.831	0.747216	-0.420403
SUT142	310.793	541.224	1.74143	0.800273	1399.04	5215.6	3.72799	1.8984
SUT157/579	1500.49	838.346	0.558715	-0.839816	271.163	503.554	1.85702	0.892987
SUT167	1872.82	368.464	0.196743	-2.34562	673.513	572.072	0.849384	-0.235511
SUT170	8.21136	6.04227	0.735842	-0.442532	24.0736	47.8584	1.988	0.99132
SUT171	148.092	142.801	0.964276	-0.0524821	925.052	1487.2	1.60769	0.684987
SUT173	782.661	650.686	0.831377	-0.266426	470.489	383.124	0.814311	-0.296349
SUT174	605.571	482.253	0.796361	-0.328505	420.691	456.097	1.08416	0.116579
SUT193	255.136	645.743	2.53098	1.3397	4386.94	563.251	0.128393	-2.96136
SUT211	384.017	152.155	0.396219	-1.33563	300.371	61.0827	0.203358	-2.29791
SUT218/655	51.6559	33.9292	0.656831	-0.606405	83.2291	976.991	11.7386	3.55319
SUT219/656	1707.97	1187.77	0.695427	-0.524028	1341.82	1681.98	1.25351	0.325976
SUT229/661	481.54	584.573	1.21396	0.279726	778.062	1492.38	1.91807	0.939659
SUT233/CUT707	175.445	200.059	1.14029	0.189406	341.637	566.048	1.65687	0.728461
SUT234	1333.75	1001.12	0.750607	-0.41387	651.738	995.075	1.5268	0.610513
SUT239/679	88.1705	91.8243	1.04144	0.058579	4227.6	6489.44	1.53502	0.618254
SUT249	32.2698	23.2732	0.721208	-0.471513	29.7097	75.4585	2.53986	1.34475
SUT259/691	249.745	319.201	1.2781	0.354006	475.309	548.052	1.15304	0.205447
SUT264	1315.77	1235.77	0.939197	-0.0905006	1485.48	2108.13	1.41916	0.505039
SUT267/697	306.113	432.039	1.41137	0.497097	238.17	192.703	0.809099	-0.305613
SUT271	44.2242	41.4684	0.937684	-0.0928257	146.437	159.515	1.08931	0.12341
SUT274/698	541.266	740.656	1.36838	0.452466	619.28	456.056	0.736429	-0.441381
SUT284/712	652.129	785.126	1.20394	0.267767	1525.16	3365.96	2.20696	1.14206
SUT285	326.989	538.138	1.64574	0.718733	804.268	213.138	0.265008	-1.91589
SUT289/717	711.033	813.978	1.14478	0.195074	663.397	349.701	0.527136	-0.923752
SUT304/730	490.039	491.092	1.00215	0.00309661	450.629	431.22	0.956928	-0.063518
SUT305	809.908	755.158	0.9324	-0.100979	601.911	444.366	0.738258	-0.437802
SUT311	902.128	930.398	1.03134	0.0445166	901.946	947.769	1.0508	0.0714935
SUT329	2092.66	1629.14	0.778502	-0.361227	1146.44	1060.38	0.924932	-0.11258
SUT339	29.9918	30.465	1.01578	0.0225862	56.7874	83.5233	1.47081	0.556608
SUT340	109.188	127.015	1.16327	0.218187	397.372	588.628	1.4813	0.566864
SUT346	465.102	928.842	1.99707	0.997885	619.548	389.301	0.628363	-0.67033
SUT347	104.573	77.671	0.742742	-0.429068	97.1837	136.95	1.40919	0.494866
SUT348	234.502	1786.5	7.6183	2.92947	2758.8	634.037	0.229824	-2.1214
SUT349/CUT354	68.8442	72.3154	1.05042	0.0709693	972.196	1622.99	1.6694	0.739331
SUT354	240.057	122.058	0.508453	-0.975814	211.467	217.725	1.02959	0.0420739
SUT355	1045.56	768.747	0.735246	-0.4437	884.845	5131.67	5.79952	2.53593
SUT361	468.912	659.105	1.40561	0.491193	287.522	156.865	0.545574	-0.874152
SUT362	524.472	300.691	0.573321	-0.802585	377.041	380.156	1.00826	0.0118671
SUT367	529.831	872.092	1.64598	0.718947	599.277	450.928	0.752454	-0.410324
SUT370	950.893	1532.39	1.61153	0.688431	1293.53	3694.38	2.85606	1.51403
SUT375	810.281	1189.66	1.4682	0.55405	881.079	969.831	1.10073	0.138462
SUT376	922.195	1063.66	1.15341	0.2059	686.538	556.965	0.811265	-0.301754
SUT385	624.883	676.965	1.08335	0.115495	424.434	281.362	0.66291	-0.593114
SUT388	596.124	767.549	1.28757	0.364646	963.041	944.994	0.98126	-0.0272926
SUT398	749.183	879.707	1.17422	0.231704	412.258	417.48	1.01267	0.0181597
SUT413	882.467	1020.21	1.15609	0.209256	499.917	428.18	0.856502	-0.223472
SUT414	314.288	633.01	2.01411	1.01014	393.757	145.474	0.369451	-1.43654
SUT417	101.387	145.683	1.4369	0.522965	709.46	1188.48	1.67518	0.74432
SUT418	30.1157	23.6302	0.784648	-0.349883	229.776	399.378	1.73812	0.797528
SUT420/CUT425	590.898	711.284	1.20373	0.267515	518.611	833.709	1.60758	0.684891
SUT430	796.702	826.886	1.03789	0.053649	843.303	687.487	0.815231	-0.294719
SUT431	879.458	841.426	0.956755	-0.0637782	685.796	428.854	0.625337	-0.677295
SUT432	1094.17	1025.02	0.936802	-0.0941834	665.333	384.421	0.577787	-0.791391
SUT433	1294.87	1103.34	0.852086	-0.230929	908.047	601.702	0.662633	-0.593717
SUT437	1100.02	849.889	0.772611	-0.372186	1194.19	862.032	0.721857	-0.470216
SUT441	912.042	1241.96	1.36174	0.44545	777.193	418.447	0.538408	-0.893229
SUT451	1594.94	1055.8	0.66197	-0.595162	850.836	485.766	0.570927	-0.808621
SUT456/029	370.422	329.869	0.890522	-0.167276	1805.29	2608.27	1.44479	0.530863
SUT457	1398.05	192.419	0.137634	-2.8611	183.36	347.899	1.89735	0.923988
SUT463	894.787	107.407	0.120036	-3.05846	91.0776	101.065	1.10966	0.150115
SUT465	1156.88	1285.27	1.11099	0.151842	848.167	594.92	0.701419	-0.511651
SUT467	1323.49	1628.95	1.2308	0.299599	9008.86	12772.7	1.4178	0.503652
SUT469	1038.41	2060.28	1.98406	0.988457	2203.43	861.054	0.390779	-1.35557
SUT471	936.484	180.125	0.192341	-2.37826	568.166	1119.78	1.97086	0.978827
SUT473/CUT502	1703.24	1537.38	0.902621	-0.147808	1157.22	1087	0.939324	-0.0903058
SUT477	824.733	446.041	0.540831	-0.886752	380.081	269.565	0.709228	-0.495678
SUT479	819.873	377.055	0.459894	-1.12063	295.516	223.574	0.756554	-0.402485
SUT480	846.292	124.724	0.147377	-2.76241	133.848	208.965	1.56121	0.642663
SUT492	874.869	983.333	1.12398	0.168613	4416.05	4570.07	1.03488	0.0494617
SUT493	33.8099	29.8884	0.884012	-0.177862	63.2527	935.677	14.7927	3.88681
SUT496	1641.5	1231.31	0.750115	-0.414817	1261.5	1046.61	0.829661	-0.269406
SUT500	1066.32	890.414	0.835035	-0.260092	465.555	738.727	1.58677	0.666091
SUT501	1127.5	858.269	0.761215	-0.393623	540.853	522.178	0.965471	-0.0506954
SUT509	865.97	204.832	0.236535	-2.07987	1023.76	1786.44	1.74498	0.803207
SUT515	876.048	799.585	0.912719	-0.131758	798.467	945.82	1.18455	0.244333
SUT518	1354.66	2124.02	1.56793	0.648863	1919.15	1412.41	0.735958	-0.442304
SUT526	983.343	1272.69	1.29425	0.372117	913.455	566.494	0.620166	-0.689273
SUT532	2012.77	2626.75	1.30504	0.384095	1668.67	973.361	0.583316	-0.77765
SUT539	1132.2	791.86	0.6994	-0.51581	882.077	895.97	1.01575	0.0225451
SUT540	1001.75	791.725	0.790339	-0.339456	614.026	488.076	0.794878	-0.331195
SUT543/115	1004.92	352.724	0.350998	-1.51047	119.418	138.049	1.15601	0.209158
SUT546/118	826.697	456.595	0.552313	-0.856443	408.615	468.951	1.14766	0.198696
SUT553	1106.61	969.963	0.876521	-0.19014	647.018	868.185	1.34182	0.424196
SUT558	1632.5	1330.84	0.815212	-0.294752	841.444	562.127	0.66805	-0.581971
SUT570	1821.49	1095.61	0.60149	-0.733386	666.491	682.037	1.02333	0.0332647
SUT571	1243.4	1621.56	1.30414	0.383097	1030.2	583.693	0.566581	-0.819645
SUT581	44.2461	38.0242	0.85938	-0.218632	3833.86	374.88	0.0977814	-3.3543
SUT591	2860.76	1308.82	0.457509	-1.12813	398.884	339.094	0.850107	-0.234284
SUT593	1853.76	854.719	0.461074	-1.11693	252.756	334.56	1.32365	0.404519
SUT602/176	1412.25	1150.62	0.814741	-0.295587	896.05	902.374	1.00706	0.0101466
SUT616	23.8584	35.4543	1.48603	0.571463	22.9999	20.9439	0.910612	-0.135092
SUT617	643.546	152.333	0.236709	-2.07881	194.807	1365.66	7.01035	2.80949
SUT643	6.28792	7.90958	1.2579	0.331019	309.871	305.301	0.985252	-0.0214358
SUT718	261.212	239.137	0.915491	-0.127382	484.438	307.055	0.633838	-0.657815
SUT722	557.914	468.5	0.839735	-0.251994	314.508	205.794	0.654336	-0.611897
SUT725	584.554	589.474	1.00842	0.0120914	423.569	421.393	0.994863	-0.00743031
SUT729/CUT773	40.3274	36.8775	0.914453	-0.129018	1990.85	3971.29	1.99477	0.996225
SUT733	456.534	408.403	0.894573	-0.160729	279.059	185.533	0.664852	-0.588894
SUT737/313	40.854	20.1135	0.492327	-1.02231	33.8899	73.5219	2.16944	1.11732
SUT764	3729.76	1915.87	0.513672	-0.961081	2067.06	1938.59	0.93785	-0.0925703
SUT770	440.443	153.132	0.347677	-1.52418	279.513	278.958	0.998014	-0.00286847
SUT796	1071.97	920.578	0.858773	-0.219652	561.998	677.187	1.20496	0.268989
SUT798/387	802.365	685.693	0.85459	-0.226695	613.53	447.568	0.729497	-0.455026
SUT824	3355.24	616.273	0.183675	-2.44478	2924.98	4770.42	1.63093	0.705691
SUT827	1008.2	918.581	0.911111	-0.134302	555.03	325.32	0.586131	-0.770705
SUT830	1013.38	1350.48	1.33265	0.414295	1633.93	662.377	0.40539	-1.30262
SUT834	1841.79	1682.85	0.913702	-0.130204	12570.7	33637.2	2.67584	1.41999
SUT842/425	883.743	1153.24	1.30495	0.383995	1411.35	1351.52	0.957613	-0.0624852
SUT847	809.794	772.049	0.953389	-0.0688627	470.042	551.288	1.17285	0.230015
tA(AGC)D	259.526	251.85	0.970423	-0.043315	364.7	377.696	1.03564	0.0505158
tA(AGC)F	643.667	554.714	0.861804	-0.214569	4117.62	3908.48	0.94921	-0.0752002
tA(AGC)G	29.8596	34.0727	1.1411	0.19042	141.191	49.6643	0.351752	-1.50737
tA(AGC)H	551.202	495.53	0.898999	-0.153609	1538.86	1637.52	1.06411	0.0896513
tA(AGC)J	1031.97	926.058	0.897366	-0.156232	1262.37	1509.7	1.19592	0.258127
tA(AGC)K1	17.6384	15.7099	0.890667	-0.167042	33.3861	71.2261	2.1334	1.09316
tA(AGC)K2	42.5037	35.2657	0.829709	-0.269322	53.4557	234.107	4.37945	2.13075
tA(AGC)L	618.474	596.465	0.964413	-0.0522771	1081.14	737.754	0.682386	-0.551341
tA(AGC)M1	917.812	1067	1.16255	0.217296	1587.63	1044.86	0.658122	-0.603573
tA(AGC)M2	119.07	91.224	0.766135	-0.38433	441.461	869.571	1.96976	0.97802
tA(AGC)P	1190.52	100.159	0.0841303	-3.57123	363.174	620.081	1.7074	0.771797
tA(UGC)A	11.4802	7.90666	0.688724	-0.538003	34.3486	43.4447	1.26482	0.338928
tA(UGC)E	34.0893	38.269	1.12261	0.166854	444.264	1811.75	4.07808	2.02789
tA(UGC)G	1551.5	1754.26	1.13068	0.177196	1780.65	7215.2	4.05201	2.01864
tA(UGC)L	141.728	152.583	1.07659	0.106467	625.223	518.428	0.829188	-0.270229
tA(UGC)O	783.852	1243.53	1.58644	0.665791	7024.17	8755.54	1.24649	0.317869
tC(GCA)B	1113.28	1112.96	0.999709	-0.000419648	1984.67	10601.3	5.34157	2.41726
tC(GCA)G	143.191	298.173	2.08235	1.05821	938.461	657.59	0.700711	-0.513109
tC(GCA)P1	1612.5	1460.19	0.905545	-0.143141	2451.09	2438.94	0.995041	-0.00717253
tC(GCA)P2	42.5235	40.4356	0.950898	-0.0726371	850.711	595.042	0.699464	-0.515679
tD(GUC)B	1240.26	1272.75	1.0262	0.0373105	878.033	682.127	0.77688	-0.364236
tD(GUC)D	48.2445	48.5689	1.00673	0.00967001	285.343	152.503	0.534454	-0.903863
tD(GUC)G1	898.456	1243.61	1.38416	0.469015	1138.23	756.884	0.664964	-0.588651
tD(GUC)G2	1232.26	944.867	0.766776	-0.383124	1341.75	903.761	0.673568	-0.570104
tD(GUC)I1	845.631	1360.95	1.60939	0.68651	1934.07	1395.23	0.721398	-0.471134
tD(GUC)I2	330.829	1096.38	3.31404	1.72859	1645.1	1171.4	0.712053	-0.489943
tD(GUC)J1	846.737	261.258	0.308547	-1.69644	83.0468	65.0341	0.783102	-0.352728
tD(GUC)J2	351.672	607.006	1.72606	0.787482	422.406	233.149	0.551954	-0.857381
tD(GUC)J3	1401.9	1524.51	1.08746	0.120959	2825.56	3642.59	1.28916	0.366426
tD(GUC)J4	1084.24	1491.98	1.37606	0.460544	4195.16	6056.97	1.4438	0.52987
tD(GUC)K	326.304	471.907	1.44622	0.532287	14583.9	1587.94	0.108882	-3.19916
tD(GUC)L1	735.562	825.005	1.1216	0.165555	571.551	794.618	1.39028	0.47538
tD(GUC)L2	1145.52	1008.89	0.88073	-0.183229	909.154	688.446	0.757238	-0.401182
tD(GUC)M	1138.76	123.668	0.108599	-3.20292	329.459	462.149	1.40275	0.488258
tD(GUC)N	150.332	216.975	1.4433	0.529373	1661.63	2105.95	1.2674	0.341869
tD(GUC)O	709.433	858.378	1.20995	0.274947	663.015	338.97	0.511256	-0.967882
tE(CUC)D	155.535	377.213	2.42526	1.27814	817.028	277.018	0.339055	-1.56041
tE(CUC)I	816.86	85.5919	0.104782	-3.25454	47.3457	108.311	2.28767	1.19388
tE(UUC)B	874.312	974.559	1.11466	0.156601	746.919	907.467	1.21495	0.280893
tE(UUC)C	263.558	135.163	0.512841	-0.963416	929.774	195.263	0.210011	-2.25146
tE(UUC)E1	1028.61	1940.51	1.88655	0.915747	1027.65	534.209	0.519838	-0.943867
tE(UUC)E2	605.21	827.935	1.36801	0.452082	597.7	416.092	0.696156	-0.522517
tE(UUC)E3	2069.73	1127.67	0.54484	-0.876095	3761.03	33456.9	8.89567	3.1531
tE(UUC)G2	412.293	614.446	1.49031	0.575617	1461.85	1306.2	0.89352	-0.162428
tE(UUC)G3	908.53	1135.37	1.24968	0.321553	876.142	674.085	0.769379	-0.378235
tE(UUC)I	730.611	1037.02	1.41938	0.505262	755.932	368.397	0.487341	-1.037
tE(UUC)J	1116.8	1661.93	1.48812	0.573489	1569.56	951.769	0.606393	-0.721674
tE(UUC)K	178.116	366.674	2.05862	1.04168	1816.04	606.818	0.334143	-1.58146
tE(UUC)K SOE1	908.729	1105.04	1.21603	0.28218	994.236	640.556	0.644269	-0.634264
tE(UUC)L	958.368	1175.07	1.22611	0.294093	18241.7	25477.9	1.39669	0.48201
tE(UUC)M	544.318	857.867	1.57604	0.656305	986.213	582.359	0.590501	-0.75999
tE(UUC)P	123.384	127.05	1.02971	0.0422386	1751.81	1669.85	0.953217	-0.0691238
tF(GAA)B	806.472	177.813	0.220483	-2.18126	356.447	145.241	0.407468	-1.29524
tF(GAA)D	777.713	812.173	1.04431	0.0625484	598.8	550.618	0.919536	-0.121022
tF(GAA)F	828.149	799.456	0.965353	-0.0508712	676.006	1370.62	2.02753	1.01972
tF(GAA)G	925.673	765.439	0.8269	-0.274216	529.321	892.942	1.68696	0.754424
tF(GAA)H1	775.448	533.232	0.687643	-0.540268	563.185	418.415	0.742945	-0.428672
tF(GAA)H2	1441.12	908.351	0.630309	-0.665869	631.448	555.7	0.880041	-0.184357
tF(GAA)M	42.0838	50.8621	1.20859	0.273326	125.251	96.9147	0.773762	-0.370038
tF(GAA)N	939.652	892.564	0.949888	-0.0741711	877.049	832.658	0.949386	-0.0749333
tF(GAA)P1	1234.16	1147.52	0.9298	-0.105008	798.136	1177.01	1.47469	0.560416
tF(GAA)P2	2418.31	2269.62	0.938515	-0.0915488	2811.66	5372.77	1.91089	0.934242
tG(CCC)D SUF3	1441	2089.56	1.45007	0.536123	2132.67	928.93	0.435572	-1.19902
tG(CCC)O SUF5	687.445	1008.78	1.46743	0.553292	1454.29	1662.29	1.14302	0.192855
tG(GCC)B	1960.63	3252.94	1.65913	0.730427	554741	1.20242e+07	21.6753	4.43798
tG(GCC)C SUF16	1516.44	189.374	0.124881	-3.00138	1942.47	588.871	0.303156	-1.72187
tG(GCC)D1	1002.34	91.1875	0.0909749	-3.45839	87.8899	110.218	1.25405	0.326589
tG(GCC)D2	912.785	1256.28	1.37632	0.460813	1244.28	1068.14	0.858439	-0.220212
tG(GCC)E	835.095	1188.33	1.42299	0.508924	1918.37	2887.52	1.5052	0.589951
tG(GCC)F1 SUF20	720.89	878.24	1.21827	0.284837	485.045	591.971	1.22045	0.287408
tG(GCC)F2	234.322	211.497	0.902593	-0.147853	1223.02	4945.82	4.04393	2.01576
tG(GCC)G1	1436.08	2443.81	1.70173	0.767	2559.84	2244.63	0.876862	-0.189578
tG(GCC)G2	1239.35	8672.01	6.99725	2.80679	10594.3	3673.22	0.346716	-1.52817
tG(GCC)J1	166.97	183.19	1.09714	0.133752	539.904	6946.88	12.8669	3.68559
tG(GCC)J2	1154.01	886.624	0.768298	-0.380261	2478.06	3643.88	1.47046	0.556266
tG(GCC)M	36.9858	30.2423	0.817673	-0.290404	220.506	2939.57	13.331	3.73671
tG(GCC)O1	3493.69	5358.89	1.53388	0.617185	5101.53	5624.61	1.10253	0.140823
tG(GCC)O2 SUF17	636.567	862.828	1.35544	0.438761	474.846	290.945	0.612715	-0.706712
tG(GCC)P1	948.264	3372.56	3.55656	1.83048	3907.72	827.836	0.211846	-2.23891
tG(GCC)P2	638.611	399.367	0.625368	-0.677222	3895.82	5202.39	1.33538	0.417248
tG(UCC)G SUF4	965.332	1167.23	1.20915	0.273993	2626.59	3386.66	1.28937	0.366671
tG(UCC)N SUF6	1270.81	1676.31	1.31909	0.399538	3617.18	4838.43	1.33762	0.419673
tG(UCC)O SUF1	2245.23	4313.71	1.92128	0.942067	4601.81	7913.6	1.71967	0.782133
tH(GUG)E1	964.138	1344.8	1.39482	0.480076	1112.36	879.536	0.790692	-0.338812
tH(GUG)E2	4198.35	497.015	0.118384	-3.07846	12785.8	251660	19.6828	4.29886
tH(GUG)G1	210.71	229.03	1.08694	0.120276	159.113	175.336	1.10196	0.140077
tH(GUG)G2	517.835	913.557	1.76418	0.819002	641.388	368.602	0.574694	-0.799134
tH(GUG)H	897.972	964.856	1.07448	0.103643	1005.3	1054.88	1.04932	0.0694507
tH(GUG)K	2606.49	2848.22	1.09274	0.127952	14077.8	13027.9	0.925417	-0.111824
tH(GUG)M	822.329	1026.37	1.24812	0.319757	832.89	1044.95	1.25461	0.327237
tI(AAU)B	1013.43	944.685	0.932163	-0.101345	749.737	541.048	0.72165	-0.470629
tI(AAU)D	968.249	880.43	0.909302	-0.137168	1171.96	670.071	0.57175	-0.806542
tI(AAU)E1	1111.65	1178.01	1.0597	0.0836577	2869.89	8440.38	2.94101	1.55631
tI(AAU)E2	465.397	303.824	0.652827	-0.615227	2304.85	4471.27	1.93994	0.956015
tI(AAU)G	689.108	1010.83	1.46687	0.552744	1017.65	1330.7	1.30762	0.386946
tI(AAU)I1	1522.53	1313.86	0.862944	-0.212661	40228.8	63330.7	1.57427	0.654678
tI(AAU)I2	20.1225	19.2915	0.958701	-0.0608474	27.681	45.6304	1.64844	0.721099
tI(AAU)L1	155.271	205.659	1.32452	0.405469	14459.2	21351.2	1.47665	0.562331
tI(AAU)L2	1186.36	1038.76	0.875584	-0.191682	1049.43	5596.72	5.33312	2.41498
tI(AAU)N1	766.266	375.16	0.489595	-1.03034	571.817	2659.73	4.65137	2.21766
tI(AAU)N2	771.008	1238.96	1.60693	0.684311	1146.18	737.027	0.643029	-0.637044
tI(AAU)P1	720.043	913.142	1.26818	0.342756	552.834	332.245	0.600985	-0.7346
tI(AAU)P2	671.921	351.69	0.523411	-0.933985	1074.93	2292.02	2.13225	1.09238
tI(UAU)D	34.0072	29.0627	0.854604	-0.226672	174.645	189.428	1.08465	0.117227
tI(UAU)L	2056.06	1229.89	0.59818	-0.741348	4480.24	10071.4	2.24797	1.16862
tK(CUU)C	88.194	75.055	0.851021	-0.232733	117.943	274.182	2.3247	1.21705
tK(CUU)D1	1747.01	1822.07	1.04296	0.0606877	1314.1	894.923	0.681014	-0.554243
tK(CUU)D2	801.448	918.442	1.14598	0.19658	648.65	873.99	1.3474	0.430178
tK(CUU)E1	986.062	978.863	0.9927	-0.0105702	882.101	609.16	0.690579	-0.534123
tK(CUU)E2	418.077	336.041	0.803777	-0.315133	431.51	3420.79	7.92749	2.98686
tK(CUU)F	1375.67	851.835	0.619214	-0.691491	893.591	976.282	1.09254	0.127683
tK(CUU)G1	1721.14	294.884	0.171331	-2.54514	391.662	482.006	1.23067	0.299441
tK(CUU)G2	1135.22	908.51	0.800296	-0.321394	1153.33	3189.9	2.76582	1.46771
tK(CUU)G3	1389.44	63.9587	0.0460322	-4.44121	169.048	251.77	1.48934	0.574675
tK(CUU)I	31.6289	30.5889	0.967117	-0.0482373	59.9616	240.863	4.01696	2.0061
tK(CUU)J	1595.68	2055.69	1.28828	0.365451	9383.81	12476	1.32953	0.410912
tK(CUU)K	1659.08	1701.9	1.02581	0.0367574	1355.32	720.525	0.531627	-0.911514
tK(CUU)M	1511.05	1038.81	0.687477	-0.540618	930.746	1430.6	1.53705	0.62016
tK(CUU)P	1305.17	1284.88	0.984458	-0.0225978	1703.48	2100.37	1.23299	0.302156
tK(UUU)D	1441.34	718.872	0.498753	-1.0036	719.929	425.967	0.591679	-0.757112
tK(UUU)G1	103.475	104.648	1.01134	0.0162652	2983.25	2487.32	0.83376	-0.262296
tK(UUU)G2	1343.54	973.822	0.72482	-0.464305	865.937	649.382	0.749918	-0.415195
tK(UUU)K	22.5475	22.8071	1.01151	0.0165144	897.192	2037.5	2.27097	1.18331
tK(UUU)L	632.492	807.392	1.27653	0.352223	618.563	486.989	0.78729	-0.345032
tK(UUU)O	1158.57	160.984	0.138951	-2.84735	151.983	158.367	1.042	0.0593546
tK(UUU)P	1497.75	1108.07	0.739823	-0.434749	3318.42	51625.7	15.5573	3.95952
tL(CAA)A SUP56	1262.33	1401.8	1.11049	0.151194	1040.76	665.336	0.639281	-0.645477
tL(CAA)C SUP53	23.0894	20.236	0.876422	-0.190303	46.3174	67.5912	1.4593	0.545281
tL(CAA)D	869.112	1012.81	1.16534	0.220746	1914.67	4736.59	2.47385	1.30676
tL(CAA)G1	980.609	1684.06	1.71736	0.780195	1522.5	857.377	0.563139	-0.828437
tL(CAA)G2 SUP54	677.688	962.057	1.41962	0.505501	639.708	488.419	0.763503	-0.389294
tL(CAA)G3	1593.42	1850.99	1.16164	0.216164	2085.92	1444.58	0.692537	-0.530038
tL(CAA)K	876.159	1188.47	1.35645	0.439839	644.55	454.545	0.705214	-0.503867
tL(CAA)L	755.579	103.169	0.136543	-2.87258	145.927	153.005	1.04851	0.0683388
tL(CAA)M	878.935	1342.32	1.52721	0.6109	1262.14	1039.56	0.823655	-0.279889
tL(CAA)N	300.152	266.222	0.88696	-0.17306	133.268	215.804	1.61932	0.695388
tL(GAG)G	345.949	511.982	1.47994	0.565535	283.227	151.756	0.53581	-0.900207
tL(UAA)B1	406.186	490.565	1.20774	0.272306	447.628	564.155	1.26032	0.333794
tL(UAA)B2	756.148	1143.74	1.51259	0.597023	1597.79	1583.55	0.991087	-0.0129165
tL(UAA)D	784.754	1115.5	1.42146	0.507372	679.228	399.907	0.588768	-0.76423
tL(UAA)J SUP51	1255.35	2086.16	1.66182	0.732763	1683.11	1631.66	0.969432	-0.0447887
tL(UAA)K	938.509	1095.36	1.16713	0.222962	4336.68	5848.12	1.34852	0.431382
tL(UAA)L	1756.78	1662.27	0.946202	-0.0797794	9997.21	89880.9	8.9906	3.16842
tL(UAA)N	656.117	683.968	1.04245	0.0599758	745.515	756.385	1.01458	0.0208836
tL(UAG)J	40.8829	41.6614	1.01904	0.0272143	68.394	62.898	0.919642	-0.120856
tL(UAG)L1	945.462	849.143	0.898125	-0.155012	703.461	648.686	0.922134	-0.116951
tL(UAG)L2	772.985	765.527	0.990352	-0.0139865	29773.6	43682.1	1.46714	0.553008
tM(CAU)C	22.6208	29.6188	1.30936	0.388862	94.0532	156.1	1.6597	0.73092
tN(GUU)C	2304.78	1008.64	0.437631	-1.19221	1564.51	1398.64	0.89398	-0.161686
tN(GUU)F	412.01	845.953	2.05323	1.0379	1651.51	6767.07	4.0975	2.03474
tN(GUU)G	1448.38	1692.59	1.16861	0.224789	3848.54	4885.38	1.26941	0.344159
tN(GUU)K	416.675	72.2553	0.173409	-2.52775	56.3165	112.585	1.99915	0.999388
tN(GUU)L	285.452	458.041	1.60461	0.682226	1367.21	2377.62	1.73903	0.798279
tN(GUU)N1	55.9386	61.2776	1.09544	0.131515	405.106	820.779	2.02608	1.01869
tN(GUU)N2	1220.71	1335.88	1.09435	0.130069	15850.5	22245.3	1.40345	0.488974
tN(GUU)O1	639.619	759.939	1.18811	0.248672	535.846	1302.5	2.43074	1.28139
tN(GUU)O2	1306.23	3610.59	2.76413	1.46683	2811.15	908.284	0.3231	-1.62995
tN(GUU)P	39.5957	50.375	1.27223	0.347364	345.785	251.37	0.726955	-0.460063
tP(AGG)C SUF2	173.863	196.188	1.12841	0.174288	354.158	711.684	2.00951	1.00684
tP(AGG)N SUF10	93.3134	43.5938	0.467176	-1.09796	115.711	336.083	2.90449	1.53829
tP(UGG)A TRN1	1284.23	7560.43	5.88713	2.55757	28938.7	4959.59	0.171383	-2.54471
tP(UGG)F SUF9	717.24	956.673	1.33383	0.41557	893.502	768.601	0.860212	-0.217237
tP(UGG)H SUF8	1142.44	975.058	0.853491	-0.228553	1216.77	933.57	0.767251	-0.382229
tP(UGG)L	67.5621	64.6586	0.957026	-0.0633707	92.2189	192.393	2.08626	1.06092
tP(UGG)M SUF7	881.891	731.783	0.829788	-0.269185	657.276	1204.06	1.83189	0.873334
tP(UGG)N1	29.413	59.5745	2.02545	1.01824	172.64	106.659	0.617811	-0.694761
tP(UGG)N2	1595.21	1738.05	1.08955	0.123731	1280.28	1761.26	1.37568	0.460143
tP(UGG)O1	1093.82	2240.98	2.04876	1.03475	1957.34	2000.74	1.02217	0.0316382
tP(UGG)O2 SUF11	1343.47	1357.76	1.01063	0.0152599	1478.89	2098.01	1.41864	0.504506
tP(UGG)O3	81.9972	64.972	0.792368	-0.335758	167.226	408.532	2.443	1.28865
tQ(CUG)M CDC65	292.762	753.271	2.57298	1.36344	986.69	490.297	0.496911	-1.00894
tQ(UUG)B	617.816	876.879	1.41932	0.505201	3769.13	17086.5	4.53327	2.18055
tQ(UUG)C	449.724	844.734	1.87834	0.909458	1888	4895.53	2.59296	1.3746
tQ(UUG)D1	35.6233	32.7523	0.919405	-0.121227	75.5562	161.544	2.13806	1.0963
tQ(UUG)D2	255.973	82.7592	0.323312	-1.629	1620.38	224.96	0.138832	-2.84859
tQ(UUG)D3	345.627	570.144	1.64959	0.722108	940.418	528.389	0.561866	-0.831702
tQ(UUG)E1	1119.35	1677.5	1.49864	0.583654	1270.41	1130.07	0.889536	-0.168876
tQ(UUG)E2	148.165	210.431	1.42025	0.506144	753.32	332.385	0.441227	-1.18041
tQ(UUG)H	1460.21	2100.69	1.43862	0.524687	2168.96	1660.36	0.76551	-0.385506
tQ(UUG)L	1997.89	128.92	0.064528	-3.95393	998.086	289.835	0.290391	-1.78393
tR(ACG)D	1437.06	1872.56	1.30305	0.381892	4623.55	62975.3	13.6205	3.76771
tR(ACG)E	886.404	844.532	0.952762	-0.0698129	1386.14	1286.13	0.927848	-0.108039
tR(ACG)J	1120.24	1036.97	0.925663	-0.111441	970.33	715.013	0.736876	-0.440507
tR(ACG)K	1464.43	1861.97	1.27146	0.346487	1221.09	956.891	0.783639	-0.35174
tR(ACG)L	93.5094	95.7546	1.02401	0.0342306	109.787	153.679	1.39978	0.485202
tR(ACG)O	2276.26	3138.86	1.37895	0.463571	10703	12176.3	1.13764	0.18605
tR(CCG)L TRR4	3004.06	274.928	0.0915188	-3.44979	1682.34	2487.04	1.47832	0.563962
tR(CCU)J HSX1	5665.02	74.5418	0.0131583	-6.24789	131.708	406.403	3.08563	1.62557
tR(UCU)B	79.9486	22.0112	0.275318	-1.86083	24.6959	38.8566	1.5734	0.653888
tR(UCU)D	66.2899	65.4824	0.987818	-0.0176828	346.139	504.083	1.4563	0.542309
tR(UCU)E	3561.37	395.346	0.111009	-3.17125	23780.1	34940.2	1.4693	0.555132
tR(UCU)G1	89.487	37.3543	0.417428	-1.2604	66.4243	63.4887	0.955805	-0.0652121
tR(UCU)G2	887.946	1161.1	1.30762	0.386949	1245.67	752.917	0.604427	-0.72636
tR(UCU)G3	1422.81	1594.51	1.12067	0.164366	1473.69	1656.86	1.1243	0.169022
tR(UCU)J1	983.881	1625.92	1.65255	0.724697	32817.4	47650.4	1.45198	0.538026
tR(UCU)J2	1376.93	1548.93	1.12492	0.169817	1970.11	1282.86	0.651165	-0.618905
tR(UCU)K	1633.5	2284.91	1.39879	0.484177	8648.1	12590	1.45581	0.541827
tR(UCU)M1	193.629	342.854	1.77067	0.824298	527.688	147.837	0.280161	-1.83567
tR(UCU)M2	765.267	914.971	1.19562	0.257763	866.648	750.427	0.865895	-0.207735
tS(AGA)A	26.5432	36.0654	1.35874	0.442272	1431.5	2181.04	1.52361	0.607492
tS(AGA)B	59.6805	51.3587	0.86056	-0.216652	138.692	492.821	3.55335	1.82918
tS(AGA)D1	1785.47	1783.21	0.998734	-0.00182803	23149.9	11544.2	0.498673	-1.00383
tS(AGA)D2	1024.76	560.156	0.54662	-0.871389	321.476	679.497	2.11368	1.07976
tS(AGA)D3	1744.3	2369.66	1.35852	0.442033	6556.18	8151.7	1.24336	0.314246
tS(AGA)E	971.705	838.88	0.863308	-0.212053	1152.82	421.893	0.365965	-1.45022
tS(AGA)G	87.1073	74.0634	0.850255	-0.234032	1135.99	2655.13	2.33728	1.22483
tS(AGA)H	731.798	800.365	1.0937	0.129214	696.17	502.077	0.721198	-0.471532
tS(AGA)J	277.446	324.75	1.1705	0.227123	2647.01	3840.06	1.45072	0.536765
tS(AGA)L	892.108	733.663	0.822393	-0.2821	755.441	769.003	1.01795	0.0256703
tS(AGA)M	164.582	140.39	0.853009	-0.229366	113.865	91.5378	0.803916	-0.314883
tS(CGA)C SUP61	1263.96	1139.77	0.901744	-0.14921	1164.13	1047.42	0.899742	-0.152416
tS(GCU)F	27.8853	47.6623	1.70923	0.773345	3092.02	4906.07	1.58669	0.666018
tS(GCU)L	2154.64	968.864	0.449665	-1.15308	1291.65	3270.63	2.53213	1.34035
tS(GCU)O	1349.45	1263.37	0.936211	-0.0950946	888.156	547.382	0.616313	-0.698264
tS(UGA)I SUP17	353.16	360.669	1.02126	0.0303522	246.803	160.08	0.648616	-0.624564
tS(UGA)P SUP16	742.587	724.433	0.975554	-0.0357069	422.373	698.474	1.65369	0.725687
tT(AGU)B	813.795	780.136	0.958639	-0.0609408	615.29	422.665	0.686936	-0.541752
tT(AGU)C	429.736	373.937	0.870155	-0.200655	480.436	763.319	1.58881	0.667942
tT(AGU)D	162.637	29.5765	0.181856	-2.45913	25.2618	64.7976	2.56505	1.35899
tT(AGU)H	175.579	177.311	1.00986	0.0141623	494.755	1038.66	2.09933	1.06993
tT(AGU)I1	1176.71	1145.81	0.973746	-0.0383822	3946.82	17730.3	4.4923	2.16745
tT(AGU)I2	824.287	728.257	0.883499	-0.1787	562.817	552.369	0.981436	-0.0270337
tT(AGU)J	3899.25	83644.7	21.4515	4.42301	1.20684e+07	1.81877e+07	1.50704	0.591721
tT(AGU)N1	43.4139	36.9421	0.850926	-0.232894	66.7594	224.51	3.36297	1.74974
tT(AGU)N2	72.8122	58.9501	0.809618	-0.304686	173.744	240.296	1.38305	0.467853
tT(AGU)O1	1411.93	1167.93	0.827188	-0.273713	679.123	497.035	0.731877	-0.450327
tT(AGU)O2	154.417	179.791	1.16432	0.219492	352.629	391.722	1.11086	0.151678
tT(CGU)K TRT2	54.0274	94.4403	1.74801	0.805712	5952.02	7363.38	1.23712	0.306989
tT(UGU)G1	91.958	77.8762	0.846867	-0.239792	208.259	656.467	3.15216	1.65634
tT(UGU)G2	41.6535	31.9932	0.768081	-0.38067	54.5031	40.0569	0.734948	-0.444287
tT(UGU)H	1381.65	1306.53	0.945635	-0.0806441	1203.36	3990.9	3.31647	1.72965
tT(UGU)P	1181.78	1186.37	1.00388	0.00558632	1098.04	795.239	0.724236	-0.465469
tV(AAC)E1	1021.77	946.922	0.926744	-0.109757	651.107	930.377	1.42892	0.514921
tV(AAC)E2	1653.08	1022.48	0.618529	-0.693088	2931	4201.49	1.43346	0.519506
tV(AAC)G1	98.3834	75.2365	0.764728	-0.386982	109.163	108.08	0.990079	-0.0143838
tV(AAC)G2	23.4284	18.3688	0.784041	-0.350998	84.0709	120.734	1.43609	0.52215
tV(AAC)G3	54.9149	158.258	2.88188	1.52701	51230.9	1642.26	0.0320561	-4.96326
tV(AAC)H	25.2614	16.9431	0.67071	-0.576239	32.8051	64.0815	1.9534	0.965986
tV(AAC)J	724.127	759.122	1.04833	0.0680879	986.511	4640.36	4.70381	2.23383
tV(AAC)K1	364.102	392.388	1.07769	0.107938	794.852	1083.23	1.36281	0.446582
tV(AAC)K2	1046.57	944.01	0.902007	-0.14879	578.102	423.234	0.732111	-0.449866
tV(AAC)L	22.141	26.8918	1.21457	0.280447	921.553	1154.55	1.25283	0.32519
tV(AAC)M1	40.9482	32.7255	0.799192	-0.323386	88.8843	183.838	2.06829	1.04844
tV(AAC)M2	2403.9	1186.93	0.493752	-1.01814	724.759	814.034	1.12318	0.167588
tV(AAC)M3	79.0518	44.7897	0.566587	-0.81963	742.547	1135.27	1.52889	0.612483
tV(AAC)O	154.138	35.0398	0.227327	-2.13716	30.0838	62.8322	2.08857	1.06252
tV(CAC)D	2992.1	222.678	0.0744221	-3.74812	355.575	1773.78	4.98849	2.3186
tV(CAC)H	141.066	141.639	1.00406	0.0058481	1284.4	1707.74	1.3296	0.410988
tV(UAC)B	39.2204	30.6226	0.780783	-0.357007	90.7332	166.211	1.83186	0.873311
tV(UAC)D	580.052	1093.95	1.88595	0.915292	4568.72	200.242	0.043829	-4.51197
tW(CCA)G1	20.5404	13.7064	0.667287	-0.583622	32.157	87.7661	2.7293	1.44853
tW(CCA)G2	2180.11	2660.34	1.22028	0.287211	3832.07	2952.27	0.770411	-0.376299
tW(CCA)J	65.7322	157.327	2.39345	1.25909	12440.1	18383.4	1.47775	0.563403
tW(CCA)K	1225.54	1344.53	1.0971	0.133693	1165.44	1462.58	1.25496	0.327641
tW(CCA)M	2158.24	696.295	0.322622	-1.63209	1747.57	2795.38	1.59958	0.677697
tW(CCA)P	254.266	281.957	1.10891	0.149137	226.36	347.792	1.53646	0.619608
tX(XXX)D	38.6886	33.4907	0.865647	-0.20815	231.039	417.182	1.80568	0.852541
tY(GUA)D SUP2	770.793	752.209	0.97589	-0.03521	632.642	612.268	0.967794	-0.0472276
tY(GUA)F1 SUP11	31.8243	41.0899	1.29115	0.368656	54.848	72.243	1.31715	0.397418
tY(GUA)F2 SUP6	104.649	57.9454	0.55371	-0.852797	55.1144	48.6131	0.882041	-0.181083
tY(GUA)J1 SUP7	457.846	404.867	0.884285	-0.177417	253.592	201.479	0.794499	-0.331882
tY(GUA)J2 SUP4	29.3907	147.74	5.02675	2.32963	16117.5	23758.1	1.47406	0.559791
tY(GUA)M1 SUP5	1679.48	1530.01	0.911007	-0.134466	1041.25	1273.41	1.22296	0.290381
tY(GUA)M2 SUP8	724.858	606.931	0.837311	-0.256165	636.684	1170.24	1.83803	0.878159
tY(GUA)O SUP3	740.264	571.362	0.771836	-0.373634	284.679	285.143	1.00163	0.00234933
U1 snRNA SNR19	552.514	110.968	0.200841	-2.31587	638.202	1259.66	1.97376	0.980949
U2 snRNA snR20 LSR1	1744.28	128.509	0.0736748	-3.76269	1171.88	1789.04	1.52665	0.610369
U4 snRNA SNR14	353.056	66.2033	0.187515	-2.41492	436.73	768.005	1.75853	0.814372
U5 snRNA SNR7	999.486	809.97	0.810386	-0.303319	615.479	558.968	0.908185	-0.138942
U6 snRNA SNR6	213.838	332.226	1.55364	0.635649	19150	28296.3	1.47761	0.563267

## Sheet: Pool vs Batch plot
Type	Pool vs Batch log FC	ID	CUT	ncRNA	snoRNA	SUT	tRNA	snRNA
CUT	-0.554585	CUT001/437	-0.554585	#N/A	#N/A	#N/A	#N/A	#N/A
CUT	-1.23561	CUT002	-1.23561	#N/A	#N/A	#N/A	#N/A	#N/A
CUT	-2.76635	CUT005	-2.76635	#N/A	#N/A	#N/A	#N/A	#N/A
CUT	-0.75948	CUT007	-0.75948	#N/A	#N/A	#N/A	#N/A	#N/A
CUT	-0.276127	CUT008	-0.276127	#N/A	#N/A	#N/A	#N/A	#N/A
CUT	-0.112486	CUT015	-0.112486	#N/A	#N/A	#N/A	#N/A	#N/A
CUT	-0.29054	CUT040	-0.29054	#N/A	#N/A	#N/A	#N/A	#N/A
CUT	-0.375079	CUT058	-0.375079	#N/A	#N/A	#N/A	#N/A	#N/A
CUT	1.7244	CUT060	1.7244	#N/A	#N/A	#N/A	#N/A	#N/A
CUT	0.539923	CUT083	0.539923	#N/A	#N/A	#N/A	#N/A	#N/A
CUT	-0.0909681	CUT084/SUT068	-0.0909681	#N/A	#N/A	#N/A	#N/A	#N/A
CUT	-0.0611205	CUT095	-0.0611205	#N/A	#N/A	#N/A	#N/A	#N/A
CUT	-0.248619	CUT103	-0.248619	#N/A	#N/A	#N/A	#N/A	#N/A
CUT	0.564552	CUT123	0.564552	#N/A	#N/A	#N/A	#N/A	#N/A
CUT	-0.337769	CUT142	-0.337769	#N/A	#N/A	#N/A	#N/A	#N/A
CUT	-3.61051	CUT150	-3.61051	#N/A	#N/A	#N/A	#N/A	#N/A
CUT	-0.232353	CUT170	-0.232353	#N/A	#N/A	#N/A	#N/A	#N/A
CUT	1.45725	CUT213	1.45725	#N/A	#N/A	#N/A	#N/A	#N/A
CUT	-0.30329	CUT213/690	-0.30329	#N/A	#N/A	#N/A	#N/A	#N/A
CUT	-0.038897	CUT217	-0.038897	#N/A	#N/A	#N/A	#N/A	#N/A
CUT	0.588765	CUT238	0.588765	#N/A	#N/A	#N/A	#N/A	#N/A
CUT	0.425616	CUT244	0.425616	#N/A	#N/A	#N/A	#N/A	#N/A
CUT	0.690659	CUT248	0.690659	#N/A	#N/A	#N/A	#N/A	#N/A
CUT	-1.79947	CUT277	-1.79947	#N/A	#N/A	#N/A	#N/A	#N/A
CUT	-0.182574	CUT296	-0.182574	#N/A	#N/A	#N/A	#N/A	#N/A
CUT	0.108463	CUT296/SUT301	0.108463	#N/A	#N/A	#N/A	#N/A	#N/A
CUT	-0.603664	CUT298/771	-0.603664	#N/A	#N/A	#N/A	#N/A	#N/A
CUT	-0.717307	CUT315	-0.717307	#N/A	#N/A	#N/A	#N/A	#N/A
CUT	-0.128257	CUT320	-0.128257	#N/A	#N/A	#N/A	#N/A	#N/A
CUT	-0.597783	CUT332	-0.597783	#N/A	#N/A	#N/A	#N/A	#N/A
CUT	-0.134006	CUT353/SUT758	-0.134006	#N/A	#N/A	#N/A	#N/A	#N/A
CUT	-2.62202	CUT356	-2.62202	#N/A	#N/A	#N/A	#N/A	#N/A
CUT	-0.229535	CUT374	-0.229535	#N/A	#N/A	#N/A	#N/A	#N/A
CUT	0.238072	CUT378	0.238072	#N/A	#N/A	#N/A	#N/A	#N/A
CUT	0.161836	CUT379	0.161836	#N/A	#N/A	#N/A	#N/A	#N/A
CUT	0.0183778	CUT424	0.0183778	#N/A	#N/A	#N/A	#N/A	#N/A
CUT	-0.784127	CUT436	-0.784127	#N/A	#N/A	#N/A	#N/A	#N/A
CUT	-0.342055	CUT441	-0.342055	#N/A	#N/A	#N/A	#N/A	#N/A
CUT	-0.57707	CUT442	-0.57707	#N/A	#N/A	#N/A	#N/A	#N/A
CUT	-0.216735	CUT458	-0.216735	#N/A	#N/A	#N/A	#N/A	#N/A
CUT	-1.70626	CUT461	-1.70626	#N/A	#N/A	#N/A	#N/A	#N/A
CUT	0.0567087	CUT462	0.0567087	#N/A	#N/A	#N/A	#N/A	#N/A
CUT	0.0413839	CUT465	0.0413839	#N/A	#N/A	#N/A	#N/A	#N/A
CUT	-0.482579	CUT468	-0.482579	#N/A	#N/A	#N/A	#N/A	#N/A
CUT	-0.326444	CUT474	-0.326444	#N/A	#N/A	#N/A	#N/A	#N/A
CUT	-2.78044	CUT523	-2.78044	#N/A	#N/A	#N/A	#N/A	#N/A
CUT	-0.415524	CUT541/542/SUT503	-0.415524	#N/A	#N/A	#N/A	#N/A	#N/A
CUT	-0.18472	CUT546	-0.18472	#N/A	#N/A	#N/A	#N/A	#N/A
CUT	-1.36195	CUT547	-1.36195	#N/A	#N/A	#N/A	#N/A	#N/A
CUT	0.268192	CUT572	0.268192	#N/A	#N/A	#N/A	#N/A	#N/A
CUT	0.439835	CUT575	0.439835	#N/A	#N/A	#N/A	#N/A	#N/A
CUT	-0.34319	CUT634	-0.34319	#N/A	#N/A	#N/A	#N/A	#N/A
CUT	-0.176319	CUT645	-0.176319	#N/A	#N/A	#N/A	#N/A	#N/A
CUT	-0.27621	CUT666	-0.27621	#N/A	#N/A	#N/A	#N/A	#N/A
CUT	0.0750313	CUT672	0.0750313	#N/A	#N/A	#N/A	#N/A	#N/A
CUT	-0.287945	CUT764	-0.287945	#N/A	#N/A	#N/A	#N/A	#N/A
CUT	0.179834	CUT775/SUT307	0.179834	#N/A	#N/A	#N/A	#N/A	#N/A
CUT	-0.0144884	CUT782	-0.0144884	#N/A	#N/A	#N/A	#N/A	#N/A
CUT	0.301475	CUT816	0.301475	#N/A	#N/A	#N/A	#N/A	#N/A
CUT	-0.121148	CUT827	-0.121148	#N/A	#N/A	#N/A	#N/A	#N/A
CUT	2.54903	CUT873	2.54903	#N/A	#N/A	#N/A	#N/A	#N/A
ncRNA	-0.661538	ncRNA NME1	#N/A	-0.661538	#N/A	#N/A	#N/A	#N/A
ncRNA	-0.157407	ncRNA RPR1	#N/A	-0.157407	#N/A	#N/A	#N/A	#N/A
ncRNA	0.297742	ncRNA RUF20	#N/A	0.297742	#N/A	#N/A	#N/A	#N/A
ncRNA	-0.616932	ncRNA RUF21	#N/A	-0.616932	#N/A	#N/A	#N/A	#N/A
ncRNA	-0.212236	ncRNA RUF22	#N/A	-0.212236	#N/A	#N/A	#N/A	#N/A
ncRNA	-0.0883061	ncRNA SCR1	#N/A	-0.0883061	#N/A	#N/A	#N/A	#N/A
ncRNA	-0.0722081	ncRNA TLC1	#N/A	-0.0722081	#N/A	#N/A	#N/A	#N/A
snoRNA	-0.813131	SNR10	#N/A	#N/A	-0.813131	#N/A	#N/A	#N/A
snoRNA	-1.00766	SNR11	#N/A	#N/A	-1.00766	#N/A	#N/A	#N/A
snoRNA	-0.427462	SNR128	#N/A	#N/A	-0.427462	#N/A	#N/A	#N/A
snoRNA	-0.198018	SNR128/SNR190	#N/A	#N/A	-0.198018	#N/A	#N/A	#N/A
snoRNA	-4.28208	SNR13	#N/A	#N/A	-4.28208	#N/A	#N/A	#N/A
snoRNA	-0.335366	SNR161	#N/A	#N/A	-0.335366	#N/A	#N/A	#N/A
snoRNA	-0.260361	SNR17A	#N/A	#N/A	-0.260361	#N/A	#N/A	#N/A
snoRNA	0.102298	SNR17B	#N/A	#N/A	0.102298	#N/A	#N/A	#N/A
snoRNA	-0.0502126	SNR189	#N/A	#N/A	-0.0502126	#N/A	#N/A	#N/A
snoRNA	0.917001	SNR190	#N/A	#N/A	0.917001	#N/A	#N/A	#N/A
snoRNA	-0.868053	SNR3	#N/A	#N/A	-0.868053	#N/A	#N/A	#N/A
snoRNA	0.173638	SNR30	#N/A	#N/A	0.173638	#N/A	#N/A	#N/A
snoRNA	0.367573	SNR31	#N/A	#N/A	0.367573	#N/A	#N/A	#N/A
snoRNA	0.565172	SNR32	#N/A	#N/A	0.565172	#N/A	#N/A	#N/A
snoRNA	-0.275549	SNR33	#N/A	#N/A	-0.275549	#N/A	#N/A	#N/A
snoRNA	-0.888624	SNR34	#N/A	#N/A	-0.888624	#N/A	#N/A	#N/A
snoRNA	-0.434051	SNR35	#N/A	#N/A	-0.434051	#N/A	#N/A	#N/A
snoRNA	-0.31816	SNR36	#N/A	#N/A	-0.31816	#N/A	#N/A	#N/A
snoRNA	1.64699	SNR37	#N/A	#N/A	1.64699	#N/A	#N/A	#N/A
snoRNA	0.955095	SNR39B	#N/A	#N/A	0.955095	#N/A	#N/A	#N/A
snoRNA	-0.0906855	SNR4	#N/A	#N/A	-0.0906855	#N/A	#N/A	#N/A
snoRNA	-0.411513	SNR40	#N/A	#N/A	-0.411513	#N/A	#N/A	#N/A
snoRNA	0.108305	SNR41	#N/A	#N/A	0.108305	#N/A	#N/A	#N/A
snoRNA	0.159003	SNR42	#N/A	#N/A	0.159003	#N/A	#N/A	#N/A
snoRNA	0.589962	SNR43	#N/A	#N/A	0.589962	#N/A	#N/A	#N/A
snoRNA	-0.0394248	SNR45	#N/A	#N/A	-0.0394248	#N/A	#N/A	#N/A
snoRNA	0.422746	SNR46	#N/A	#N/A	0.422746	#N/A	#N/A	#N/A
snoRNA	-1.67236	SNR47	#N/A	#N/A	-1.67236	#N/A	#N/A	#N/A
snoRNA	-3.30103	SNR48	#N/A	#N/A	-3.30103	#N/A	#N/A	#N/A
snoRNA	-0.18164	SNR49	#N/A	#N/A	-0.18164	#N/A	#N/A	#N/A
snoRNA	0.719211	SNR5	#N/A	#N/A	0.719211	#N/A	#N/A	#N/A
snoRNA	-0.143834	SNR50	#N/A	#N/A	-0.143834	#N/A	#N/A	#N/A
snoRNA	0.291448	SNR51	#N/A	#N/A	0.291448	#N/A	#N/A	#N/A
snoRNA	1.08965	SNR51/70/41	#N/A	#N/A	1.08965	#N/A	#N/A	#N/A
snoRNA	0.540685	SNR52	#N/A	#N/A	0.540685	#N/A	#N/A	#N/A
snoRNA	-1.39623	SNR53	#N/A	#N/A	-1.39623	#N/A	#N/A	#N/A
snoRNA	-0.374501	SNR53/67	#N/A	#N/A	-0.374501	#N/A	#N/A	#N/A
snoRNA	0.0786684	SNR55	#N/A	#N/A	0.0786684	#N/A	#N/A	#N/A
snoRNA	1.30256	SNR56	#N/A	#N/A	1.30256	#N/A	#N/A	#N/A
snoRNA	-0.235348	SNR57	#N/A	#N/A	-0.235348	#N/A	#N/A	#N/A
snoRNA	-0.27167	SNR58	#N/A	#N/A	-0.27167	#N/A	#N/A	#N/A
snoRNA	0.104	SNR60	#N/A	#N/A	0.104	#N/A	#N/A	#N/A
snoRNA	-0.363175	SNR61	#N/A	#N/A	-0.363175	#N/A	#N/A	#N/A
snoRNA	-0.163955	SNR61/55/57	#N/A	#N/A	-0.163955	#N/A	#N/A	#N/A
snoRNA	0.780462	SNR62	#N/A	#N/A	0.780462	#N/A	#N/A	#N/A
snoRNA	0.724159	SNR63	#N/A	#N/A	0.724159	#N/A	#N/A	#N/A
snoRNA	-3.06684	SNR64	#N/A	#N/A	-3.06684	#N/A	#N/A	#N/A
snoRNA	1.31342	SNR65	#N/A	#N/A	1.31342	#N/A	#N/A	#N/A
snoRNA	-0.136081	SNR66	#N/A	#N/A	-0.136081	#N/A	#N/A	#N/A
snoRNA	0.17289	SNR67	#N/A	#N/A	0.17289	#N/A	#N/A	#N/A
snoRNA	-0.163898	SNR68	#N/A	#N/A	-0.163898	#N/A	#N/A	#N/A
snoRNA	-0.366708	SNR69	#N/A	#N/A	-0.366708	#N/A	#N/A	#N/A
snoRNA	1.28764	SNR70	#N/A	#N/A	1.28764	#N/A	#N/A	#N/A
snoRNA	-0.0040286	SNR71	#N/A	#N/A	-0.0040286	#N/A	#N/A	#N/A
snoRNA	-0.345799	SNR72	#N/A	#N/A	-0.345799	#N/A	#N/A	#N/A
snoRNA	0.644491	SNR72/73/74/75/76/77/78	#N/A	#N/A	0.644491	#N/A	#N/A	#N/A
snoRNA	0.76165	SNR73	#N/A	#N/A	0.76165	#N/A	#N/A	#N/A
snoRNA	0.0463808	SNR74	#N/A	#N/A	0.0463808	#N/A	#N/A	#N/A
snoRNA	-0.224105	SNR75	#N/A	#N/A	-0.224105	#N/A	#N/A	#N/A
snoRNA	-0.213261	SNR76	#N/A	#N/A	-0.213261	#N/A	#N/A	#N/A
snoRNA	-0.352493	SNR77	#N/A	#N/A	-0.352493	#N/A	#N/A	#N/A
snoRNA	0.0696696	SNR78	#N/A	#N/A	0.0696696	#N/A	#N/A	#N/A
snoRNA	-0.169583	SNR79	#N/A	#N/A	-0.169583	#N/A	#N/A	#N/A
snoRNA	-1.34773	SNR8	#N/A	#N/A	-1.34773	#N/A	#N/A	#N/A
snoRNA	0.92583	SNR80	#N/A	#N/A	0.92583	#N/A	#N/A	#N/A
snoRNA	0.524642	SNR81	#N/A	#N/A	0.524642	#N/A	#N/A	#N/A
snoRNA	0.552265	SNR82	#N/A	#N/A	0.552265	#N/A	#N/A	#N/A
snoRNA	-3.06037	SNR83	#N/A	#N/A	-3.06037	#N/A	#N/A	#N/A
snoRNA	-0.364442	SNR84	#N/A	#N/A	-0.364442	#N/A	#N/A	#N/A
snoRNA	0.0817655	SNR85	#N/A	#N/A	0.0817655	#N/A	#N/A	#N/A
snoRNA	1.32299	SNR86	#N/A	#N/A	1.32299	#N/A	#N/A	#N/A
snoRNA	1.273	SNR87	#N/A	#N/A	1.273	#N/A	#N/A	#N/A
snoRNA	0.532471	SNR9	#N/A	#N/A	0.532471	#N/A	#N/A	#N/A
SUT	-0.117224	SUT/053/468/CUT494	#N/A	#N/A	#N/A	-0.117224	#N/A	#N/A
SUT	-0.38228	SUT001	#N/A	#N/A	#N/A	-0.38228	#N/A	#N/A
SUT	-1.77839	SUT004	#N/A	#N/A	#N/A	-1.77839	#N/A	#N/A
SUT	-0.344341	SUT007	#N/A	#N/A	#N/A	-0.344341	#N/A	#N/A
SUT	0.31101	SUT010	#N/A	#N/A	#N/A	0.31101	#N/A	#N/A
SUT	0.663195	SUT014	#N/A	#N/A	#N/A	0.663195	#N/A	#N/A
SUT	-0.279505	SUT019	#N/A	#N/A	#N/A	-0.279505	#N/A	#N/A
SUT	-0.129224	SUT035	#N/A	#N/A	#N/A	-0.129224	#N/A	#N/A
SUT	1.25295	SUT042	#N/A	#N/A	#N/A	1.25295	#N/A	#N/A
SUT	0.234484	SUT049	#N/A	#N/A	#N/A	0.234484	#N/A	#N/A
SUT	1.15839	SUT055	#N/A	#N/A	#N/A	1.15839	#N/A	#N/A
SUT	0.187112	SUT056	#N/A	#N/A	#N/A	0.187112	#N/A	#N/A
SUT	0.0290758	SUT058	#N/A	#N/A	#N/A	0.0290758	#N/A	#N/A
SUT	-0.158569	SUT067	#N/A	#N/A	#N/A	-0.158569	#N/A	#N/A
SUT	-1.17285	SUT071/483	#N/A	#N/A	#N/A	-1.17285	#N/A	#N/A
SUT	0.244525	SUT075	#N/A	#N/A	#N/A	0.244525	#N/A	#N/A
SUT	-1.55428	SUT083	#N/A	#N/A	#N/A	-1.55428	#N/A	#N/A
SUT	-1.73072	SUT084/SUT499	#N/A	#N/A	#N/A	-1.73072	#N/A	#N/A
SUT	1.22367	SUT085	#N/A	#N/A	#N/A	1.22367	#N/A	#N/A
SUT	-0.21398	SUT086/CUT102	#N/A	#N/A	#N/A	-0.21398	#N/A	#N/A
SUT	1.1172	SUT087	#N/A	#N/A	#N/A	1.1172	#N/A	#N/A
SUT	0.224072	SUT089	#N/A	#N/A	#N/A	0.224072	#N/A	#N/A
SUT	-0.583295	SUT098	#N/A	#N/A	#N/A	-0.583295	#N/A	#N/A
SUT	-0.0741728	SUT099	#N/A	#N/A	#N/A	-0.0741728	#N/A	#N/A
SUT	-0.395604	SUT107	#N/A	#N/A	#N/A	-0.395604	#N/A	#N/A
SUT	-0.0290309	SUT111	#N/A	#N/A	#N/A	-0.0290309	#N/A	#N/A
SUT	-0.137475	SUT119	#N/A	#N/A	#N/A	-0.137475	#N/A	#N/A
SUT	-0.170958	SUT123	#N/A	#N/A	#N/A	-0.170958	#N/A	#N/A
SUT	-1.31633	SUT125	#N/A	#N/A	#N/A	-1.31633	#N/A	#N/A
SUT	-1.08284	SUT126	#N/A	#N/A	#N/A	-1.08284	#N/A	#N/A
SUT	0.312288	SUT129	#N/A	#N/A	#N/A	0.312288	#N/A	#N/A
SUT	0.0391091	SUT131	#N/A	#N/A	#N/A	0.0391091	#N/A	#N/A
SUT	-0.209993	SUT135	#N/A	#N/A	#N/A	-0.209993	#N/A	#N/A
SUT	0.800273	SUT142	#N/A	#N/A	#N/A	0.800273	#N/A	#N/A
SUT	-0.839816	SUT157/579	#N/A	#N/A	#N/A	-0.839816	#N/A	#N/A
SUT	-2.34562	SUT167	#N/A	#N/A	#N/A	-2.34562	#N/A	#N/A
SUT	-0.442532	SUT170	#N/A	#N/A	#N/A	-0.442532	#N/A	#N/A
SUT	-0.0524821	SUT171	#N/A	#N/A	#N/A	-0.0524821	#N/A	#N/A
SUT	-0.266426	SUT173	#N/A	#N/A	#N/A	-0.266426	#N/A	#N/A
SUT	-0.328505	SUT174	#N/A	#N/A	#N/A	-0.328505	#N/A	#N/A
SUT	1.3397	SUT193	#N/A	#N/A	#N/A	1.3397	#N/A	#N/A
SUT	-1.33563	SUT211	#N/A	#N/A	#N/A	-1.33563	#N/A	#N/A
SUT	-0.606405	SUT218/655	#N/A	#N/A	#N/A	-0.606405	#N/A	#N/A
SUT	-0.524028	SUT219/656	#N/A	#N/A	#N/A	-0.524028	#N/A	#N/A
SUT	0.279726	SUT229/661	#N/A	#N/A	#N/A	0.279726	#N/A	#N/A
SUT	0.189406	SUT233/CUT707	#N/A	#N/A	#N/A	0.189406	#N/A	#N/A
SUT	-0.41387	SUT234	#N/A	#N/A	#N/A	-0.41387	#N/A	#N/A
SUT	0.058579	SUT239/679	#N/A	#N/A	#N/A	0.058579	#N/A	#N/A
SUT	-0.471513	SUT249	#N/A	#N/A	#N/A	-0.471513	#N/A	#N/A
SUT	0.354006	SUT259/691	#N/A	#N/A	#N/A	0.354006	#N/A	#N/A
SUT	-0.0905006	SUT264	#N/A	#N/A	#N/A	-0.0905006	#N/A	#N/A
SUT	0.497097	SUT267/697	#N/A	#N/A	#N/A	0.497097	#N/A	#N/A
SUT	-0.0928257	SUT271	#N/A	#N/A	#N/A	-0.0928257	#N/A	#N/A
SUT	0.452466	SUT274/698	#N/A	#N/A	#N/A	0.452466	#N/A	#N/A
SUT	0.267767	SUT284/712	#N/A	#N/A	#N/A	0.267767	#N/A	#N/A
SUT	0.718733	SUT285	#N/A	#N/A	#N/A	0.718733	#N/A	#N/A
SUT	0.195074	SUT289/717	#N/A	#N/A	#N/A	0.195074	#N/A	#N/A
SUT	0.00309661	SUT304/730	#N/A	#N/A	#N/A	0.00309661	#N/A	#N/A
SUT	-0.100979	SUT305	#N/A	#N/A	#N/A	-0.100979	#N/A	#N/A
SUT	0.0445166	SUT311	#N/A	#N/A	#N/A	0.0445166	#N/A	#N/A
SUT	-0.361227	SUT329	#N/A	#N/A	#N/A	-0.361227	#N/A	#N/A
SUT	0.0225862	SUT339	#N/A	#N/A	#N/A	0.0225862	#N/A	#N/A
SUT	0.218187	SUT340	#N/A	#N/A	#N/A	0.218187	#N/A	#N/A
SUT	0.997885	SUT346	#N/A	#N/A	#N/A	0.997885	#N/A	#N/A
SUT	-0.429068	SUT347	#N/A	#N/A	#N/A	-0.429068	#N/A	#N/A
SUT	2.92947	SUT348	#N/A	#N/A	#N/A	2.92947	#N/A	#N/A
SUT	0.0709693	SUT349/CUT354	#N/A	#N/A	#N/A	0.0709693	#N/A	#N/A
SUT	-0.975814	SUT354	#N/A	#N/A	#N/A	-0.975814	#N/A	#N/A
SUT	-0.4437	SUT355	#N/A	#N/A	#N/A	-0.4437	#N/A	#N/A
SUT	0.491193	SUT361	#N/A	#N/A	#N/A	0.491193	#N/A	#N/A
SUT	-0.802585	SUT362	#N/A	#N/A	#N/A	-0.802585	#N/A	#N/A
SUT	0.718947	SUT367	#N/A	#N/A	#N/A	0.718947	#N/A	#N/A
SUT	0.688431	SUT370	#N/A	#N/A	#N/A	0.688431	#N/A	#N/A
SUT	0.55405	SUT375	#N/A	#N/A	#N/A	0.55405	#N/A	#N/A
SUT	0.2059	SUT376	#N/A	#N/A	#N/A	0.2059	#N/A	#N/A
SUT	0.115495	SUT385	#N/A	#N/A	#N/A	0.115495	#N/A	#N/A
SUT	0.364646	SUT388	#N/A	#N/A	#N/A	0.364646	#N/A	#N/A
SUT	0.231704	SUT398	#N/A	#N/A	#N/A	0.231704	#N/A	#N/A
SUT	0.209256	SUT413	#N/A	#N/A	#N/A	0.209256	#N/A	#N/A
SUT	1.01014	SUT414	#N/A	#N/A	#N/A	1.01014	#N/A	#N/A
SUT	0.522965	SUT417	#N/A	#N/A	#N/A	0.522965	#N/A	#N/A
SUT	-0.349883	SUT418	#N/A	#N/A	#N/A	-0.349883	#N/A	#N/A
SUT	0.267515	SUT420/CUT425	#N/A	#N/A	#N/A	0.267515	#N/A	#N/A
SUT	0.053649	SUT430	#N/A	#N/A	#N/A	0.053649	#N/A	#N/A
SUT	-0.0637782	SUT431	#N/A	#N/A	#N/A	-0.0637782	#N/A	#N/A
SUT	-0.0941834	SUT432	#N/A	#N/A	#N/A	-0.0941834	#N/A	#N/A
SUT	-0.230929	SUT433	#N/A	#N/A	#N/A	-0.230929	#N/A	#N/A
SUT	-0.372186	SUT437	#N/A	#N/A	#N/A	-0.372186	#N/A	#N/A
SUT	0.44545	SUT441	#N/A	#N/A	#N/A	0.44545	#N/A	#N/A
SUT	-0.595162	SUT451	#N/A	#N/A	#N/A	-0.595162	#N/A	#N/A
SUT	-0.167276	SUT456/029	#N/A	#N/A	#N/A	-0.167276	#N/A	#N/A
SUT	-2.8611	SUT457	#N/A	#N/A	#N/A	-2.8611	#N/A	#N/A
SUT	-3.05846	SUT463	#N/A	#N/A	#N/A	-3.05846	#N/A	#N/A
SUT	0.151842	SUT465	#N/A	#N/A	#N/A	0.151842	#N/A	#N/A
SUT	0.299599	SUT467	#N/A	#N/A	#N/A	0.299599	#N/A	#N/A
SUT	0.988457	SUT469	#N/A	#N/A	#N/A	0.988457	#N/A	#N/A
SUT	-2.37826	SUT471	#N/A	#N/A	#N/A	-2.37826	#N/A	#N/A
SUT	-0.147808	SUT473/CUT502	#N/A	#N/A	#N/A	-0.147808	#N/A	#N/A
SUT	-0.886752	SUT477	#N/A	#N/A	#N/A	-0.886752	#N/A	#N/A
SUT	-1.12063	SUT479	#N/A	#N/A	#N/A	-1.12063	#N/A	#N/A
SUT	-2.76241	SUT480	#N/A	#N/A	#N/A	-2.76241	#N/A	#N/A
SUT	0.168613	SUT492	#N/A	#N/A	#N/A	0.168613	#N/A	#N/A
SUT	-0.177862	SUT493	#N/A	#N/A	#N/A	-0.177862	#N/A	#N/A
SUT	-0.414817	SUT496	#N/A	#N/A	#N/A	-0.414817	#N/A	#N/A
SUT	-0.260092	SUT500	#N/A	#N/A	#N/A	-0.260092	#N/A	#N/A
SUT	-0.393623	SUT501	#N/A	#N/A	#N/A	-0.393623	#N/A	#N/A
SUT	-2.07987	SUT509	#N/A	#N/A	#N/A	-2.07987	#N/A	#N/A
SUT	-0.131758	SUT515	#N/A	#N/A	#N/A	-0.131758	#N/A	#N/A
SUT	0.648863	SUT518	#N/A	#N/A	#N/A	0.648863	#N/A	#N/A
SUT	0.372117	SUT526	#N/A	#N/A	#N/A	0.372117	#N/A	#N/A
SUT	0.384095	SUT532	#N/A	#N/A	#N/A	0.384095	#N/A	#N/A
SUT	-0.51581	SUT539	#N/A	#N/A	#N/A	-0.51581	#N/A	#N/A
SUT	-0.339456	SUT540	#N/A	#N/A	#N/A	-0.339456	#N/A	#N/A
SUT	-1.51047	SUT543/115	#N/A	#N/A	#N/A	-1.51047	#N/A	#N/A
SUT	-0.856443	SUT546/118	#N/A	#N/A	#N/A	-0.856443	#N/A	#N/A
SUT	-0.19014	SUT553	#N/A	#N/A	#N/A	-0.19014	#N/A	#N/A
SUT	-0.294752	SUT558	#N/A	#N/A	#N/A	-0.294752	#N/A	#N/A
SUT	-0.733386	SUT570	#N/A	#N/A	#N/A	-0.733386	#N/A	#N/A
SUT	0.383097	SUT571	#N/A	#N/A	#N/A	0.383097	#N/A	#N/A
SUT	-0.218632	SUT581	#N/A	#N/A	#N/A	-0.218632	#N/A	#N/A
SUT	-1.12813	SUT591	#N/A	#N/A	#N/A	-1.12813	#N/A	#N/A
SUT	-1.11693	SUT593	#N/A	#N/A	#N/A	-1.11693	#N/A	#N/A
SUT	-0.295587	SUT602/176	#N/A	#N/A	#N/A	-0.295587	#N/A	#N/A
SUT	0.571463	SUT616	#N/A	#N/A	#N/A	0.571463	#N/A	#N/A
SUT	-2.07881	SUT617	#N/A	#N/A	#N/A	-2.07881	#N/A	#N/A
SUT	0.331019	SUT643	#N/A	#N/A	#N/A	0.331019	#N/A	#N/A
SUT	-0.127382	SUT718	#N/A	#N/A	#N/A	-0.127382	#N/A	#N/A
SUT	-0.251994	SUT722	#N/A	#N/A	#N/A	-0.251994	#N/A	#N/A
SUT	0.0120914	SUT725	#N/A	#N/A	#N/A	0.0120914	#N/A	#N/A
SUT	-0.129018	SUT729/CUT773	#N/A	#N/A	#N/A	-0.129018	#N/A	#N/A
SUT	-0.160729	SUT733	#N/A	#N/A	#N/A	-0.160729	#N/A	#N/A
SUT	-1.02231	SUT737/313	#N/A	#N/A	#N/A	-1.02231	#N/A	#N/A
SUT	-0.961081	SUT764	#N/A	#N/A	#N/A	-0.961081	#N/A	#N/A
SUT	-1.52418	SUT770	#N/A	#N/A	#N/A	-1.52418	#N/A	#N/A
SUT	-0.219652	SUT796	#N/A	#N/A	#N/A	-0.219652	#N/A	#N/A
SUT	-0.226695	SUT798/387	#N/A	#N/A	#N/A	-0.226695	#N/A	#N/A
SUT	-2.44478	SUT824	#N/A	#N/A	#N/A	-2.44478	#N/A	#N/A
SUT	-0.134302	SUT827	#N/A	#N/A	#N/A	-0.134302	#N/A	#N/A
SUT	0.414295	SUT830	#N/A	#N/A	#N/A	0.414295	#N/A	#N/A
SUT	-0.130204	SUT834	#N/A	#N/A	#N/A	-0.130204	#N/A	#N/A
SUT	0.383995	SUT842/425	#N/A	#N/A	#N/A	0.383995	#N/A	#N/A
SUT	-0.0688627	SUT847	#N/A	#N/A	#N/A	-0.0688627	#N/A	#N/A
tRNA	-0.043315	tA(AGC)D	#N/A	#N/A	#N/A	#N/A	-0.043315	#N/A
tRNA	-0.214569	tA(AGC)F	#N/A	#N/A	#N/A	#N/A	-0.214569	#N/A
tRNA	0.19042	tA(AGC)G	#N/A	#N/A	#N/A	#N/A	0.19042	#N/A
tRNA	-0.153609	tA(AGC)H	#N/A	#N/A	#N/A	#N/A	-0.153609	#N/A
tRNA	-0.156232	tA(AGC)J	#N/A	#N/A	#N/A	#N/A	-0.156232	#N/A
tRNA	-0.167042	tA(AGC)K1	#N/A	#N/A	#N/A	#N/A	-0.167042	#N/A
tRNA	-0.269322	tA(AGC)K2	#N/A	#N/A	#N/A	#N/A	-0.269322	#N/A
tRNA	-0.0522771	tA(AGC)L	#N/A	#N/A	#N/A	#N/A	-0.0522771	#N/A
tRNA	0.217296	tA(AGC)M1	#N/A	#N/A	#N/A	#N/A	0.217296	#N/A
tRNA	-0.38433	tA(AGC)M2	#N/A	#N/A	#N/A	#N/A	-0.38433	#N/A
tRNA	-3.57123	tA(AGC)P	#N/A	#N/A	#N/A	#N/A	-3.57123	#N/A
tRNA	-0.538003	tA(UGC)A	#N/A	#N/A	#N/A	#N/A	-0.538003	#N/A
tRNA	0.166854	tA(UGC)E	#N/A	#N/A	#N/A	#N/A	0.166854	#N/A
tRNA	0.177196	tA(UGC)G	#N/A	#N/A	#N/A	#N/A	0.177196	#N/A
tRNA	0.106467	tA(UGC)L	#N/A	#N/A	#N/A	#N/A	0.106467	#N/A
tRNA	0.665791	tA(UGC)O	#N/A	#N/A	#N/A	#N/A	0.665791	#N/A
tRNA	-0.000419648	tC(GCA)B	#N/A	#N/A	#N/A	#N/A	-0.000419648	#N/A
tRNA	1.05821	tC(GCA)G	#N/A	#N/A	#N/A	#N/A	1.05821	#N/A
tRNA	-0.143141	tC(GCA)P1	#N/A	#N/A	#N/A	#N/A	-0.143141	#N/A
tRNA	-0.0726371	tC(GCA)P2	#N/A	#N/A	#N/A	#N/A	-0.0726371	#N/A
tRNA	0.0373105	tD(GUC)B	#N/A	#N/A	#N/A	#N/A	0.0373105	#N/A
tRNA	0.00967001	tD(GUC)D	#N/A	#N/A	#N/A	#N/A	0.00967001	#N/A
tRNA	0.469015	tD(GUC)G1	#N/A	#N/A	#N/A	#N/A	0.469015	#N/A
tRNA	-0.383124	tD(GUC)G2	#N/A	#N/A	#N/A	#N/A	-0.383124	#N/A
tRNA	0.68651	tD(GUC)I1	#N/A	#N/A	#N/A	#N/A	0.68651	#N/A
tRNA	1.72859	tD(GUC)I2	#N/A	#N/A	#N/A	#N/A	1.72859	#N/A
tRNA	-1.69644	tD(GUC)J1	#N/A	#N/A	#N/A	#N/A	-1.69644	#N/A
tRNA	0.787482	tD(GUC)J2	#N/A	#N/A	#N/A	#N/A	0.787482	#N/A
tRNA	0.120959	tD(GUC)J3	#N/A	#N/A	#N/A	#N/A	0.120959	#N/A
tRNA	0.460544	tD(GUC)J4	#N/A	#N/A	#N/A	#N/A	0.460544	#N/A
tRNA	0.532287	tD(GUC)K	#N/A	#N/A	#N/A	#N/A	0.532287	#N/A
tRNA	0.165555	tD(GUC)L1	#N/A	#N/A	#N/A	#N/A	0.165555	#N/A
tRNA	-0.183229	tD(GUC)L2	#N/A	#N/A	#N/A	#N/A	-0.183229	#N/A
tRNA	-3.20292	tD(GUC)M	#N/A	#N/A	#N/A	#N/A	-3.20292	#N/A
tRNA	0.529373	tD(GUC)N	#N/A	#N/A	#N/A	#N/A	0.529373	#N/A
tRNA	0.274947	tD(GUC)O	#N/A	#N/A	#N/A	#N/A	0.274947	#N/A
tRNA	1.27814	tE(CUC)D	#N/A	#N/A	#N/A	#N/A	1.27814	#N/A
tRNA	-3.25454	tE(CUC)I	#N/A	#N/A	#N/A	#N/A	-3.25454	#N/A
tRNA	0.156601	tE(UUC)B	#N/A	#N/A	#N/A	#N/A	0.156601	#N/A
tRNA	-0.963416	tE(UUC)C	#N/A	#N/A	#N/A	#N/A	-0.963416	#N/A
tRNA	0.915747	tE(UUC)E1	#N/A	#N/A	#N/A	#N/A	0.915747	#N/A
tRNA	0.452082	tE(UUC)E2	#N/A	#N/A	#N/A	#N/A	0.452082	#N/A
tRNA	-0.876095	tE(UUC)E3	#N/A	#N/A	#N/A	#N/A	-0.876095	#N/A
tRNA	0.575617	tE(UUC)G2	#N/A	#N/A	#N/A	#N/A	0.575617	#N/A
tRNA	0.321553	tE(UUC)G3	#N/A	#N/A	#N/A	#N/A	0.321553	#N/A
tRNA	0.505262	tE(UUC)I	#N/A	#N/A	#N/A	#N/A	0.505262	#N/A
tRNA	0.573489	tE(UUC)J	#N/A	#N/A	#N/A	#N/A	0.573489	#N/A
tRNA	1.04168	tE(UUC)K	#N/A	#N/A	#N/A	#N/A	1.04168	#N/A
tRNA	0.28218	tE(UUC)K SOE1	#N/A	#N/A	#N/A	#N/A	0.28218	#N/A
tRNA	0.294093	tE(UUC)L	#N/A	#N/A	#N/A	#N/A	0.294093	#N/A
tRNA	0.656305	tE(UUC)M	#N/A	#N/A	#N/A	#N/A	0.656305	#N/A
tRNA	0.0422386	tE(UUC)P	#N/A	#N/A	#N/A	#N/A	0.0422386	#N/A
tRNA	-2.18126	tF(GAA)B	#N/A	#N/A	#N/A	#N/A	-2.18126	#N/A
tRNA	0.0625484	tF(GAA)D	#N/A	#N/A	#N/A	#N/A	0.0625484	#N/A
tRNA	-0.0508712	tF(GAA)F	#N/A	#N/A	#N/A	#N/A	-0.0508712	#N/A
tRNA	-0.274216	tF(GAA)G	#N/A	#N/A	#N/A	#N/A	-0.274216	#N/A
tRNA	-0.540268	tF(GAA)H1	#N/A	#N/A	#N/A	#N/A	-0.540268	#N/A
tRNA	-0.665869	tF(GAA)H2	#N/A	#N/A	#N/A	#N/A	-0.665869	#N/A
tRNA	0.273326	tF(GAA)M	#N/A	#N/A	#N/A	#N/A	0.273326	#N/A
tRNA	-0.0741711	tF(GAA)N	#N/A	#N/A	#N/A	#N/A	-0.0741711	#N/A
tRNA	-0.105008	tF(GAA)P1	#N/A	#N/A	#N/A	#N/A	-0.105008	#N/A
tRNA	-0.0915488	tF(GAA)P2	#N/A	#N/A	#N/A	#N/A	-0.0915488	#N/A
tRNA	0.536123	tG(CCC)D SUF3	#N/A	#N/A	#N/A	#N/A	0.536123	#N/A
tRNA	0.553292	tG(CCC)O SUF5	#N/A	#N/A	#N/A	#N/A	0.553292	#N/A
tRNA	0.730427	tG(GCC)B	#N/A	#N/A	#N/A	#N/A	0.730427	#N/A
tRNA	-3.00138	tG(GCC)C SUF16	#N/A	#N/A	#N/A	#N/A	-3.00138	#N/A
tRNA	-3.45839	tG(GCC)D1	#N/A	#N/A	#N/A	#N/A	-3.45839	#N/A
tRNA	0.460813	tG(GCC)D2	#N/A	#N/A	#N/A	#N/A	0.460813	#N/A
tRNA	0.508924	tG(GCC)E	#N/A	#N/A	#N/A	#N/A	0.508924	#N/A
tRNA	0.284837	tG(GCC)F1 SUF20	#N/A	#N/A	#N/A	#N/A	0.284837	#N/A
tRNA	-0.147853	tG(GCC)F2	#N/A	#N/A	#N/A	#N/A	-0.147853	#N/A
tRNA	0.767	tG(GCC)G1	#N/A	#N/A	#N/A	#N/A	0.767	#N/A
tRNA	2.80679	tG(GCC)G2	#N/A	#N/A	#N/A	#N/A	2.80679	#N/A
tRNA	0.133752	tG(GCC)J1	#N/A	#N/A	#N/A	#N/A	0.133752	#N/A
tRNA	-0.380261	tG(GCC)J2	#N/A	#N/A	#N/A	#N/A	-0.380261	#N/A
tRNA	-0.290404	tG(GCC)M	#N/A	#N/A	#N/A	#N/A	-0.290404	#N/A
tRNA	0.617185	tG(GCC)O1	#N/A	#N/A	#N/A	#N/A	0.617185	#N/A
tRNA	0.438761	tG(GCC)O2 SUF17	#N/A	#N/A	#N/A	#N/A	0.438761	#N/A
tRNA	1.83048	tG(GCC)P1	#N/A	#N/A	#N/A	#N/A	1.83048	#N/A
tRNA	-0.677222	tG(GCC)P2	#N/A	#N/A	#N/A	#N/A	-0.677222	#N/A
tRNA	0.273993	tG(UCC)G SUF4	#N/A	#N/A	#N/A	#N/A	0.273993	#N/A
tRNA	0.399538	tG(UCC)N SUF6	#N/A	#N/A	#N/A	#N/A	0.399538	#N/A
tRNA	0.942067	tG(UCC)O SUF1	#N/A	#N/A	#N/A	#N/A	0.942067	#N/A
tRNA	0.480076	tH(GUG)E1	#N/A	#N/A	#N/A	#N/A	0.480076	#N/A
tRNA	-3.07846	tH(GUG)E2	#N/A	#N/A	#N/A	#N/A	-3.07846	#N/A
tRNA	0.120276	tH(GUG)G1	#N/A	#N/A	#N/A	#N/A	0.120276	#N/A
tRNA	0.819002	tH(GUG)G2	#N/A	#N/A	#N/A	#N/A	0.819002	#N/A
tRNA	0.103643	tH(GUG)H	#N/A	#N/A	#N/A	#N/A	0.103643	#N/A
tRNA	0.127952	tH(GUG)K	#N/A	#N/A	#N/A	#N/A	0.127952	#N/A
tRNA	0.319757	tH(GUG)M	#N/A	#N/A	#N/A	#N/A	0.319757	#N/A
tRNA	-0.101345	tI(AAU)B	#N/A	#N/A	#N/A	#N/A	-0.101345	#N/A
tRNA	-0.137168	tI(AAU)D	#N/A	#N/A	#N/A	#N/A	-0.137168	#N/A
tRNA	0.0836577	tI(AAU)E1	#N/A	#N/A	#N/A	#N/A	0.0836577	#N/A
tRNA	-0.615227	tI(AAU)E2	#N/A	#N/A	#N/A	#N/A	-0.615227	#N/A
tRNA	0.552744	tI(AAU)G	#N/A	#N/A	#N/A	#N/A	0.552744	#N/A
tRNA	-0.212661	tI(AAU)I1	#N/A	#N/A	#N/A	#N/A	-0.212661	#N/A
tRNA	-0.0608474	tI(AAU)I2	#N/A	#N/A	#N/A	#N/A	-0.0608474	#N/A
tRNA	0.405469	tI(AAU)L1	#N/A	#N/A	#N/A	#N/A	0.405469	#N/A
tRNA	-0.191682	tI(AAU)L2	#N/A	#N/A	#N/A	#N/A	-0.191682	#N/A
tRNA	-1.03034	tI(AAU)N1	#N/A	#N/A	#N/A	#N/A	-1.03034	#N/A
tRNA	0.684311	tI(AAU)N2	#N/A	#N/A	#N/A	#N/A	0.684311	#N/A
tRNA	0.342756	tI(AAU)P1	#N/A	#N/A	#N/A	#N/A	0.342756	#N/A
tRNA	-0.933985	tI(AAU)P2	#N/A	#N/A	#N/A	#N/A	-0.933985	#N/A
tRNA	-0.226672	tI(UAU)D	#N/A	#N/A	#N/A	#N/A	-0.226672	#N/A
tRNA	-0.741348	tI(UAU)L	#N/A	#N/A	#N/A	#N/A	-0.741348	#N/A
tRNA	-0.232733	tK(CUU)C	#N/A	#N/A	#N/A	#N/A	-0.232733	#N/A
tRNA	0.0606877	tK(CUU)D1	#N/A	#N/A	#N/A	#N/A	0.0606877	#N/A
tRNA	0.19658	tK(CUU)D2	#N/A	#N/A	#N/A	#N/A	0.19658	#N/A
tRNA	-0.0105702	tK(CUU)E1	#N/A	#N/A	#N/A	#N/A	-0.0105702	#N/A
tRNA	-0.315133	tK(CUU)E2	#N/A	#N/A	#N/A	#N/A	-0.315133	#N/A
tRNA	-0.691491	tK(CUU)F	#N/A	#N/A	#N/A	#N/A	-0.691491	#N/A
tRNA	-2.54514	tK(CUU)G1	#N/A	#N/A	#N/A	#N/A	-2.54514	#N/A
tRNA	-0.321394	tK(CUU)G2	#N/A	#N/A	#N/A	#N/A	-0.321394	#N/A
tRNA	-4.44121	tK(CUU)G3	#N/A	#N/A	#N/A	#N/A	-4.44121	#N/A
tRNA	-0.0482373	tK(CUU)I	#N/A	#N/A	#N/A	#N/A	-0.0482373	#N/A
tRNA	0.365451	tK(CUU)J	#N/A	#N/A	#N/A	#N/A	0.365451	#N/A
tRNA	0.0367574	tK(CUU)K	#N/A	#N/A	#N/A	#N/A	0.0367574	#N/A
tRNA	-0.540618	tK(CUU)M	#N/A	#N/A	#N/A	#N/A	-0.540618	#N/A
tRNA	-0.0225978	tK(CUU)P	#N/A	#N/A	#N/A	#N/A	-0.0225978	#N/A
tRNA	-1.0036	tK(UUU)D	#N/A	#N/A	#N/A	#N/A	-1.0036	#N/A
tRNA	0.0162652	tK(UUU)G1	#N/A	#N/A	#N/A	#N/A	0.0162652	#N/A
tRNA	-0.464305	tK(UUU)G2	#N/A	#N/A	#N/A	#N/A	-0.464305	#N/A
tRNA	0.0165144	tK(UUU)K	#N/A	#N/A	#N/A	#N/A	0.0165144	#N/A
tRNA	0.352223	tK(UUU)L	#N/A	#N/A	#N/A	#N/A	0.352223	#N/A
tRNA	-2.84735	tK(UUU)O	#N/A	#N/A	#N/A	#N/A	-2.84735	#N/A
tRNA	-0.434749	tK(UUU)P	#N/A	#N/A	#N/A	#N/A	-0.434749	#N/A
tRNA	0.151194	tL(CAA)A SUP56	#N/A	#N/A	#N/A	#N/A	0.151194	#N/A
tRNA	-0.190303	tL(CAA)C SUP53	#N/A	#N/A	#N/A	#N/A	-0.190303	#N/A
tRNA	0.220746	tL(CAA)D	#N/A	#N/A	#N/A	#N/A	0.220746	#N/A
tRNA	0.780195	tL(CAA)G1	#N/A	#N/A	#N/A	#N/A	0.780195	#N/A
tRNA	0.505501	tL(CAA)G2 SUP54	#N/A	#N/A	#N/A	#N/A	0.505501	#N/A
tRNA	0.216164	tL(CAA)G3	#N/A	#N/A	#N/A	#N/A	0.216164	#N/A
tRNA	0.439839	tL(CAA)K	#N/A	#N/A	#N/A	#N/A	0.439839	#N/A
tRNA	-2.87258	tL(CAA)L	#N/A	#N/A	#N/A	#N/A	-2.87258	#N/A
tRNA	0.6109	tL(CAA)M	#N/A	#N/A	#N/A	#N/A	0.6109	#N/A
tRNA	-0.17306	tL(CAA)N	#N/A	#N/A	#N/A	#N/A	-0.17306	#N/A
tRNA	0.565535	tL(GAG)G	#N/A	#N/A	#N/A	#N/A	0.565535	#N/A
tRNA	0.272306	tL(UAA)B1	#N/A	#N/A	#N/A	#N/A	0.272306	#N/A
tRNA	0.597023	tL(UAA)B2	#N/A	#N/A	#N/A	#N/A	0.597023	#N/A
tRNA	0.507372	tL(UAA)D	#N/A	#N/A	#N/A	#N/A	0.507372	#N/A
tRNA	0.732763	tL(UAA)J SUP51	#N/A	#N/A	#N/A	#N/A	0.732763	#N/A
tRNA	0.222962	tL(UAA)K	#N/A	#N/A	#N/A	#N/A	0.222962	#N/A
tRNA	-0.0797794	tL(UAA)L	#N/A	#N/A	#N/A	#N/A	-0.0797794	#N/A
tRNA	0.0599758	tL(UAA)N	#N/A	#N/A	#N/A	#N/A	0.0599758	#N/A
tRNA	0.0272143	tL(UAG)J	#N/A	#N/A	#N/A	#N/A	0.0272143	#N/A
tRNA	-0.155012	tL(UAG)L1	#N/A	#N/A	#N/A	#N/A	-0.155012	#N/A
tRNA	-0.0139865	tL(UAG)L2	#N/A	#N/A	#N/A	#N/A	-0.0139865	#N/A
tRNA	0.388862	tM(CAU)C	#N/A	#N/A	#N/A	#N/A	0.388862	#N/A
tRNA	-1.19221	tN(GUU)C	#N/A	#N/A	#N/A	#N/A	-1.19221	#N/A
tRNA	1.0379	tN(GUU)F	#N/A	#N/A	#N/A	#N/A	1.0379	#N/A
tRNA	0.224789	tN(GUU)G	#N/A	#N/A	#N/A	#N/A	0.224789	#N/A
tRNA	-2.52775	tN(GUU)K	#N/A	#N/A	#N/A	#N/A	-2.52775	#N/A
tRNA	0.682226	tN(GUU)L	#N/A	#N/A	#N/A	#N/A	0.682226	#N/A
tRNA	0.131515	tN(GUU)N1	#N/A	#N/A	#N/A	#N/A	0.131515	#N/A
tRNA	0.130069	tN(GUU)N2	#N/A	#N/A	#N/A	#N/A	0.130069	#N/A
tRNA	0.248672	tN(GUU)O1	#N/A	#N/A	#N/A	#N/A	0.248672	#N/A
tRNA	1.46683	tN(GUU)O2	#N/A	#N/A	#N/A	#N/A	1.46683	#N/A
tRNA	0.347364	tN(GUU)P	#N/A	#N/A	#N/A	#N/A	0.347364	#N/A
tRNA	0.174288	tP(AGG)C SUF2	#N/A	#N/A	#N/A	#N/A	0.174288	#N/A
tRNA	-1.09796	tP(AGG)N SUF10	#N/A	#N/A	#N/A	#N/A	-1.09796	#N/A
tRNA	2.55757	tP(UGG)A TRN1	#N/A	#N/A	#N/A	#N/A	2.55757	#N/A
tRNA	0.41557	tP(UGG)F SUF9	#N/A	#N/A	#N/A	#N/A	0.41557	#N/A
tRNA	-0.228553	tP(UGG)H SUF8	#N/A	#N/A	#N/A	#N/A	-0.228553	#N/A
tRNA	-0.0633707	tP(UGG)L	#N/A	#N/A	#N/A	#N/A	-0.0633707	#N/A
tRNA	-0.269185	tP(UGG)M SUF7	#N/A	#N/A	#N/A	#N/A	-0.269185	#N/A
tRNA	1.01824	tP(UGG)N1	#N/A	#N/A	#N/A	#N/A	1.01824	#N/A
tRNA	0.123731	tP(UGG)N2	#N/A	#N/A	#N/A	#N/A	0.123731	#N/A
tRNA	1.03475	tP(UGG)O1	#N/A	#N/A	#N/A	#N/A	1.03475	#N/A
tRNA	0.0152599	tP(UGG)O2 SUF11	#N/A	#N/A	#N/A	#N/A	0.0152599	#N/A
tRNA	-0.335758	tP(UGG)O3	#N/A	#N/A	#N/A	#N/A	-0.335758	#N/A
tRNA	1.36344	tQ(CUG)M CDC65	#N/A	#N/A	#N/A	#N/A	1.36344	#N/A
tRNA	0.505201	tQ(UUG)B	#N/A	#N/A	#N/A	#N/A	0.505201	#N/A
tRNA	0.909458	tQ(UUG)C	#N/A	#N/A	#N/A	#N/A	0.909458	#N/A
tRNA	-0.121227	tQ(UUG)D1	#N/A	#N/A	#N/A	#N/A	-0.121227	#N/A
tRNA	-1.629	tQ(UUG)D2	#N/A	#N/A	#N/A	#N/A	-1.629	#N/A
tRNA	0.722108	tQ(UUG)D3	#N/A	#N/A	#N/A	#N/A	0.722108	#N/A
tRNA	0.583654	tQ(UUG)E1	#N/A	#N/A	#N/A	#N/A	0.583654	#N/A
tRNA	0.506144	tQ(UUG)E2	#N/A	#N/A	#N/A	#N/A	0.506144	#N/A
tRNA	0.524687	tQ(UUG)H	#N/A	#N/A	#N/A	#N/A	0.524687	#N/A
tRNA	-3.95393	tQ(UUG)L	#N/A	#N/A	#N/A	#N/A	-3.95393	#N/A
tRNA	0.381892	tR(ACG)D	#N/A	#N/A	#N/A	#N/A	0.381892	#N/A
tRNA	-0.0698129	tR(ACG)E	#N/A	#N/A	#N/A	#N/A	-0.0698129	#N/A
tRNA	-0.111441	tR(ACG)J	#N/A	#N/A	#N/A	#N/A	-0.111441	#N/A
tRNA	0.346487	tR(ACG)K	#N/A	#N/A	#N/A	#N/A	0.346487	#N/A
tRNA	0.0342306	tR(ACG)L	#N/A	#N/A	#N/A	#N/A	0.0342306	#N/A
tRNA	0.463571	tR(ACG)O	#N/A	#N/A	#N/A	#N/A	0.463571	#N/A
tRNA	-3.44979	tR(CCG)L TRR4	#N/A	#N/A	#N/A	#N/A	-3.44979	#N/A
tRNA	-6.24789	tR(CCU)J HSX1	#N/A	#N/A	#N/A	#N/A	-6.24789	#N/A
tRNA	-1.86083	tR(UCU)B	#N/A	#N/A	#N/A	#N/A	-1.86083	#N/A
tRNA	-0.0176828	tR(UCU)D	#N/A	#N/A	#N/A	#N/A	-0.0176828	#N/A
tRNA	-3.17125	tR(UCU)E	#N/A	#N/A	#N/A	#N/A	-3.17125	#N/A
tRNA	-1.2604	tR(UCU)G1	#N/A	#N/A	#N/A	#N/A	-1.2604	#N/A
tRNA	0.386949	tR(UCU)G2	#N/A	#N/A	#N/A	#N/A	0.386949	#N/A
tRNA	0.164366	tR(UCU)G3	#N/A	#N/A	#N/A	#N/A	0.164366	#N/A
tRNA	0.724697	tR(UCU)J1	#N/A	#N/A	#N/A	#N/A	0.724697	#N/A
tRNA	0.169817	tR(UCU)J2	#N/A	#N/A	#N/A	#N/A	0.169817	#N/A
tRNA	0.484177	tR(UCU)K	#N/A	#N/A	#N/A	#N/A	0.484177	#N/A
tRNA	0.824298	tR(UCU)M1	#N/A	#N/A	#N/A	#N/A	0.824298	#N/A
tRNA	0.257763	tR(UCU)M2	#N/A	#N/A	#N/A	#N/A	0.257763	#N/A
tRNA	0.442272	tS(AGA)A	#N/A	#N/A	#N/A	#N/A	0.442272	#N/A
tRNA	-0.216652	tS(AGA)B	#N/A	#N/A	#N/A	#N/A	-0.216652	#N/A
tRNA	-0.00182803	tS(AGA)D1	#N/A	#N/A	#N/A	#N/A	-0.00182803	#N/A
tRNA	-0.871389	tS(AGA)D2	#N/A	#N/A	#N/A	#N/A	-0.871389	#N/A
tRNA	0.442033	tS(AGA)D3	#N/A	#N/A	#N/A	#N/A	0.442033	#N/A
tRNA	-0.212053	tS(AGA)E	#N/A	#N/A	#N/A	#N/A	-0.212053	#N/A
tRNA	-0.234032	tS(AGA)G	#N/A	#N/A	#N/A	#N/A	-0.234032	#N/A
tRNA	0.129214	tS(AGA)H	#N/A	#N/A	#N/A	#N/A	0.129214	#N/A
tRNA	0.227123	tS(AGA)J	#N/A	#N/A	#N/A	#N/A	0.227123	#N/A
tRNA	-0.2821	tS(AGA)L	#N/A	#N/A	#N/A	#N/A	-0.2821	#N/A
tRNA	-0.229366	tS(AGA)M	#N/A	#N/A	#N/A	#N/A	-0.229366	#N/A
tRNA	-0.14921	tS(CGA)C SUP61	#N/A	#N/A	#N/A	#N/A	-0.14921	#N/A
tRNA	0.773345	tS(GCU)F	#N/A	#N/A	#N/A	#N/A	0.773345	#N/A
tRNA	-1.15308	tS(GCU)L	#N/A	#N/A	#N/A	#N/A	-1.15308	#N/A
tRNA	-0.0950946	tS(GCU)O	#N/A	#N/A	#N/A	#N/A	-0.0950946	#N/A
tRNA	0.0303522	tS(UGA)I SUP17	#N/A	#N/A	#N/A	#N/A	0.0303522	#N/A
tRNA	-0.0357069	tS(UGA)P SUP16	#N/A	#N/A	#N/A	#N/A	-0.0357069	#N/A
tRNA	-0.0609408	tT(AGU)B	#N/A	#N/A	#N/A	#N/A	-0.0609408	#N/A
tRNA	-0.200655	tT(AGU)C	#N/A	#N/A	#N/A	#N/A	-0.200655	#N/A
tRNA	-2.45913	tT(AGU)D	#N/A	#N/A	#N/A	#N/A	-2.45913	#N/A
tRNA	0.0141623	tT(AGU)H	#N/A	#N/A	#N/A	#N/A	0.0141623	#N/A
tRNA	-0.0383822	tT(AGU)I1	#N/A	#N/A	#N/A	#N/A	-0.0383822	#N/A
tRNA	-0.1787	tT(AGU)I2	#N/A	#N/A	#N/A	#N/A	-0.1787	#N/A
tRNA	4.42301	tT(AGU)J	#N/A	#N/A	#N/A	#N/A	4.42301	#N/A
tRNA	-0.232894	tT(AGU)N1	#N/A	#N/A	#N/A	#N/A	-0.232894	#N/A
tRNA	-0.304686	tT(AGU)N2	#N/A	#N/A	#N/A	#N/A	-0.304686	#N/A
tRNA	-0.273713	tT(AGU)O1	#N/A	#N/A	#N/A	#N/A	-0.273713	#N/A
tRNA	0.219492	tT(AGU)O2	#N/A	#N/A	#N/A	#N/A	0.219492	#N/A
tRNA	0.805712	tT(CGU)K TRT2	#N/A	#N/A	#N/A	#N/A	0.805712	#N/A
tRNA	-0.239792	tT(UGU)G1	#N/A	#N/A	#N/A	#N/A	-0.239792	#N/A
tRNA	-0.38067	tT(UGU)G2	#N/A	#N/A	#N/A	#N/A	-0.38067	#N/A
tRNA	-0.0806441	tT(UGU)H	#N/A	#N/A	#N/A	#N/A	-0.0806441	#N/A
tRNA	0.00558632	tT(UGU)P	#N/A	#N/A	#N/A	#N/A	0.00558632	#N/A
tRNA	-0.109757	tV(AAC)E1	#N/A	#N/A	#N/A	#N/A	-0.109757	#N/A
tRNA	-0.693088	tV(AAC)E2	#N/A	#N/A	#N/A	#N/A	-0.693088	#N/A
tRNA	-0.386982	tV(AAC)G1	#N/A	#N/A	#N/A	#N/A	-0.386982	#N/A
tRNA	-0.350998	tV(AAC)G2	#N/A	#N/A	#N/A	#N/A	-0.350998	#N/A
tRNA	1.52701	tV(AAC)G3	#N/A	#N/A	#N/A	#N/A	1.52701	#N/A
tRNA	-0.576239	tV(AAC)H	#N/A	#N/A	#N/A	#N/A	-0.576239	#N/A
tRNA	0.0680879	tV(AAC)J	#N/A	#N/A	#N/A	#N/A	0.0680879	#N/A
tRNA	0.107938	tV(AAC)K1	#N/A	#N/A	#N/A	#N/A	0.107938	#N/A
tRNA	-0.14879	tV(AAC)K2	#N/A	#N/A	#N/A	#N/A	-0.14879	#N/A
tRNA	0.280447	tV(AAC)L	#N/A	#N/A	#N/A	#N/A	0.280447	#N/A
tRNA	-0.323386	tV(AAC)M1	#N/A	#N/A	#N/A	#N/A	-0.323386	#N/A
tRNA	-1.01814	tV(AAC)M2	#N/A	#N/A	#N/A	#N/A	-1.01814	#N/A
tRNA	-0.81963	tV(AAC)M3	#N/A	#N/A	#N/A	#N/A	-0.81963	#N/A
tRNA	-2.13716	tV(AAC)O	#N/A	#N/A	#N/A	#N/A	-2.13716	#N/A
tRNA	-3.74812	tV(CAC)D	#N/A	#N/A	#N/A	#N/A	-3.74812	#N/A
tRNA	0.0058481	tV(CAC)H	#N/A	#N/A	#N/A	#N/A	0.0058481	#N/A
tRNA	-0.357007	tV(UAC)B	#N/A	#N/A	#N/A	#N/A	-0.357007	#N/A
tRNA	0.915292	tV(UAC)D	#N/A	#N/A	#N/A	#N/A	0.915292	#N/A
tRNA	-0.583622	tW(CCA)G1	#N/A	#N/A	#N/A	#N/A	-0.583622	#N/A
tRNA	0.287211	tW(CCA)G2	#N/A	#N/A	#N/A	#N/A	0.287211	#N/A
tRNA	1.25909	tW(CCA)J	#N/A	#N/A	#N/A	#N/A	1.25909	#N/A
tRNA	0.133693	tW(CCA)K	#N/A	#N/A	#N/A	#N/A	0.133693	#N/A
tRNA	-1.63209	tW(CCA)M	#N/A	#N/A	#N/A	#N/A	-1.63209	#N/A
tRNA	0.149137	tW(CCA)P	#N/A	#N/A	#N/A	#N/A	0.149137	#N/A
tRNA	-0.20815	tX(XXX)D	#N/A	#N/A	#N/A	#N/A	-0.20815	#N/A
tRNA	-0.03521	tY(GUA)D SUP2	#N/A	#N/A	#N/A	#N/A	-0.03521	#N/A
tRNA	0.368656	tY(GUA)F1 SUP11	#N/A	#N/A	#N/A	#N/A	0.368656	#N/A
tRNA	-0.852797	tY(GUA)F2 SUP6	#N/A	#N/A	#N/A	#N/A	-0.852797	#N/A
tRNA	-0.177417	tY(GUA)J1 SUP7	#N/A	#N/A	#N/A	#N/A	-0.177417	#N/A
tRNA	2.32963	tY(GUA)J2 SUP4	#N/A	#N/A	#N/A	#N/A	2.32963	#N/A
tRNA	-0.134466	tY(GUA)M1 SUP5	#N/A	#N/A	#N/A	#N/A	-0.134466	#N/A
tRNA	-0.256165	tY(GUA)M2 SUP8	#N/A	#N/A	#N/A	#N/A	-0.256165	#N/A
tRNA	-0.373634	tY(GUA)O SUP3	#N/A	#N/A	#N/A	#N/A	-0.373634	#N/A
snRNA	-2.31587	U1 snRNA SNR19	#N/A	#N/A	#N/A	#N/A	#N/A	-2.31587
snRNA	-3.76269	U2 snRNA snR20 LSR1	#N/A	#N/A	#N/A	#N/A	#N/A	-3.76269
snRNA	-2.41492	U4 snRNA SNR14	#N/A	#N/A	#N/A	#N/A	#N/A	-2.41492
snRNA	-0.303319	U5 snRNA SNR7	#N/A	#N/A	#N/A	#N/A	#N/A	-0.303319
snRNA	0.635649	U6 snRNA SNR6	#N/A	#N/A	#N/A	#N/A	#N/A	0.635649

## Sheet: ESS vs LSS plot
Type	ESS vs LSS log FC	ID	CUT	ncRNA	snoRNA	SUT	tRNA	snRNA
CUT	-0.503767	CUT001/437	-0.503767	#N/A	#N/A	#N/A	#N/A	#N/A
CUT	0.421542	CUT002	0.421542	#N/A	#N/A	#N/A	#N/A	#N/A
CUT	1.50594	CUT005	1.50594	#N/A	#N/A	#N/A	#N/A	#N/A
CUT	0.415117	CUT007	0.415117	#N/A	#N/A	#N/A	#N/A	#N/A
CUT	3.32622	CUT008	3.32622	#N/A	#N/A	#N/A	#N/A	#N/A
CUT	0.0193599	CUT015	0.0193599	#N/A	#N/A	#N/A	#N/A	#N/A
CUT	0.0301141	CUT040	0.0301141	#N/A	#N/A	#N/A	#N/A	#N/A
CUT	-0.514019	CUT058	-0.514019	#N/A	#N/A	#N/A	#N/A	#N/A
CUT	0.588949	CUT060	0.588949	#N/A	#N/A	#N/A	#N/A	#N/A
CUT	0.600467	CUT083	0.600467	#N/A	#N/A	#N/A	#N/A	#N/A
CUT	1.6355	CUT084/SUT068	1.6355	#N/A	#N/A	#N/A	#N/A	#N/A
CUT	1.52304	CUT095	1.52304	#N/A	#N/A	#N/A	#N/A	#N/A
CUT	1.62505	CUT103	1.62505	#N/A	#N/A	#N/A	#N/A	#N/A
CUT	-0.573833	CUT123	-0.573833	#N/A	#N/A	#N/A	#N/A	#N/A
CUT	-0.186712	CUT142	-0.186712	#N/A	#N/A	#N/A	#N/A	#N/A
CUT	0.662258	CUT150	0.662258	#N/A	#N/A	#N/A	#N/A	#N/A
CUT	0.1315	CUT170	0.1315	#N/A	#N/A	#N/A	#N/A	#N/A
CUT	-0.142742	CUT213	-0.142742	#N/A	#N/A	#N/A	#N/A	#N/A
CUT	0.225862	CUT213/690	0.225862	#N/A	#N/A	#N/A	#N/A	#N/A
CUT	-0.951906	CUT217	-0.951906	#N/A	#N/A	#N/A	#N/A	#N/A
CUT	-0.0255667	CUT238	-0.0255667	#N/A	#N/A	#N/A	#N/A	#N/A
CUT	-1.12077	CUT244	-1.12077	#N/A	#N/A	#N/A	#N/A	#N/A
CUT	-0.964442	CUT248	-0.964442	#N/A	#N/A	#N/A	#N/A	#N/A
CUT	-0.417879	CUT277	-0.417879	#N/A	#N/A	#N/A	#N/A	#N/A
CUT	0.76047	CUT296	0.76047	#N/A	#N/A	#N/A	#N/A	#N/A
CUT	0.39546	CUT296/SUT301	0.39546	#N/A	#N/A	#N/A	#N/A	#N/A
CUT	0.732796	CUT298/771	0.732796	#N/A	#N/A	#N/A	#N/A	#N/A
CUT	0.00290403	CUT315	0.00290403	#N/A	#N/A	#N/A	#N/A	#N/A
CUT	0.310456	CUT320	0.310456	#N/A	#N/A	#N/A	#N/A	#N/A
CUT	0.869015	CUT332	0.869015	#N/A	#N/A	#N/A	#N/A	#N/A
CUT	-0.302517	CUT353/SUT758	-0.302517	#N/A	#N/A	#N/A	#N/A	#N/A
CUT	3.81521	CUT356	3.81521	#N/A	#N/A	#N/A	#N/A	#N/A
CUT	2.33137	CUT374	2.33137	#N/A	#N/A	#N/A	#N/A	#N/A
CUT	-0.146041	CUT378	-0.146041	#N/A	#N/A	#N/A	#N/A	#N/A
CUT	-0.363397	CUT379	-0.363397	#N/A	#N/A	#N/A	#N/A	#N/A
CUT	0.795961	CUT424	0.795961	#N/A	#N/A	#N/A	#N/A	#N/A
CUT	0.279456	CUT436	0.279456	#N/A	#N/A	#N/A	#N/A	#N/A
CUT	0.7883	CUT441	0.7883	#N/A	#N/A	#N/A	#N/A	#N/A
CUT	0.370437	CUT442	0.370437	#N/A	#N/A	#N/A	#N/A	#N/A
CUT	1.00922	CUT458	1.00922	#N/A	#N/A	#N/A	#N/A	#N/A
CUT	0.596093	CUT461	0.596093	#N/A	#N/A	#N/A	#N/A	#N/A
CUT	-0.608448	CUT462	-0.608448	#N/A	#N/A	#N/A	#N/A	#N/A
CUT	-0.649678	CUT465	-0.649678	#N/A	#N/A	#N/A	#N/A	#N/A
CUT	-0.786131	CUT468	-0.786131	#N/A	#N/A	#N/A	#N/A	#N/A
CUT	0.150766	CUT474	0.150766	#N/A	#N/A	#N/A	#N/A	#N/A
CUT	-0.0232399	CUT523	-0.0232399	#N/A	#N/A	#N/A	#N/A	#N/A
CUT	1.39514	CUT541/542/SUT503	1.39514	#N/A	#N/A	#N/A	#N/A	#N/A
CUT	-0.3604	CUT546	-0.3604	#N/A	#N/A	#N/A	#N/A	#N/A
CUT	0.44229	CUT547	0.44229	#N/A	#N/A	#N/A	#N/A	#N/A
CUT	0.705441	CUT572	0.705441	#N/A	#N/A	#N/A	#N/A	#N/A
CUT	-0.450005	CUT575	-0.450005	#N/A	#N/A	#N/A	#N/A	#N/A
CUT	-0.222653	CUT634	-0.222653	#N/A	#N/A	#N/A	#N/A	#N/A
CUT	0.384048	CUT645	0.384048	#N/A	#N/A	#N/A	#N/A	#N/A
CUT	-0.166181	CUT666	-0.166181	#N/A	#N/A	#N/A	#N/A	#N/A
CUT	0.359981	CUT672	0.359981	#N/A	#N/A	#N/A	#N/A	#N/A
CUT	0.299659	CUT764	0.299659	#N/A	#N/A	#N/A	#N/A	#N/A
CUT	-0.126283	CUT775/SUT307	-0.126283	#N/A	#N/A	#N/A	#N/A	#N/A
CUT	-0.671998	CUT782	-0.671998	#N/A	#N/A	#N/A	#N/A	#N/A
CUT	0.378819	CUT816	0.378819	#N/A	#N/A	#N/A	#N/A	#N/A
CUT	-0.603728	CUT827	-0.603728	#N/A	#N/A	#N/A	#N/A	#N/A
CUT	-1.92352	CUT873	-1.92352	#N/A	#N/A	#N/A	#N/A	#N/A
ncRNA	-0.00499867	ncRNA NME1	#N/A	-0.00499867	#N/A	#N/A	#N/A	#N/A
ncRNA	-0.167266	ncRNA RPR1	#N/A	-0.167266	#N/A	#N/A	#N/A	#N/A
ncRNA	0.123492	ncRNA RUF20	#N/A	0.123492	#N/A	#N/A	#N/A	#N/A
ncRNA	-0.396341	ncRNA RUF21	#N/A	-0.396341	#N/A	#N/A	#N/A	#N/A
ncRNA	-0.361606	ncRNA RUF22	#N/A	-0.361606	#N/A	#N/A	#N/A	#N/A
ncRNA	0.454824	ncRNA SCR1	#N/A	0.454824	#N/A	#N/A	#N/A	#N/A
ncRNA	0.198411	ncRNA TLC1	#N/A	0.198411	#N/A	#N/A	#N/A	#N/A
snoRNA	0.457274	SNR10	#N/A	#N/A	0.457274	#N/A	#N/A	#N/A
snoRNA	0.00226403	SNR11	#N/A	#N/A	0.00226403	#N/A	#N/A	#N/A
snoRNA	0.404944	SNR128	#N/A	#N/A	0.404944	#N/A	#N/A	#N/A
snoRNA	-0.250846	SNR128/SNR190	#N/A	#N/A	-0.250846	#N/A	#N/A	#N/A
snoRNA	1.6387	SNR13	#N/A	#N/A	1.6387	#N/A	#N/A	#N/A
snoRNA	-0.924192	SNR161	#N/A	#N/A	-0.924192	#N/A	#N/A	#N/A
snoRNA	-1.69837	SNR17A	#N/A	#N/A	-1.69837	#N/A	#N/A	#N/A
snoRNA	-0.221976	SNR17B	#N/A	#N/A	-0.221976	#N/A	#N/A	#N/A
snoRNA	-0.269274	SNR189	#N/A	#N/A	-0.269274	#N/A	#N/A	#N/A
snoRNA	-0.36061	SNR190	#N/A	#N/A	-0.36061	#N/A	#N/A	#N/A
snoRNA	3.51897	SNR3	#N/A	#N/A	3.51897	#N/A	#N/A	#N/A
snoRNA	-0.436272	SNR30	#N/A	#N/A	-0.436272	#N/A	#N/A	#N/A
snoRNA	-0.552432	SNR31	#N/A	#N/A	-0.552432	#N/A	#N/A	#N/A
snoRNA	-1.66716	SNR32	#N/A	#N/A	-1.66716	#N/A	#N/A	#N/A
snoRNA	-0.705513	SNR33	#N/A	#N/A	-0.705513	#N/A	#N/A	#N/A
snoRNA	0.290993	SNR34	#N/A	#N/A	0.290993	#N/A	#N/A	#N/A
snoRNA	1.48576	SNR35	#N/A	#N/A	1.48576	#N/A	#N/A	#N/A
snoRNA	-0.622981	SNR36	#N/A	#N/A	-0.622981	#N/A	#N/A	#N/A
snoRNA	-0.87436	SNR37	#N/A	#N/A	-0.87436	#N/A	#N/A	#N/A
snoRNA	-0.118192	SNR39B	#N/A	#N/A	-0.118192	#N/A	#N/A	#N/A
snoRNA	-0.275344	SNR4	#N/A	#N/A	-0.275344	#N/A	#N/A	#N/A
snoRNA	1.27671	SNR40	#N/A	#N/A	1.27671	#N/A	#N/A	#N/A
snoRNA	1.00296	SNR41	#N/A	#N/A	1.00296	#N/A	#N/A	#N/A
snoRNA	-1.60459	SNR42	#N/A	#N/A	-1.60459	#N/A	#N/A	#N/A
snoRNA	0.164369	SNR43	#N/A	#N/A	0.164369	#N/A	#N/A	#N/A
snoRNA	-1.0895	SNR45	#N/A	#N/A	-1.0895	#N/A	#N/A	#N/A
snoRNA	-0.385673	SNR46	#N/A	#N/A	-0.385673	#N/A	#N/A	#N/A
snoRNA	1.56203	SNR47	#N/A	#N/A	1.56203	#N/A	#N/A	#N/A
snoRNA	1.7011	SNR48	#N/A	#N/A	1.7011	#N/A	#N/A	#N/A
snoRNA	0.485216	SNR49	#N/A	#N/A	0.485216	#N/A	#N/A	#N/A
snoRNA	1.03848	SNR5	#N/A	#N/A	1.03848	#N/A	#N/A	#N/A
snoRNA	1.72106	SNR50	#N/A	#N/A	1.72106	#N/A	#N/A	#N/A
snoRNA	-0.868836	SNR51	#N/A	#N/A	-0.868836	#N/A	#N/A	#N/A
snoRNA	1.71633	SNR51/70/41	#N/A	#N/A	1.71633	#N/A	#N/A	#N/A
snoRNA	-0.677175	SNR52	#N/A	#N/A	-0.677175	#N/A	#N/A	#N/A
snoRNA	1.61142	SNR53	#N/A	#N/A	1.61142	#N/A	#N/A	#N/A
snoRNA	-0.18502	SNR53/67	#N/A	#N/A	-0.18502	#N/A	#N/A	#N/A
snoRNA	0.103078	SNR55	#N/A	#N/A	0.103078	#N/A	#N/A	#N/A
snoRNA	-0.130255	SNR56	#N/A	#N/A	-0.130255	#N/A	#N/A	#N/A
snoRNA	0.289498	SNR57	#N/A	#N/A	0.289498	#N/A	#N/A	#N/A
snoRNA	0.30353	SNR58	#N/A	#N/A	0.30353	#N/A	#N/A	#N/A
snoRNA	-0.24929	SNR60	#N/A	#N/A	-0.24929	#N/A	#N/A	#N/A
snoRNA	0.962581	SNR61	#N/A	#N/A	0.962581	#N/A	#N/A	#N/A
snoRNA	-0.0984824	SNR61/55/57	#N/A	#N/A	-0.0984824	#N/A	#N/A	#N/A
snoRNA	-0.240042	SNR62	#N/A	#N/A	-0.240042	#N/A	#N/A	#N/A
snoRNA	0.241111	SNR63	#N/A	#N/A	0.241111	#N/A	#N/A	#N/A
snoRNA	-1.09488	SNR64	#N/A	#N/A	-1.09488	#N/A	#N/A	#N/A
snoRNA	-0.382491	SNR65	#N/A	#N/A	-0.382491	#N/A	#N/A	#N/A
snoRNA	0.531388	SNR66	#N/A	#N/A	0.531388	#N/A	#N/A	#N/A
snoRNA	-0.366366	SNR67	#N/A	#N/A	-0.366366	#N/A	#N/A	#N/A
snoRNA	-0.58022	SNR68	#N/A	#N/A	-0.58022	#N/A	#N/A	#N/A
snoRNA	-0.351632	SNR69	#N/A	#N/A	-0.351632	#N/A	#N/A	#N/A
snoRNA	-0.0530521	SNR70	#N/A	#N/A	-0.0530521	#N/A	#N/A	#N/A
snoRNA	-0.874765	SNR71	#N/A	#N/A	-0.874765	#N/A	#N/A	#N/A
snoRNA	2.87284	SNR72	#N/A	#N/A	2.87284	#N/A	#N/A	#N/A
snoRNA	0.920102	SNR72/73/74/75/76/77/78	#N/A	#N/A	0.920102	#N/A	#N/A	#N/A
snoRNA	-0.94275	SNR73	#N/A	#N/A	-0.94275	#N/A	#N/A	#N/A
snoRNA	-0.116194	SNR74	#N/A	#N/A	-0.116194	#N/A	#N/A	#N/A
snoRNA	0.321026	SNR75	#N/A	#N/A	0.321026	#N/A	#N/A	#N/A
snoRNA	-3.58161	SNR76	#N/A	#N/A	-3.58161	#N/A	#N/A	#N/A
snoRNA	0.235831	SNR77	#N/A	#N/A	0.235831	#N/A	#N/A	#N/A
snoRNA	-1.43984	SNR78	#N/A	#N/A	-1.43984	#N/A	#N/A	#N/A
snoRNA	-0.598884	SNR79	#N/A	#N/A	-0.598884	#N/A	#N/A	#N/A
snoRNA	1.60919	SNR8	#N/A	#N/A	1.60919	#N/A	#N/A	#N/A
snoRNA	2.53855	SNR80	#N/A	#N/A	2.53855	#N/A	#N/A	#N/A
snoRNA	-0.0235172	SNR81	#N/A	#N/A	-0.0235172	#N/A	#N/A	#N/A
snoRNA	0.735983	SNR82	#N/A	#N/A	0.735983	#N/A	#N/A	#N/A
snoRNA	1.50549	SNR83	#N/A	#N/A	1.50549	#N/A	#N/A	#N/A
snoRNA	-0.185919	SNR84	#N/A	#N/A	-0.185919	#N/A	#N/A	#N/A
snoRNA	0.160325	SNR85	#N/A	#N/A	0.160325	#N/A	#N/A	#N/A
snoRNA	-0.435645	SNR86	#N/A	#N/A	-0.435645	#N/A	#N/A	#N/A
snoRNA	-2.72871	SNR87	#N/A	#N/A	-2.72871	#N/A	#N/A	#N/A
snoRNA	-1.15152	SNR9	#N/A	#N/A	-1.15152	#N/A	#N/A	#N/A
SUT	0.470012	SUT/053/468/CUT494	#N/A	#N/A	#N/A	0.470012	#N/A	#N/A
SUT	0.362547	SUT001	#N/A	#N/A	#N/A	0.362547	#N/A	#N/A
SUT	0.7347	SUT004	#N/A	#N/A	#N/A	0.7347	#N/A	#N/A
SUT	-0.508941	SUT007	#N/A	#N/A	#N/A	-0.508941	#N/A	#N/A
SUT	-1.12604	SUT010	#N/A	#N/A	#N/A	-1.12604	#N/A	#N/A
SUT	1.13215	SUT014	#N/A	#N/A	#N/A	1.13215	#N/A	#N/A
SUT	0.782441	SUT019	#N/A	#N/A	#N/A	0.782441	#N/A	#N/A
SUT	0.991446	SUT035	#N/A	#N/A	#N/A	0.991446	#N/A	#N/A
SUT	-0.626057	SUT042	#N/A	#N/A	#N/A	-0.626057	#N/A	#N/A
SUT	0.153739	SUT049	#N/A	#N/A	#N/A	0.153739	#N/A	#N/A
SUT	0.497669	SUT055	#N/A	#N/A	#N/A	0.497669	#N/A	#N/A
SUT	0.588218	SUT056	#N/A	#N/A	#N/A	0.588218	#N/A	#N/A
SUT	0.341441	SUT058	#N/A	#N/A	#N/A	0.341441	#N/A	#N/A
SUT	-0.4285	SUT067	#N/A	#N/A	#N/A	-0.4285	#N/A	#N/A
SUT	0.670918	SUT071/483	#N/A	#N/A	#N/A	0.670918	#N/A	#N/A
SUT	-0.137789	SUT075	#N/A	#N/A	#N/A	-0.137789	#N/A	#N/A
SUT	0.722087	SUT083	#N/A	#N/A	#N/A	0.722087	#N/A	#N/A
SUT	0.395284	SUT084/SUT499	#N/A	#N/A	#N/A	0.395284	#N/A	#N/A
SUT	-1.53745	SUT085	#N/A	#N/A	#N/A	-1.53745	#N/A	#N/A
SUT	0.552654	SUT086/CUT102	#N/A	#N/A	#N/A	0.552654	#N/A	#N/A
SUT	0.239855	SUT087	#N/A	#N/A	#N/A	0.239855	#N/A	#N/A
SUT	0.100009	SUT089	#N/A	#N/A	#N/A	0.100009	#N/A	#N/A
SUT	0.529783	SUT098	#N/A	#N/A	#N/A	0.529783	#N/A	#N/A
SUT	-0.010252	SUT099	#N/A	#N/A	#N/A	-0.010252	#N/A	#N/A
SUT	1.01558	SUT107	#N/A	#N/A	#N/A	1.01558	#N/A	#N/A
SUT	0.501703	SUT111	#N/A	#N/A	#N/A	0.501703	#N/A	#N/A
SUT	2.86925	SUT119	#N/A	#N/A	#N/A	2.86925	#N/A	#N/A
SUT	2.50805	SUT123	#N/A	#N/A	#N/A	2.50805	#N/A	#N/A
SUT	0.486435	SUT125	#N/A	#N/A	#N/A	0.486435	#N/A	#N/A
SUT	-0.238373	SUT126	#N/A	#N/A	#N/A	-0.238373	#N/A	#N/A
SUT	-0.388219	SUT129	#N/A	#N/A	#N/A	-0.388219	#N/A	#N/A
SUT	0.23111	SUT131	#N/A	#N/A	#N/A	0.23111	#N/A	#N/A
SUT	-0.420403	SUT135	#N/A	#N/A	#N/A	-0.420403	#N/A	#N/A
SUT	1.8984	SUT142	#N/A	#N/A	#N/A	1.8984	#N/A	#N/A
SUT	0.892987	SUT157/579	#N/A	#N/A	#N/A	0.892987	#N/A	#N/A
SUT	-0.235511	SUT167	#N/A	#N/A	#N/A	-0.235511	#N/A	#N/A
SUT	0.99132	SUT170	#N/A	#N/A	#N/A	0.99132	#N/A	#N/A
SUT	0.684987	SUT171	#N/A	#N/A	#N/A	0.684987	#N/A	#N/A
SUT	-0.296349	SUT173	#N/A	#N/A	#N/A	-0.296349	#N/A	#N/A
SUT	0.116579	SUT174	#N/A	#N/A	#N/A	0.116579	#N/A	#N/A
SUT	-2.96136	SUT193	#N/A	#N/A	#N/A	-2.96136	#N/A	#N/A
SUT	-2.29791	SUT211	#N/A	#N/A	#N/A	-2.29791	#N/A	#N/A
SUT	3.55319	SUT218/655	#N/A	#N/A	#N/A	3.55319	#N/A	#N/A
SUT	0.325976	SUT219/656	#N/A	#N/A	#N/A	0.325976	#N/A	#N/A
SUT	0.939659	SUT229/661	#N/A	#N/A	#N/A	0.939659	#N/A	#N/A
SUT	0.728461	SUT233/CUT707	#N/A	#N/A	#N/A	0.728461	#N/A	#N/A
SUT	0.610513	SUT234	#N/A	#N/A	#N/A	0.610513	#N/A	#N/A
SUT	0.618254	SUT239/679	#N/A	#N/A	#N/A	0.618254	#N/A	#N/A
SUT	1.34475	SUT249	#N/A	#N/A	#N/A	1.34475	#N/A	#N/A
SUT	0.205447	SUT259/691	#N/A	#N/A	#N/A	0.205447	#N/A	#N/A
SUT	0.505039	SUT264	#N/A	#N/A	#N/A	0.505039	#N/A	#N/A
SUT	-0.305613	SUT267/697	#N/A	#N/A	#N/A	-0.305613	#N/A	#N/A
SUT	0.12341	SUT271	#N/A	#N/A	#N/A	0.12341	#N/A	#N/A
SUT	-0.441381	SUT274/698	#N/A	#N/A	#N/A	-0.441381	#N/A	#N/A
SUT	1.14206	SUT284/712	#N/A	#N/A	#N/A	1.14206	#N/A	#N/A
SUT	-1.91589	SUT285	#N/A	#N/A	#N/A	-1.91589	#N/A	#N/A
SUT	-0.923752	SUT289/717	#N/A	#N/A	#N/A	-0.923752	#N/A	#N/A
SUT	-0.063518	SUT304/730	#N/A	#N/A	#N/A	-0.063518	#N/A	#N/A
SUT	-0.437802	SUT305	#N/A	#N/A	#N/A	-0.437802	#N/A	#N/A
SUT	0.0714935	SUT311	#N/A	#N/A	#N/A	0.0714935	#N/A	#N/A
SUT	-0.11258	SUT329	#N/A	#N/A	#N/A	-0.11258	#N/A	#N/A
SUT	0.556608	SUT339	#N/A	#N/A	#N/A	0.556608	#N/A	#N/A
SUT	0.566864	SUT340	#N/A	#N/A	#N/A	0.566864	#N/A	#N/A
SUT	-0.67033	SUT346	#N/A	#N/A	#N/A	-0.67033	#N/A	#N/A
SUT	0.494866	SUT347	#N/A	#N/A	#N/A	0.494866	#N/A	#N/A
SUT	-2.1214	SUT348	#N/A	#N/A	#N/A	-2.1214	#N/A	#N/A
SUT	0.739331	SUT349/CUT354	#N/A	#N/A	#N/A	0.739331	#N/A	#N/A
SUT	0.0420739	SUT354	#N/A	#N/A	#N/A	0.0420739	#N/A	#N/A
SUT	2.53593	SUT355	#N/A	#N/A	#N/A	2.53593	#N/A	#N/A
SUT	-0.874152	SUT361	#N/A	#N/A	#N/A	-0.874152	#N/A	#N/A
SUT	0.0118671	SUT362	#N/A	#N/A	#N/A	0.0118671	#N/A	#N/A
SUT	-0.410324	SUT367	#N/A	#N/A	#N/A	-0.410324	#N/A	#N/A
SUT	1.51403	SUT370	#N/A	#N/A	#N/A	1.51403	#N/A	#N/A
SUT	0.138462	SUT375	#N/A	#N/A	#N/A	0.138462	#N/A	#N/A
SUT	-0.301754	SUT376	#N/A	#N/A	#N/A	-0.301754	#N/A	#N/A
SUT	-0.593114	SUT385	#N/A	#N/A	#N/A	-0.593114	#N/A	#N/A
SUT	-0.0272926	SUT388	#N/A	#N/A	#N/A	-0.0272926	#N/A	#N/A
SUT	0.0181597	SUT398	#N/A	#N/A	#N/A	0.0181597	#N/A	#N/A
SUT	-0.223472	SUT413	#N/A	#N/A	#N/A	-0.223472	#N/A	#N/A
SUT	-1.43654	SUT414	#N/A	#N/A	#N/A	-1.43654	#N/A	#N/A
SUT	0.74432	SUT417	#N/A	#N/A	#N/A	0.74432	#N/A	#N/A
SUT	0.797528	SUT418	#N/A	#N/A	#N/A	0.797528	#N/A	#N/A
SUT	0.684891	SUT420/CUT425	#N/A	#N/A	#N/A	0.684891	#N/A	#N/A
SUT	-0.294719	SUT430	#N/A	#N/A	#N/A	-0.294719	#N/A	#N/A
SUT	-0.677295	SUT431	#N/A	#N/A	#N/A	-0.677295	#N/A	#N/A
SUT	-0.791391	SUT432	#N/A	#N/A	#N/A	-0.791391	#N/A	#N/A
SUT	-0.593717	SUT433	#N/A	#N/A	#N/A	-0.593717	#N/A	#N/A
SUT	-0.470216	SUT437	#N/A	#N/A	#N/A	-0.470216	#N/A	#N/A
SUT	-0.893229	SUT441	#N/A	#N/A	#N/A	-0.893229	#N/A	#N/A
SUT	-0.808621	SUT451	#N/A	#N/A	#N/A	-0.808621	#N/A	#N/A
SUT	0.530863	SUT456/029	#N/A	#N/A	#N/A	0.530863	#N/A	#N/A
SUT	0.923988	SUT457	#N/A	#N/A	#N/A	0.923988	#N/A	#N/A
SUT	0.150115	SUT463	#N/A	#N/A	#N/A	0.150115	#N/A	#N/A
SUT	-0.511651	SUT465	#N/A	#N/A	#N/A	-0.511651	#N/A	#N/A
SUT	0.503652	SUT467	#N/A	#N/A	#N/A	0.503652	#N/A	#N/A
SUT	-1.35557	SUT469	#N/A	#N/A	#N/A	-1.35557	#N/A	#N/A
SUT	0.978827	SUT471	#N/A	#N/A	#N/A	0.978827	#N/A	#N/A
SUT	-0.0903058	SUT473/CUT502	#N/A	#N/A	#N/A	-0.0903058	#N/A	#N/A
SUT	-0.495678	SUT477	#N/A	#N/A	#N/A	-0.495678	#N/A	#N/A
SUT	-0.402485	SUT479	#N/A	#N/A	#N/A	-0.402485	#N/A	#N/A
SUT	0.642663	SUT480	#N/A	#N/A	#N/A	0.642663	#N/A	#N/A
SUT	0.0494617	SUT492	#N/A	#N/A	#N/A	0.0494617	#N/A	#N/A
SUT	3.88681	SUT493	#N/A	#N/A	#N/A	3.88681	#N/A	#N/A
SUT	-0.269406	SUT496	#N/A	#N/A	#N/A	-0.269406	#N/A	#N/A
SUT	0.666091	SUT500	#N/A	#N/A	#N/A	0.666091	#N/A	#N/A
SUT	-0.0506954	SUT501	#N/A	#N/A	#N/A	-0.0506954	#N/A	#N/A
SUT	0.803207	SUT509	#N/A	#N/A	#N/A	0.803207	#N/A	#N/A
SUT	0.244333	SUT515	#N/A	#N/A	#N/A	0.244333	#N/A	#N/A
SUT	-0.442304	SUT518	#N/A	#N/A	#N/A	-0.442304	#N/A	#N/A
SUT	-0.689273	SUT526	#N/A	#N/A	#N/A	-0.689273	#N/A	#N/A
SUT	-0.77765	SUT532	#N/A	#N/A	#N/A	-0.77765	#N/A	#N/A
SUT	0.0225451	SUT539	#N/A	#N/A	#N/A	0.0225451	#N/A	#N/A
SUT	-0.331195	SUT540	#N/A	#N/A	#N/A	-0.331195	#N/A	#N/A
SUT	0.209158	SUT543/115	#N/A	#N/A	#N/A	0.209158	#N/A	#N/A
SUT	0.198696	SUT546/118	#N/A	#N/A	#N/A	0.198696	#N/A	#N/A
SUT	0.424196	SUT553	#N/A	#N/A	#N/A	0.424196	#N/A	#N/A
SUT	-0.581971	SUT558	#N/A	#N/A	#N/A	-0.581971	#N/A	#N/A
SUT	0.0332647	SUT570	#N/A	#N/A	#N/A	0.0332647	#N/A	#N/A
SUT	-0.819645	SUT571	#N/A	#N/A	#N/A	-0.819645	#N/A	#N/A
SUT	-3.3543	SUT581	#N/A	#N/A	#N/A	-3.3543	#N/A	#N/A
SUT	-0.234284	SUT591	#N/A	#N/A	#N/A	-0.234284	#N/A	#N/A
SUT	0.404519	SUT593	#N/A	#N/A	#N/A	0.404519	#N/A	#N/A
SUT	0.0101466	SUT602/176	#N/A	#N/A	#N/A	0.0101466	#N/A	#N/A
SUT	-0.135092	SUT616	#N/A	#N/A	#N/A	-0.135092	#N/A	#N/A
SUT	2.80949	SUT617	#N/A	#N/A	#N/A	2.80949	#N/A	#N/A
SUT	-0.0214358	SUT643	#N/A	#N/A	#N/A	-0.0214358	#N/A	#N/A
SUT	-0.657815	SUT718	#N/A	#N/A	#N/A	-0.657815	#N/A	#N/A
SUT	-0.611897	SUT722	#N/A	#N/A	#N/A	-0.611897	#N/A	#N/A
SUT	-0.00743031	SUT725	#N/A	#N/A	#N/A	-0.00743031	#N/A	#N/A
SUT	0.996225	SUT729/CUT773	#N/A	#N/A	#N/A	0.996225	#N/A	#N/A
SUT	-0.588894	SUT733	#N/A	#N/A	#N/A	-0.588894	#N/A	#N/A
SUT	1.11732	SUT737/313	#N/A	#N/A	#N/A	1.11732	#N/A	#N/A
SUT	-0.0925703	SUT764	#N/A	#N/A	#N/A	-0.0925703	#N/A	#N/A
SUT	-0.00286847	SUT770	#N/A	#N/A	#N/A	-0.00286847	#N/A	#N/A
SUT	0.268989	SUT796	#N/A	#N/A	#N/A	0.268989	#N/A	#N/A
SUT	-0.455026	SUT798/387	#N/A	#N/A	#N/A	-0.455026	#N/A	#N/A
SUT	0.705691	SUT824	#N/A	#N/A	#N/A	0.705691	#N/A	#N/A
SUT	-0.770705	SUT827	#N/A	#N/A	#N/A	-0.770705	#N/A	#N/A
SUT	-1.30262	SUT830	#N/A	#N/A	#N/A	-1.30262	#N/A	#N/A
SUT	1.41999	SUT834	#N/A	#N/A	#N/A	1.41999	#N/A	#N/A
SUT	-0.0624852	SUT842/425	#N/A	#N/A	#N/A	-0.0624852	#N/A	#N/A
SUT	0.230015	SUT847	#N/A	#N/A	#N/A	0.230015	#N/A	#N/A
tRNA	0.0505158	tA(AGC)D	#N/A	#N/A	#N/A	#N/A	0.0505158	#N/A
tRNA	-0.0752002	tA(AGC)F	#N/A	#N/A	#N/A	#N/A	-0.0752002	#N/A
tRNA	-1.50737	tA(AGC)G	#N/A	#N/A	#N/A	#N/A	-1.50737	#N/A
tRNA	0.0896513	tA(AGC)H	#N/A	#N/A	#N/A	#N/A	0.0896513	#N/A
tRNA	0.258127	tA(AGC)J	#N/A	#N/A	#N/A	#N/A	0.258127	#N/A
tRNA	1.09316	tA(AGC)K1	#N/A	#N/A	#N/A	#N/A	1.09316	#N/A
tRNA	2.13075	tA(AGC)K2	#N/A	#N/A	#N/A	#N/A	2.13075	#N/A
tRNA	-0.551341	tA(AGC)L	#N/A	#N/A	#N/A	#N/A	-0.551341	#N/A
tRNA	-0.603573	tA(AGC)M1	#N/A	#N/A	#N/A	#N/A	-0.603573	#N/A
tRNA	0.97802	tA(AGC)M2	#N/A	#N/A	#N/A	#N/A	0.97802	#N/A
tRNA	0.771797	tA(AGC)P	#N/A	#N/A	#N/A	#N/A	0.771797	#N/A
tRNA	0.338928	tA(UGC)A	#N/A	#N/A	#N/A	#N/A	0.338928	#N/A
tRNA	2.02789	tA(UGC)E	#N/A	#N/A	#N/A	#N/A	2.02789	#N/A
tRNA	2.01864	tA(UGC)G	#N/A	#N/A	#N/A	#N/A	2.01864	#N/A
tRNA	-0.270229	tA(UGC)L	#N/A	#N/A	#N/A	#N/A	-0.270229	#N/A
tRNA	0.317869	tA(UGC)O	#N/A	#N/A	#N/A	#N/A	0.317869	#N/A
tRNA	2.41726	tC(GCA)B	#N/A	#N/A	#N/A	#N/A	2.41726	#N/A
tRNA	-0.513109	tC(GCA)G	#N/A	#N/A	#N/A	#N/A	-0.513109	#N/A
tRNA	-0.00717253	tC(GCA)P1	#N/A	#N/A	#N/A	#N/A	-0.00717253	#N/A
tRNA	-0.515679	tC(GCA)P2	#N/A	#N/A	#N/A	#N/A	-0.515679	#N/A
tRNA	-0.364236	tD(GUC)B	#N/A	#N/A	#N/A	#N/A	-0.364236	#N/A
tRNA	-0.903863	tD(GUC)D	#N/A	#N/A	#N/A	#N/A	-0.903863	#N/A
tRNA	-0.588651	tD(GUC)G1	#N/A	#N/A	#N/A	#N/A	-0.588651	#N/A
tRNA	-0.570104	tD(GUC)G2	#N/A	#N/A	#N/A	#N/A	-0.570104	#N/A
tRNA	-0.471134	tD(GUC)I1	#N/A	#N/A	#N/A	#N/A	-0.471134	#N/A
tRNA	-0.489943	tD(GUC)I2	#N/A	#N/A	#N/A	#N/A	-0.489943	#N/A
tRNA	-0.352728	tD(GUC)J1	#N/A	#N/A	#N/A	#N/A	-0.352728	#N/A
tRNA	-0.857381	tD(GUC)J2	#N/A	#N/A	#N/A	#N/A	-0.857381	#N/A
tRNA	0.366426	tD(GUC)J3	#N/A	#N/A	#N/A	#N/A	0.366426	#N/A
tRNA	0.52987	tD(GUC)J4	#N/A	#N/A	#N/A	#N/A	0.52987	#N/A
tRNA	-3.19916	tD(GUC)K	#N/A	#N/A	#N/A	#N/A	-3.19916	#N/A
tRNA	0.47538	tD(GUC)L1	#N/A	#N/A	#N/A	#N/A	0.47538	#N/A
tRNA	-0.401182	tD(GUC)L2	#N/A	#N/A	#N/A	#N/A	-0.401182	#N/A
tRNA	0.488258	tD(GUC)M	#N/A	#N/A	#N/A	#N/A	0.488258	#N/A
tRNA	0.341869	tD(GUC)N	#N/A	#N/A	#N/A	#N/A	0.341869	#N/A
tRNA	-0.967882	tD(GUC)O	#N/A	#N/A	#N/A	#N/A	-0.967882	#N/A
tRNA	-1.56041	tE(CUC)D	#N/A	#N/A	#N/A	#N/A	-1.56041	#N/A
tRNA	1.19388	tE(CUC)I	#N/A	#N/A	#N/A	#N/A	1.19388	#N/A
tRNA	0.280893	tE(UUC)B	#N/A	#N/A	#N/A	#N/A	0.280893	#N/A
tRNA	-2.25146	tE(UUC)C	#N/A	#N/A	#N/A	#N/A	-2.25146	#N/A
tRNA	-0.943867	tE(UUC)E1	#N/A	#N/A	#N/A	#N/A	-0.943867	#N/A
tRNA	-0.522517	tE(UUC)E2	#N/A	#N/A	#N/A	#N/A	-0.522517	#N/A
tRNA	3.1531	tE(UUC)E3	#N/A	#N/A	#N/A	#N/A	3.1531	#N/A
tRNA	-0.162428	tE(UUC)G2	#N/A	#N/A	#N/A	#N/A	-0.162428	#N/A
tRNA	-0.378235	tE(UUC)G3	#N/A	#N/A	#N/A	#N/A	-0.378235	#N/A
tRNA	-1.037	tE(UUC)I	#N/A	#N/A	#N/A	#N/A	-1.037	#N/A
tRNA	-0.721674	tE(UUC)J	#N/A	#N/A	#N/A	#N/A	-0.721674	#N/A
tRNA	-1.58146	tE(UUC)K	#N/A	#N/A	#N/A	#N/A	-1.58146	#N/A
tRNA	-0.634264	tE(UUC)K SOE1	#N/A	#N/A	#N/A	#N/A	-0.634264	#N/A
tRNA	0.48201	tE(UUC)L	#N/A	#N/A	#N/A	#N/A	0.48201	#N/A
tRNA	-0.75999	tE(UUC)M	#N/A	#N/A	#N/A	#N/A	-0.75999	#N/A
tRNA	-0.0691238	tE(UUC)P	#N/A	#N/A	#N/A	#N/A	-0.0691238	#N/A
tRNA	-1.29524	tF(GAA)B	#N/A	#N/A	#N/A	#N/A	-1.29524	#N/A
tRNA	-0.121022	tF(GAA)D	#N/A	#N/A	#N/A	#N/A	-0.121022	#N/A
tRNA	1.01972	tF(GAA)F	#N/A	#N/A	#N/A	#N/A	1.01972	#N/A
tRNA	0.754424	tF(GAA)G	#N/A	#N/A	#N/A	#N/A	0.754424	#N/A
tRNA	-0.428672	tF(GAA)H1	#N/A	#N/A	#N/A	#N/A	-0.428672	#N/A
tRNA	-0.184357	tF(GAA)H2	#N/A	#N/A	#N/A	#N/A	-0.184357	#N/A
tRNA	-0.370038	tF(GAA)M	#N/A	#N/A	#N/A	#N/A	-0.370038	#N/A
tRNA	-0.0749333	tF(GAA)N	#N/A	#N/A	#N/A	#N/A	-0.0749333	#N/A
tRNA	0.560416	tF(GAA)P1	#N/A	#N/A	#N/A	#N/A	0.560416	#N/A
tRNA	0.934242	tF(GAA)P2	#N/A	#N/A	#N/A	#N/A	0.934242	#N/A
tRNA	-1.19902	tG(CCC)D SUF3	#N/A	#N/A	#N/A	#N/A	-1.19902	#N/A
tRNA	0.192855	tG(CCC)O SUF5	#N/A	#N/A	#N/A	#N/A	0.192855	#N/A
tRNA	4.43798	tG(GCC)B	#N/A	#N/A	#N/A	#N/A	4.43798	#N/A
tRNA	-1.72187	tG(GCC)C SUF16	#N/A	#N/A	#N/A	#N/A	-1.72187	#N/A
tRNA	0.326589	tG(GCC)D1	#N/A	#N/A	#N/A	#N/A	0.326589	#N/A
tRNA	-0.220212	tG(GCC)D2	#N/A	#N/A	#N/A	#N/A	-0.220212	#N/A
tRNA	0.589951	tG(GCC)E	#N/A	#N/A	#N/A	#N/A	0.589951	#N/A
tRNA	0.287408	tG(GCC)F1 SUF20	#N/A	#N/A	#N/A	#N/A	0.287408	#N/A
tRNA	2.01576	tG(GCC)F2	#N/A	#N/A	#N/A	#N/A	2.01576	#N/A
tRNA	-0.189578	tG(GCC)G1	#N/A	#N/A	#N/A	#N/A	-0.189578	#N/A
tRNA	-1.52817	tG(GCC)G2	#N/A	#N/A	#N/A	#N/A	-1.52817	#N/A
tRNA	3.68559	tG(GCC)J1	#N/A	#N/A	#N/A	#N/A	3.68559	#N/A
tRNA	0.556266	tG(GCC)J2	#N/A	#N/A	#N/A	#N/A	0.556266	#N/A
tRNA	3.73671	tG(GCC)M	#N/A	#N/A	#N/A	#N/A	3.73671	#N/A
tRNA	0.140823	tG(GCC)O1	#N/A	#N/A	#N/A	#N/A	0.140823	#N/A
tRNA	-0.706712	tG(GCC)O2 SUF17	#N/A	#N/A	#N/A	#N/A	-0.706712	#N/A
tRNA	-2.23891	tG(GCC)P1	#N/A	#N/A	#N/A	#N/A	-2.23891	#N/A
tRNA	0.417248	tG(GCC)P2	#N/A	#N/A	#N/A	#N/A	0.417248	#N/A
tRNA	0.366671	tG(UCC)G SUF4	#N/A	#N/A	#N/A	#N/A	0.366671	#N/A
tRNA	0.419673	tG(UCC)N SUF6	#N/A	#N/A	#N/A	#N/A	0.419673	#N/A
tRNA	0.782133	tG(UCC)O SUF1	#N/A	#N/A	#N/A	#N/A	0.782133	#N/A
tRNA	-0.338812	tH(GUG)E1	#N/A	#N/A	#N/A	#N/A	-0.338812	#N/A
tRNA	4.29886	tH(GUG)E2	#N/A	#N/A	#N/A	#N/A	4.29886	#N/A
tRNA	0.140077	tH(GUG)G1	#N/A	#N/A	#N/A	#N/A	0.140077	#N/A
tRNA	-0.799134	tH(GUG)G2	#N/A	#N/A	#N/A	#N/A	-0.799134	#N/A
tRNA	0.0694507	tH(GUG)H	#N/A	#N/A	#N/A	#N/A	0.0694507	#N/A
tRNA	-0.111824	tH(GUG)K	#N/A	#N/A	#N/A	#N/A	-0.111824	#N/A
tRNA	0.327237	tH(GUG)M	#N/A	#N/A	#N/A	#N/A	0.327237	#N/A
tRNA	-0.470629	tI(AAU)B	#N/A	#N/A	#N/A	#N/A	-0.470629	#N/A
tRNA	-0.806542	tI(AAU)D	#N/A	#N/A	#N/A	#N/A	-0.806542	#N/A
tRNA	1.55631	tI(AAU)E1	#N/A	#N/A	#N/A	#N/A	1.55631	#N/A
tRNA	0.956015	tI(AAU)E2	#N/A	#N/A	#N/A	#N/A	0.956015	#N/A
tRNA	0.386946	tI(AAU)G	#N/A	#N/A	#N/A	#N/A	0.386946	#N/A
tRNA	0.654678	tI(AAU)I1	#N/A	#N/A	#N/A	#N/A	0.654678	#N/A
tRNA	0.721099	tI(AAU)I2	#N/A	#N/A	#N/A	#N/A	0.721099	#N/A
tRNA	0.562331	tI(AAU)L1	#N/A	#N/A	#N/A	#N/A	0.562331	#N/A
tRNA	2.41498	tI(AAU)L2	#N/A	#N/A	#N/A	#N/A	2.41498	#N/A
tRNA	2.21766	tI(AAU)N1	#N/A	#N/A	#N/A	#N/A	2.21766	#N/A
tRNA	-0.637044	tI(AAU)N2	#N/A	#N/A	#N/A	#N/A	-0.637044	#N/A
tRNA	-0.7346	tI(AAU)P1	#N/A	#N/A	#N/A	#N/A	-0.7346	#N/A
tRNA	1.09238	tI(AAU)P2	#N/A	#N/A	#N/A	#N/A	1.09238	#N/A
tRNA	0.117227	tI(UAU)D	#N/A	#N/A	#N/A	#N/A	0.117227	#N/A
tRNA	1.16862	tI(UAU)L	#N/A	#N/A	#N/A	#N/A	1.16862	#N/A
tRNA	1.21705	tK(CUU)C	#N/A	#N/A	#N/A	#N/A	1.21705	#N/A
tRNA	-0.554243	tK(CUU)D1	#N/A	#N/A	#N/A	#N/A	-0.554243	#N/A
tRNA	0.430178	tK(CUU)D2	#N/A	#N/A	#N/A	#N/A	0.430178	#N/A
tRNA	-0.534123	tK(CUU)E1	#N/A	#N/A	#N/A	#N/A	-0.534123	#N/A
tRNA	2.98686	tK(CUU)E2	#N/A	#N/A	#N/A	#N/A	2.98686	#N/A
tRNA	0.127683	tK(CUU)F	#N/A	#N/A	#N/A	#N/A	0.127683	#N/A
tRNA	0.299441	tK(CUU)G1	#N/A	#N/A	#N/A	#N/A	0.299441	#N/A
tRNA	1.46771	tK(CUU)G2	#N/A	#N/A	#N/A	#N/A	1.46771	#N/A
tRNA	0.574675	tK(CUU)G3	#N/A	#N/A	#N/A	#N/A	0.574675	#N/A
tRNA	2.0061	tK(CUU)I	#N/A	#N/A	#N/A	#N/A	2.0061	#N/A
tRNA	0.410912	tK(CUU)J	#N/A	#N/A	#N/A	#N/A	0.410912	#N/A
tRNA	-0.911514	tK(CUU)K	#N/A	#N/A	#N/A	#N/A	-0.911514	#N/A
tRNA	0.62016	tK(CUU)M	#N/A	#N/A	#N/A	#N/A	0.62016	#N/A
tRNA	0.302156	tK(CUU)P	#N/A	#N/A	#N/A	#N/A	0.302156	#N/A
tRNA	-0.757112	tK(UUU)D	#N/A	#N/A	#N/A	#N/A	-0.757112	#N/A
tRNA	-0.262296	tK(UUU)G1	#N/A	#N/A	#N/A	#N/A	-0.262296	#N/A
tRNA	-0.415195	tK(UUU)G2	#N/A	#N/A	#N/A	#N/A	-0.415195	#N/A
tRNA	1.18331	tK(UUU)K	#N/A	#N/A	#N/A	#N/A	1.18331	#N/A
tRNA	-0.345032	tK(UUU)L	#N/A	#N/A	#N/A	#N/A	-0.345032	#N/A
tRNA	0.0593546	tK(UUU)O	#N/A	#N/A	#N/A	#N/A	0.0593546	#N/A
tRNA	3.95952	tK(UUU)P	#N/A	#N/A	#N/A	#N/A	3.95952	#N/A
tRNA	-0.645477	tL(CAA)A SUP56	#N/A	#N/A	#N/A	#N/A	-0.645477	#N/A
tRNA	0.545281	tL(CAA)C SUP53	#N/A	#N/A	#N/A	#N/A	0.545281	#N/A
tRNA	1.30676	tL(CAA)D	#N/A	#N/A	#N/A	#N/A	1.30676	#N/A
tRNA	-0.828437	tL(CAA)G1	#N/A	#N/A	#N/A	#N/A	-0.828437	#N/A
tRNA	-0.389294	tL(CAA)G2 SUP54	#N/A	#N/A	#N/A	#N/A	-0.389294	#N/A
tRNA	-0.530038	tL(CAA)G3	#N/A	#N/A	#N/A	#N/A	-0.530038	#N/A
tRNA	-0.503867	tL(CAA)K	#N/A	#N/A	#N/A	#N/A	-0.503867	#N/A
tRNA	0.0683388	tL(CAA)L	#N/A	#N/A	#N/A	#N/A	0.0683388	#N/A
tRNA	-0.279889	tL(CAA)M	#N/A	#N/A	#N/A	#N/A	-0.279889	#N/A
tRNA	0.695388	tL(CAA)N	#N/A	#N/A	#N/A	#N/A	0.695388	#N/A
tRNA	-0.900207	tL(GAG)G	#N/A	#N/A	#N/A	#N/A	-0.900207	#N/A
tRNA	0.333794	tL(UAA)B1	#N/A	#N/A	#N/A	#N/A	0.333794	#N/A
tRNA	-0.0129165	tL(UAA)B2	#N/A	#N/A	#N/A	#N/A	-0.0129165	#N/A
tRNA	-0.76423	tL(UAA)D	#N/A	#N/A	#N/A	#N/A	-0.76423	#N/A
tRNA	-0.0447887	tL(UAA)J SUP51	#N/A	#N/A	#N/A	#N/A	-0.0447887	#N/A
tRNA	0.431382	tL(UAA)K	#N/A	#N/A	#N/A	#N/A	0.431382	#N/A
tRNA	3.16842	tL(UAA)L	#N/A	#N/A	#N/A	#N/A	3.16842	#N/A
tRNA	0.0208836	tL(UAA)N	#N/A	#N/A	#N/A	#N/A	0.0208836	#N/A
tRNA	-0.120856	tL(UAG)J	#N/A	#N/A	#N/A	#N/A	-0.120856	#N/A
tRNA	-0.116951	tL(UAG)L1	#N/A	#N/A	#N/A	#N/A	-0.116951	#N/A
tRNA	0.553008	tL(UAG)L2	#N/A	#N/A	#N/A	#N/A	0.553008	#N/A
tRNA	0.73092	tM(CAU)C	#N/A	#N/A	#N/A	#N/A	0.73092	#N/A
tRNA	-0.161686	tN(GUU)C	#N/A	#N/A	#N/A	#N/A	-0.161686	#N/A
tRNA	2.03474	tN(GUU)F	#N/A	#N/A	#N/A	#N/A	2.03474	#N/A
tRNA	0.344159	tN(GUU)G	#N/A	#N/A	#N/A	#N/A	0.344159	#N/A
tRNA	0.999388	tN(GUU)K	#N/A	#N/A	#N/A	#N/A	0.999388	#N/A
tRNA	0.798279	tN(GUU)L	#N/A	#N/A	#N/A	#N/A	0.798279	#N/A
tRNA	1.01869	tN(GUU)N1	#N/A	#N/A	#N/A	#N/A	1.01869	#N/A
tRNA	0.488974	tN(GUU)N2	#N/A	#N/A	#N/A	#N/A	0.488974	#N/A
tRNA	1.28139	tN(GUU)O1	#N/A	#N/A	#N/A	#N/A	1.28139	#N/A
tRNA	-1.62995	tN(GUU)O2	#N/A	#N/A	#N/A	#N/A	-1.62995	#N/A
tRNA	-0.460063	tN(GUU)P	#N/A	#N/A	#N/A	#N/A	-0.460063	#N/A
tRNA	1.00684	tP(AGG)C SUF2	#N/A	#N/A	#N/A	#N/A	1.00684	#N/A
tRNA	1.53829	tP(AGG)N SUF10	#N/A	#N/A	#N/A	#N/A	1.53829	#N/A
tRNA	-2.54471	tP(UGG)A TRN1	#N/A	#N/A	#N/A	#N/A	-2.54471	#N/A
tRNA	-0.217237	tP(UGG)F SUF9	#N/A	#N/A	#N/A	#N/A	-0.217237	#N/A
tRNA	-0.382229	tP(UGG)H SUF8	#N/A	#N/A	#N/A	#N/A	-0.382229	#N/A
tRNA	1.06092	tP(UGG)L	#N/A	#N/A	#N/A	#N/A	1.06092	#N/A
tRNA	0.873334	tP(UGG)M SUF7	#N/A	#N/A	#N/A	#N/A	0.873334	#N/A
tRNA	-0.694761	tP(UGG)N1	#N/A	#N/A	#N/A	#N/A	-0.694761	#N/A
tRNA	0.460143	tP(UGG)N2	#N/A	#N/A	#N/A	#N/A	0.460143	#N/A
tRNA	0.0316382	tP(UGG)O1	#N/A	#N/A	#N/A	#N/A	0.0316382	#N/A
tRNA	0.504506	tP(UGG)O2 SUF11	#N/A	#N/A	#N/A	#N/A	0.504506	#N/A
tRNA	1.28865	tP(UGG)O3	#N/A	#N/A	#N/A	#N/A	1.28865	#N/A
tRNA	-1.00894	tQ(CUG)M CDC65	#N/A	#N/A	#N/A	#N/A	-1.00894	#N/A
tRNA	2.18055	tQ(UUG)B	#N/A	#N/A	#N/A	#N/A	2.18055	#N/A
tRNA	1.3746	tQ(UUG)C	#N/A	#N/A	#N/A	#N/A	1.3746	#N/A
tRNA	1.0963	tQ(UUG)D1	#N/A	#N/A	#N/A	#N/A	1.0963	#N/A
tRNA	-2.84859	tQ(UUG)D2	#N/A	#N/A	#N/A	#N/A	-2.84859	#N/A
tRNA	-0.831702	tQ(UUG)D3	#N/A	#N/A	#N/A	#N/A	-0.831702	#N/A
tRNA	-0.168876	tQ(UUG)E1	#N/A	#N/A	#N/A	#N/A	-0.168876	#N/A
tRNA	-1.18041	tQ(UUG)E2	#N/A	#N/A	#N/A	#N/A	-1.18041	#N/A
tRNA	-0.385506	tQ(UUG)H	#N/A	#N/A	#N/A	#N/A	-0.385506	#N/A
tRNA	-1.78393	tQ(UUG)L	#N/A	#N/A	#N/A	#N/A	-1.78393	#N/A
tRNA	3.76771	tR(ACG)D	#N/A	#N/A	#N/A	#N/A	3.76771	#N/A
tRNA	-0.108039	tR(ACG)E	#N/A	#N/A	#N/A	#N/A	-0.108039	#N/A
tRNA	-0.440507	tR(ACG)J	#N/A	#N/A	#N/A	#N/A	-0.440507	#N/A
tRNA	-0.35174	tR(ACG)K	#N/A	#N/A	#N/A	#N/A	-0.35174	#N/A
tRNA	0.485202	tR(ACG)L	#N/A	#N/A	#N/A	#N/A	0.485202	#N/A
tRNA	0.18605	tR(ACG)O	#N/A	#N/A	#N/A	#N/A	0.18605	#N/A
tRNA	0.563962	tR(CCG)L TRR4	#N/A	#N/A	#N/A	#N/A	0.563962	#N/A
tRNA	1.62557	tR(CCU)J HSX1	#N/A	#N/A	#N/A	#N/A	1.62557	#N/A
tRNA	0.653888	tR(UCU)B	#N/A	#N/A	#N/A	#N/A	0.653888	#N/A
tRNA	0.542309	tR(UCU)D	#N/A	#N/A	#N/A	#N/A	0.542309	#N/A
tRNA	0.555132	tR(UCU)E	#N/A	#N/A	#N/A	#N/A	0.555132	#N/A
tRNA	-0.0652121	tR(UCU)G1	#N/A	#N/A	#N/A	#N/A	-0.0652121	#N/A
tRNA	-0.72636	tR(UCU)G2	#N/A	#N/A	#N/A	#N/A	-0.72636	#N/A
tRNA	0.169022	tR(UCU)G3	#N/A	#N/A	#N/A	#N/A	0.169022	#N/A
tRNA	0.538026	tR(UCU)J1	#N/A	#N/A	#N/A	#N/A	0.538026	#N/A
tRNA	-0.618905	tR(UCU)J2	#N/A	#N/A	#N/A	#N/A	-0.618905	#N/A
tRNA	0.541827	tR(UCU)K	#N/A	#N/A	#N/A	#N/A	0.541827	#N/A
tRNA	-1.83567	tR(UCU)M1	#N/A	#N/A	#N/A	#N/A	-1.83567	#N/A
tRNA	-0.207735	tR(UCU)M2	#N/A	#N/A	#N/A	#N/A	-0.207735	#N/A
tRNA	0.607492	tS(AGA)A	#N/A	#N/A	#N/A	#N/A	0.607492	#N/A
tRNA	1.82918	tS(AGA)B	#N/A	#N/A	#N/A	#N/A	1.82918	#N/A
tRNA	-1.00383	tS(AGA)D1	#N/A	#N/A	#N/A	#N/A	-1.00383	#N/A
tRNA	1.07976	tS(AGA)D2	#N/A	#N/A	#N/A	#N/A	1.07976	#N/A
tRNA	0.314246	tS(AGA)D3	#N/A	#N/A	#N/A	#N/A	0.314246	#N/A
tRNA	-1.45022	tS(AGA)E	#N/A	#N/A	#N/A	#N/A	-1.45022	#N/A
tRNA	1.22483	tS(AGA)G	#N/A	#N/A	#N/A	#N/A	1.22483	#N/A
tRNA	-0.471532	tS(AGA)H	#N/A	#N/A	#N/A	#N/A	-0.471532	#N/A
tRNA	0.536765	tS(AGA)J	#N/A	#N/A	#N/A	#N/A	0.536765	#N/A
tRNA	0.0256703	tS(AGA)L	#N/A	#N/A	#N/A	#N/A	0.0256703	#N/A
tRNA	-0.314883	tS(AGA)M	#N/A	#N/A	#N/A	#N/A	-0.314883	#N/A
tRNA	-0.152416	tS(CGA)C SUP61	#N/A	#N/A	#N/A	#N/A	-0.152416	#N/A
tRNA	0.666018	tS(GCU)F	#N/A	#N/A	#N/A	#N/A	0.666018	#N/A
tRNA	1.34035	tS(GCU)L	#N/A	#N/A	#N/A	#N/A	1.34035	#N/A
tRNA	-0.698264	tS(GCU)O	#N/A	#N/A	#N/A	#N/A	-0.698264	#N/A
tRNA	-0.624564	tS(UGA)I SUP17	#N/A	#N/A	#N/A	#N/A	-0.624564	#N/A
tRNA	0.725687	tS(UGA)P SUP16	#N/A	#N/A	#N/A	#N/A	0.725687	#N/A
tRNA	-0.541752	tT(AGU)B	#N/A	#N/A	#N/A	#N/A	-0.541752	#N/A
tRNA	0.667942	tT(AGU)C	#N/A	#N/A	#N/A	#N/A	0.667942	#N/A
tRNA	1.35899	tT(AGU)D	#N/A	#N/A	#N/A	#N/A	1.35899	#N/A
tRNA	1.06993	tT(AGU)H	#N/A	#N/A	#N/A	#N/A	1.06993	#N/A
tRNA	2.16745	tT(AGU)I1	#N/A	#N/A	#N/A	#N/A	2.16745	#N/A
tRNA	-0.0270337	tT(AGU)I2	#N/A	#N/A	#N/A	#N/A	-0.0270337	#N/A
tRNA	0.591721	tT(AGU)J	#N/A	#N/A	#N/A	#N/A	0.591721	#N/A
tRNA	1.74974	tT(AGU)N1	#N/A	#N/A	#N/A	#N/A	1.74974	#N/A
tRNA	0.467853	tT(AGU)N2	#N/A	#N/A	#N/A	#N/A	0.467853	#N/A
tRNA	-0.450327	tT(AGU)O1	#N/A	#N/A	#N/A	#N/A	-0.450327	#N/A
tRNA	0.151678	tT(AGU)O2	#N/A	#N/A	#N/A	#N/A	0.151678	#N/A
tRNA	0.306989	tT(CGU)K TRT2	#N/A	#N/A	#N/A	#N/A	0.306989	#N/A
tRNA	1.65634	tT(UGU)G1	#N/A	#N/A	#N/A	#N/A	1.65634	#N/A
tRNA	-0.444287	tT(UGU)G2	#N/A	#N/A	#N/A	#N/A	-0.444287	#N/A
tRNA	1.72965	tT(UGU)H	#N/A	#N/A	#N/A	#N/A	1.72965	#N/A
tRNA	-0.465469	tT(UGU)P	#N/A	#N/A	#N/A	#N/A	-0.465469	#N/A
tRNA	0.514921	tV(AAC)E1	#N/A	#N/A	#N/A	#N/A	0.514921	#N/A
tRNA	0.519506	tV(AAC)E2	#N/A	#N/A	#N/A	#N/A	0.519506	#N/A
tRNA	-0.0143838	tV(AAC)G1	#N/A	#N/A	#N/A	#N/A	-0.0143838	#N/A
tRNA	0.52215	tV(AAC)G2	#N/A	#N/A	#N/A	#N/A	0.52215	#N/A
tRNA	-4.96326	tV(AAC)G3	#N/A	#N/A	#N/A	#N/A	-4.96326	#N/A
tRNA	0.965986	tV(AAC)H	#N/A	#N/A	#N/A	#N/A	0.965986	#N/A
tRNA	2.23383	tV(AAC)J	#N/A	#N/A	#N/A	#N/A	2.23383	#N/A
tRNA	0.446582	tV(AAC)K1	#N/A	#N/A	#N/A	#N/A	0.446582	#N/A
tRNA	-0.449866	tV(AAC)K2	#N/A	#N/A	#N/A	#N/A	-0.449866	#N/A
tRNA	0.32519	tV(AAC)L	#N/A	#N/A	#N/A	#N/A	0.32519	#N/A
tRNA	1.04844	tV(AAC)M1	#N/A	#N/A	#N/A	#N/A	1.04844	#N/A
tRNA	0.167588	tV(AAC)M2	#N/A	#N/A	#N/A	#N/A	0.167588	#N/A
tRNA	0.612483	tV(AAC)M3	#N/A	#N/A	#N/A	#N/A	0.612483	#N/A
tRNA	1.06252	tV(AAC)O	#N/A	#N/A	#N/A	#N/A	1.06252	#N/A
tRNA	2.3186	tV(CAC)D	#N/A	#N/A	#N/A	#N/A	2.3186	#N/A
tRNA	0.410988	tV(CAC)H	#N/A	#N/A	#N/A	#N/A	0.410988	#N/A
tRNA	0.873311	tV(UAC)B	#N/A	#N/A	#N/A	#N/A	0.873311	#N/A
tRNA	-4.51197	tV(UAC)D	#N/A	#N/A	#N/A	#N/A	-4.51197	#N/A
tRNA	1.44853	tW(CCA)G1	#N/A	#N/A	#N/A	#N/A	1.44853	#N/A
tRNA	-0.376299	tW(CCA)G2	#N/A	#N/A	#N/A	#N/A	-0.376299	#N/A
tRNA	0.563403	tW(CCA)J	#N/A	#N/A	#N/A	#N/A	0.563403	#N/A
tRNA	0.327641	tW(CCA)K	#N/A	#N/A	#N/A	#N/A	0.327641	#N/A
tRNA	0.677697	tW(CCA)M	#N/A	#N/A	#N/A	#N/A	0.677697	#N/A
tRNA	0.619608	tW(CCA)P	#N/A	#N/A	#N/A	#N/A	0.619608	#N/A
tRNA	0.852541	tX(XXX)D	#N/A	#N/A	#N/A	#N/A	0.852541	#N/A
tRNA	-0.0472276	tY(GUA)D SUP2	#N/A	#N/A	#N/A	#N/A	-0.0472276	#N/A
tRNA	0.397418	tY(GUA)F1 SUP11	#N/A	#N/A	#N/A	#N/A	0.397418	#N/A
tRNA	-0.181083	tY(GUA)F2 SUP6	#N/A	#N/A	#N/A	#N/A	-0.181083	#N/A
tRNA	-0.331882	tY(GUA)J1 SUP7	#N/A	#N/A	#N/A	#N/A	-0.331882	#N/A
tRNA	0.559791	tY(GUA)J2 SUP4	#N/A	#N/A	#N/A	#N/A	0.559791	#N/A
tRNA	0.290381	tY(GUA)M1 SUP5	#N/A	#N/A	#N/A	#N/A	0.290381	#N/A
tRNA	0.878159	tY(GUA)M2 SUP8	#N/A	#N/A	#N/A	#N/A	0.878159	#N/A
tRNA	0.00234933	tY(GUA)O SUP3	#N/A	#N/A	#N/A	#N/A	0.00234933	#N/A
snRNA	0.980949	U1 snRNA SNR19	#N/A	#N/A	#N/A	#N/A	#N/A	0.980949
snRNA	0.610369	U2 snRNA snR20 LSR1	#N/A	#N/A	#N/A	#N/A	#N/A	0.610369
snRNA	0.814372	U4 snRNA SNR14	#N/A	#N/A	#N/A	#N/A	#N/A	0.814372
snRNA	-0.138942	U5 snRNA SNR7	#N/A	#N/A	#N/A	#N/A	#N/A	-0.138942
snRNA	0.563267	U6 snRNA SNR6	#N/A	#N/A	#N/A	#N/A	#N/A	0.563267
