# Supplementary material for: Large-scale profiling of noncoding RNA function in yeast
Source: PLoS Genet. 2018 Mar 12;14(3):e1007253. doi: 10.1371/journal.pgen.1007253 (PMC5864082; doi:10.1371/journal.pgen.1007253)
Supplement: S7 Table — Nitrogen-limited 30°C data with Pool vs Batch plots and ESS vs LSS plots. (XLSX) [file pgen.1007253.s007.xlsx]

## Sheet: N Limited 30C
S7 Table
	Pool vs Batch				ESS vs LSS
ID	Pool mean	Batch mean	Pool vs Batch fold change	Pool vs Batch log FC	ESS mean	LSS mean	ESS vs LSS fold change	ESS vs LSS log FC
CUT001/437	1693.86	1296.01	0.765123	-0.386237	1077.66	60903.3	56.5141	5.82054
CUT002	2018.73	806.34	0.399429	-1.32399	1124.63	3875.3	3.44583	1.78485
CUT005	1268.81	151.036	0.119038	-3.07051	39.4593	749.082	18.9837	4.24669
CUT007	327.012	791.602	2.42072	1.27543	807.239	4966.05	6.15189	2.62103
CUT008	1610.58	1444.02	0.896585	-0.157487	865.847	419.239	0.484196	-1.04634
CUT015	1042.18	1140.73	1.09456	0.130355	1130.54	1445.73	1.2788	0.354785
CUT040	806.491	998.638	1.23825	0.308304	1315.27	1234.97	0.938946	-0.0908866
CUT058	873.1	891.122	1.02064	0.0294769	755.059	2021.76	2.67761	1.42095
CUT060	22.5122	51.8317	2.30238	1.20312	29.5607	205.581	6.95454	2.79795
CUT083	791.828	919.691	1.16148	0.215962	1262.67	2.16974e+06	1718.37	10.7468
CUT084/SUT068	791.14	826.753	1.04501	0.0635227	685.085	342.917	0.500546	-0.998425
CUT095	21.7172	36.4711	1.67936	0.747916	36.6494	289.076	7.8876	2.97959
CUT103	503.061	347.072	0.68992	-0.535499	410.493	24862	60.5663	5.92044
CUT123	1157.8	1451.79	1.25392	0.326441	1870.43	1932.39	1.03313	0.0470167
CUT142	666.323	792.658	1.1896	0.250477	695.71	873.027	1.25487	0.32754
CUT150	753.094	243.913	0.323881	-1.62646	58.6938	560.355	9.54709	3.25506
CUT170	305.542	474.631	1.55341	0.635438	228.55	2102.81	9.20067	3.20174
CUT213	1244.57	2318.19	1.86265	0.897355	2874.75	9526.94	3.314	1.72857
CUT213/690	818.631	665.412	0.812836	-0.298964	616.382	1318.48	2.13907	1.09698
CUT217	739.33	757.203	1.02418	0.0344626	830.292	477.542	0.57515	-0.797989
CUT238	590.282	561.823	0.951787	-0.0712901	834.157	17813.8	21.3554	4.41653
CUT244	1206.79	1627.05	1.34824	0.431078	1871.52	1387.75	0.74151	-0.431461
CUT248	2.28113	40.4423	17.729	4.14804	52.2994	282.849	5.40826	2.43516
CUT277	837.024	320.146	0.382482	-1.38654	344.912	936.154	2.71418	1.44052
CUT296	2060.66	1071.66	0.520056	-0.943262	1012.81	4272.1	4.21806	2.07658
CUT296/SUT301	665.084	775.825	1.16651	0.222194	835.156	2249.3	2.69327	1.42936
CUT298/771	34.1897	10.2332	0.299307	-1.7403	9.17553	111.315	12.1317	3.60071
CUT315	810.347	831.987	1.0267	0.0380217	840.635	243.919	0.29016	-1.78508
CUT320	808.78	699.36	0.864711	-0.209711	742.755	664.176	0.894206	-0.16132
CUT332	1501.65	691.368	0.460404	-1.11903	1072.91	9176.7	8.55312	3.09645
CUT353/SUT758	687.106	579.824	0.843864	-0.244917	634.46	1275.28	2.01003	1.00721
CUT356	1179.06	83.585	0.0708914	-3.81825	19.0203	116.754	6.13839	2.61786
CUT374	44.2531	10.7448	0.242803	-2.04214	9.44773	72.984	7.72503	2.94954
CUT378	1037.1	347.88	0.335435	-1.5759	120.4	361.629	3.00357	1.58668
CUT379	950.685	879.348	0.924962	-0.112533	954.827	427.015	0.447217	-1.16095
CUT424	598.097	883.751	1.4776	0.56326	887.1	826.669	0.931878	-0.101786
CUT436	563.877	501.449	0.889287	-0.169279	388.006	248.169	0.639601	-0.644755
CUT441	26.4437	12.6007	0.476512	-1.06942	12.2335	95.0316	7.76815	2.95757
CUT442	1398.06	709.582	0.507546	-0.978389	414.787	184.33	0.444396	-1.17008
CUT458	418.113	374.116	0.894772	-0.160407	545.629	491.233	0.900306	-0.151512
CUT461	234.298	86.4955	0.369168	-1.43765	18.2549	112.098	6.14072	2.61841
CUT462	437.493	459.388	1.05005	0.0704519	711.459	258.168	0.362871	-1.46247
CUT465	896.048	1076.33	1.2012	0.264475	1398.02	358.742	0.256606	-1.96237
CUT468	1581.1	1381.46	0.873731	-0.194739	1439.41	436.712	0.303396	-1.72072
CUT474	983.393	993.572	1.01035	0.0148571	945.381	127295	134.649	7.07306
CUT523	455.573	95.1061	0.208761	-2.26007	17.7372	124.817	7.037	2.81496
CUT541/542/SUT503	1795.23	1447.26	0.806173	-0.310838	1378.27	3085.7	2.23882	1.16274
CUT546	40.8402	17.7928	0.435669	-1.19869	24.6202	442.223	17.9618	4.16686
CUT547	1892.28	192.508	0.101734	-3.29713	63.4895	1136.22	17.8962	4.16158
CUT572	29.523	20.7204	0.701838	-0.510789	15.5148	66.3786	4.2784	2.09707
CUT575	144.53	222.767	1.54133	0.624174	256.891	262.834	1.02313	0.0329949
CUT634	35.8524	17.2459	0.481025	-1.05582	15.244	87.5593	5.74385	2.52202
CUT645	1062.91	1193.42	1.12279	0.167089	2012.14	2810.83	1.39694	0.48227
CUT666	549.119	488.76	0.89008	-0.167992	518.21	228.639	0.44121	-1.18046
CUT672	284.516	367.715	1.29242	0.37008	1029.16	4304.76	4.1828	2.06447
CUT764	657.719	798.669	1.2143	0.280125	796.796	4584.92	5.75419	2.52461
CUT775/SUT307	664.654	594.327	0.89419	-0.161346	678.285	233.182	0.343783	-1.54043
CUT782	772.16	1157.55	1.49911	0.584108	1139.92	2902.14	2.54592	1.34819
CUT816	9.74409	16.6037	1.70398	0.768908	8.59547	191.187	22.2427	4.47526
CUT827	215.14	47.8392	0.222363	-2.16901	28.9862	296.212	10.2191	3.35319
CUT873	143.447	205.056	1.42949	0.515499	146.178	309.755	2.11903	1.08341
ncRNA NME1	533.031	571.767	1.07267	0.101209	581.735	150.56	0.258811	-1.95003
ncRNA RPR1	915.255	795.449	0.869101	-0.202405	1081.48	402.392	0.372077	-1.42633
ncRNA RUF20	755.642	703.707	0.93127	-0.102729	1190.01	443.853	0.372982	-1.42282
ncRNA RUF21	1298.67	796.758	0.613516	-0.704827	1039.14	959.228	0.923101	-0.11544
ncRNA RUF22	977.745	789.991	0.807973	-0.307622	1084.63	5581.52	5.146	2.36345
ncRNA SCR1	780.001	629.347	0.806854	-0.309621	734.459	382.245	0.520445	-0.942183
ncRNA TLC1	978.069	1032.75	1.05591	0.0784877	1168.64	371.988	0.318308	-1.6515
SNR10	1562.6	740.993	0.474204	-1.07642	775.415	1167.73	1.50594	0.590669
SNR11	110.409	148.243	1.34267	0.425105	135.52	494.69	3.65032	1.86802
SNR128	23.0102	41.4155	1.79988	0.847898	27.7219	1322.65	47.7115	5.57626
SNR128/SNR190	987.954	916.176	0.927347	-0.108819	891.816	2944.67	3.30188	1.72329
SNR13	618.331	236.508	0.382495	-1.38649	15.4436	169.619	10.9831	3.45722
SNR161	821.337	807.786	0.983501	-0.024001	795.017	593.613	0.746667	-0.421462
SNR17A	319.41	179.704	0.56261	-0.829792	207.71	475.888	2.29112	1.19605
SNR17B	1135.95	1066.94	0.939256	-0.0904096	1001.93	298.477	0.297904	-1.74708
SNR189	254.368	278.226	1.0938	0.129343	328.195	1125.52	3.42943	1.77797
SNR190	148.712	333.684	2.24382	1.16596	247.22	125.697	0.508443	-0.975842
SNR3	1320.49	531.599	0.402578	-1.31266	674.373	3943.38	5.84747	2.54781
SNR30	614.22	902.176	1.46882	0.554654	1272.11	49419.3	38.8483	5.27978
SNR31	638.048	622.811	0.97612	-0.0348701	787.194	494.267	0.627885	-0.671427
SNR32	587.548	1064.34	1.81149	0.857178	1044.02	74807.8	71.6533	6.16296
SNR33	541.499	583.712	1.07796	0.108298	522.254	291.496	0.55815	-0.841274
SNR34	4485.16	5485.98	1.22314	0.290592	3485.78	681.729	0.195575	-2.35421
SNR35	3.81511	15.1592	3.97346	1.9904	13.3715	66.2443	4.95415	2.30864
SNR36	965.483	897.594	0.929684	-0.105187	771.471	1232.59	1.59771	0.676008
SNR37	10.7696	33.7627	3.13499	1.64846	18.0387	390.267	21.635	4.4353
SNR39B	79.3367	254.766	3.21121	1.68312	254.068	268.424	1.05651	0.0793007
SNR4	922.28	936.035	1.01491	0.0213583	1038.58	1394.75	1.34294	0.425394
SNR40	21.1547	41.079	1.94184	0.957421	34.4776	120.805	3.50385	1.80894
SNR41	16.5882	149.018	8.9834	3.16726	120.83	1214.52	10.0515	3.32933
SNR42	895.039	826.442	0.923358	-0.115038	1081.86	3606.65	3.33376	1.73715
SNR43	7.19782	4.81959	0.669591	-0.578649	5.76165	65.8269	11.425	3.51412
SNR45	1061.5	322.878	0.30417	-1.71705	490.134	11900.3	24.2797	4.60168
SNR46	516.192	904.374	1.75201	0.809012	748.335	1850.71	2.4731	1.30632
SNR47	134.97	45.5219	0.337275	-1.568	7.76516	78.8489	10.1542	3.344
SNR48	182.546	10.9184	0.0598118	-4.06343	8.34151	262.242	31.4382	4.97445
SNR49	530.083	488.348	0.921268	-0.118307	379.013	1509.57	3.9829	1.99382
SNR5	325.348	544.319	1.67303	0.742465	815.901	787.676	0.965406	-0.0507927
SNR50	865.831	549.134	0.634227	-0.656928	615.327	514.106	0.835499	-0.25929
SNR51	465.705	480.787	1.03238	0.0459795	437.624	163.044	0.372567	-1.42443
SNR51/70/41	20.8498	68.6027	3.29033	1.71823	50.6504	567.936	11.2129	3.48708
SNR52	538.977	797.96	1.48051	0.566092	1555.22	18034.2	11.5959	3.53554
SNR53	230.165	50.0693	0.217536	-2.20067	10.9168	195.714	17.9278	4.16413
SNR53/67	1123.92	1071.36	0.953233	-0.0690995	1176.06	1324.88	1.12654	0.171903
SNR55	422.309	545.02	1.29057	0.368012	496.637	406.972	0.819457	-0.28726
SNR56	203.905	520.224	2.55131	1.35124	617.664	483.558	0.782883	-0.353132
SNR57	826.01	655.325	0.793363	-0.333947	495.108	7752.95	15.6591	3.96893
SNR58	30.442	31.511	1.03511	0.0497905	28.3092	369.186	13.0412	3.70501
SNR60	565.029	718.374	1.27139	0.34641	714.422	549.522	0.769184	-0.3786
SNR61	36.6911	35.0557	0.955428	-0.0657812	29.7565	1240.52	41.6889	5.38159
SNR61/55/57	856.051	914.314	1.06806	0.094994	789.709	2448.09	3.09999	1.63226
SNR62	626.907	1009.82	1.61079	0.687772	2059.22	4659.65	2.26282	1.17812
SNR63	94.7556	177.398	1.87217	0.904709	224.109	93.1514	0.415653	-1.26655
SNR64	598.589	60.4311	0.100956	-3.3082	5.23906	214.639	40.9691	5.35646
SNR65	233.525	533.579	2.28489	1.19213	1021.61	2646.09	2.59013	1.37302
SNR66	837.347	811.982	0.969708	-0.0443778	918.149	696.234	0.758302	-0.399156
SNR67	343.308	345.175	1.00544	0.0078263	352.139	21299.8	60.4869	5.91855
SNR68	1345.29	1195.15	0.888389	-0.170736	1681.06	1433.61	0.852802	-0.229717
SNR69	1260.43	1374.25	1.0903	0.124728	1447.91	322.896	0.223008	-2.16483
SNR70	169.433	429.432	2.53452	1.34171	452.12	1094.75	2.42138	1.27583
SNR71	469.551	505.37	1.07628	0.10606	481.775	377.234	0.78301	-0.352898
SNR72	346.438	242.052	0.698686	-0.517283	161.469	646.81	4.0058	2.00209
SNR72/73/74/75/76/77/78	786.238	846.187	1.07625	0.106012	833.38	483.883	0.580628	-0.784315
SNR73	449.264	586.671	1.30585	0.384987	600.216	504.277	0.840159	-0.251265
SNR74	547.69	511.718	0.934319	-0.0980127	431.232	196.588	0.455876	-1.13329
SNR75	341.873	238.628	0.698002	-0.518697	279.761	259.888	0.928964	-0.106306
SNR76	499.511	456.318	0.913529	-0.130478	702.005	1418.07	2.02003	1.01438
SNR77	93.5645	80.5646	0.86106	-0.215815	69.6272	179.913	2.58395	1.36958
SNR78	7.89293	30.1859	3.82442	1.93524	25.6934	186.979	7.27732	2.86341
SNR79	727.991	984.116	1.35182	0.434907	1321.42	1119.73	0.847369	-0.238937
SNR8	526.62	391.663	0.74373	-0.427149	397.421	158.109	0.397838	-1.32975
SNR80	231.297	315.652	1.36471	0.44859	353.213	267.707	0.757922	-0.399879
SNR81	110.442	194.829	1.76408	0.818916	196.091	2316.19	11.8118	3.56216
SNR82	924.075	1011.83	1.09496	0.130883	1436.03	3459.36	2.40897	1.26842
SNR83	709.449	121.975	0.171929	-2.54012	21.2575	673.996	31.7062	4.98669
SNR84	703.568	577.515	0.820838	-0.284831	625.833	879.079	1.40465	0.490214
SNR85	133.776	318.604	2.38161	1.25194	256.543	227.083	0.885166	-0.175981
SNR86	224.757	623.647	2.77476	1.47236	963.059	605.551	0.628779	-0.669376
SNR87	477.049	778.971	1.6329	0.707434	953.983	498.199	0.522231	-0.937241
SNR9	545.797	758.853	1.39036	0.475457	701.541	233.346	0.33262	-1.58806
SUT/053/468/CUT494	1140.74	1192.46	1.04534	0.0639757	1001.66	627.954	0.626915	-0.673659
SUT001	9.35459	46.4565	4.96617	2.31214	34.3144	775.583	22.6023	4.4984
SUT004	594.954	19.1937	0.0322608	-4.95407	5.58525	185.369	33.189	5.05263
SUT007	485.163	813.604	1.67697	0.745855	716.507	880.681	1.22913	0.297639
SUT010	5.01668	35.9424	7.16458	2.84088	27.4678	310.816	11.3157	3.50025
SUT014	171.219	470.919	2.75039	1.45964	530.805	45220.5	85.1924	6.41265
SUT019	3.19656	20.0039	6.25794	2.64569	25.0915	355.259	14.1585	3.8236
SUT035	9.31407	9.56031	1.02644	0.0376444	8.27538	161.581	19.5255	4.28729
SUT042	209.983	508.163	2.42002	1.27502	533.436	51121.1	95.8336	6.58246
SUT049	354.585	333.006	0.939144	-0.0905813	290.187	805.772	2.77674	1.47339
SUT055	199.912	384.068	1.92119	0.941997	793.243	423.361	0.533709	-0.905874
SUT056	36.4499	27.8091	0.762942	-0.390355	25.0127	10205.7	408.019	8.67249
SUT058	450.348	548.255	1.2174	0.283807	477.615	128.691	0.269444	-1.89194
SUT067	819.056	695.822	0.849542	-0.235243	606.221	654.592	1.07979	0.110752
SUT071/483	709.498	714.625	1.00723	0.0103875	438.81	236.795	0.539629	-0.88996
SUT075	722.555	768.035	1.06294	0.0880641	1078.93	17895.4	16.5863	4.05192
SUT083	556.708	360.371	0.647324	-0.62744	120.394	202.198	1.67948	0.748011
SUT084/SUT499	214.181	66.9002	0.312354	-1.67875	40.7241	178.412	4.38099	2.13126
SUT085	215.415	439.311	2.03937	1.02813	444.019	225.653	0.508206	-0.976515
SUT086/CUT102	627.961	621.347	0.989468	-0.0152756	724.207	514.288	0.710139	-0.493826
SUT087	13.4488	55.4658	4.12421	2.04412	33.4598	719.363	21.4993	4.42622
SUT089	128.044	407.989	3.18632	1.67189	1173.96	317359	270.333	8.07859
SUT098	2243.3	4737.84	2.11199	1.07861	4389.76	48596.4	11.0704	3.46863
SUT099	926.305	789.487	0.852296	-0.230573	893.082	255.358	0.285929	-1.80627
SUT107	1703.42	624.388	0.36655	-1.44792	97.8732	566.018	5.78318	2.53186
SUT111	920.214	928.03	1.00849	0.0122013	1478.18	1333.58	0.902175	-0.14852
SUT119	91.3021	15.4714	0.169453	-2.56104	16.8982	524.803	31.0567	4.95683
SUT123	33.0737	43.9222	1.32801	0.409267	41.1132	412.237	10.0269	3.3258
SUT125	403.409	46.0695	0.1142	-3.13036	29.8332	525.165	17.6034	4.13778
SUT126	971.749	610.537	0.628286	-0.670506	539.207	2260.6	4.19245	2.06779
SUT129	555.833	556.476	1.00116	0.00166847	430.879	143.78	0.33369	-1.58342
SUT131	328.099	441.427	1.34541	0.428047	489.487	436.69	0.892138	-0.164661
SUT135	860.981	870.556	1.01112	0.0159559	828.816	703.468	0.848763	-0.236566
SUT142	252.366	405.482	1.60672	0.684119	774.867	653.768	0.843715	-0.245172
SUT157/579	1215.97	683.397	0.562019	-0.831309	632.271	121.096	0.191526	-2.38439
SUT167	1516	53.3398	0.0351847	-4.82891	21.9184	142.654	6.50841	2.70231
SUT170	6.66942	25.9578	3.89207	1.96054	24.6859	805.1	32.6138	5.02741
SUT171	119.838	165.734	1.38298	0.467779	210.796	678.734	3.21987	1.687
SUT173	633.553	790.295	1.2474	0.318926	863.274	1444.24	1.67299	0.742425
SUT174	490.208	529.177	1.07949	0.110356	627.552	864.642	1.3778	0.462368
SUT193	206.861	366.358	1.77104	0.824594	724.254	988.417	1.36474	0.448623
SUT211	311.249	17.5312	0.0563255	-4.15007	6.41837	102.765	16.0111	4.001
SUT218/655	41.493	4.42115	0.106552	-3.23037	3.86306	44.4932	11.5176	3.52577
SUT219/656	1381.58	857.43	0.620617	-0.688226	1396.75	7110.7	5.0909	2.34792
SUT229/661	390.38	513.01	1.31413	0.394108	671.189	2391.22	3.56266	1.83295
SUT233/CUT707	139.756	2.65308	0.0189836	-5.7191	3.53826	65.7535	18.5836	4.21595
SUT234	1079.82	875.438	0.810729	-0.302708	714.571	276.39	0.386792	-1.37037
SUT239/679	71.0055	58.9295	0.829929	-0.26894	55.6226	430.688	7.74304	2.9529
SUT249	25.946	18.0045	0.693923	-0.527153	16.5657	90.4322	5.45902	2.44864
SUT259/691	202.071	263.49	1.30395	0.382885	444.866	752.187	1.69082	0.757721
SUT264	1067.29	942.679	0.883246	-0.179113	1112.12	1281.31	1.15213	0.204305
SUT267/697	247.905	313.694	1.26538	0.339568	348.248	244.951	0.703381	-0.507622
SUT271	35.4641	17.5345	0.494429	-1.01616	11.6374	93.5435	8.03821	3.00688
SUT274/698	436.016	562.012	1.28897	0.366221	1084.07	1254.67	1.15737	0.210856
SUT284/712	529.139	669.452	1.26517	0.339333	921.478	14033.6	15.2294	3.92879
SUT285	265.113	92.7858	0.349985	-1.51463	37.2276	1452.69	39.022	5.28622
SUT289/717	576.188	844.724	1.46606	0.55194	703.169	149.537	0.212661	-2.23337
SUT304/730	397.246	510.005	1.28385	0.360478	480.119	662.042	1.37891	0.46353
SUT305	654.871	827.86	1.26416	0.338175	773.825	343.43	0.443808	-1.17199
SUT311	731.926	708.008	0.967322	-0.0479323	795.341	86193.1	108.372	6.75985
SUT329	1693.84	1398.54	0.825664	-0.276373	1449.28	1082.24	0.746744	-0.421314
SUT339	24.0754	17.614	0.731621	-0.450832	15.6028	576.448	36.9453	5.20732
SUT340	87.5543	171.971	1.96416	0.973915	149.141	2423.14	16.2473	4.02213
SUT346	376.957	773.057	2.05078	1.03618	734.188	885.616	1.20625	0.270531
SUT347	84.0525	34.3686	0.408895	-1.2902	31.714	1497.29	47.2123	5.56109
SUT348	189.532	209.718	1.10651	0.14601	94.6522	419.852	4.43573	2.14917
SUT349/CUT354	55.7346	18.1974	0.326501	-1.61484	22.5414	210.195	9.32485	3.22108
SUT354	194.405	133.642	0.687439	-0.540696	37.1487	102.425	2.75717	1.46319
SUT355	844.692	602.791	0.713622	-0.486769	597.926	230.753	0.385922	-1.37362
SUT361	379.968	545.62	1.43596	0.522019	395.704	215.583	0.54481	-0.876176
SUT362	424.909	368.006	0.866082	-0.207424	362.266	288.575	0.796582	-0.328106
SUT367	429.786	786.689	1.83042	0.872175	665.207	325.912	0.489942	-1.02932
SUT370	767.325	977.66	1.27411	0.349495	1419.89	2155.79	1.51828	0.602436
SUT375	657.266	870.052	1.32374	0.404625	892.007	931.732	1.04453	0.0628593
SUT376	745.56	902.219	1.21012	0.275153	883.783	723.657	0.818817	-0.288386
SUT385	506.544	588.622	1.16204	0.216656	638.866	353.73	0.553684	-0.852865
SUT388	481.247	481.072	0.999637	-0.000523768	736.221	3856.51	5.23825	2.38909
SUT398	607.31	699.464	1.15174	0.203817	626.393	852.123	1.36036	0.443992
SUT413	716.009	787.587	1.09997	0.137461	775.94	630.496	0.812557	-0.299459
SUT414	253.854	321.641	1.26703	0.341452	465.057	271.04	0.58281	-0.778903
SUT417	82.1442	44.9648	0.547388	-0.869364	33.0942	52.9341	1.5995	0.677619
SUT418	24.1491	6.18805	0.256243	-1.96441	6.60948	37.264	5.63797	2.49518
SUT420/CUT425	478.691	548.288	1.14539	0.195839	486.786	229.698	0.471866	-1.08355
SUT430	643.243	704.23	1.09481	0.130681	1221.73	345.545	0.282834	-1.82197
SUT431	712.598	701.324	0.984179	-0.0230077	765.494	1876.83	2.45179	1.29384
SUT432	886.954	909.578	1.02551	0.0363372	975.321	490.572	0.502985	-0.991412
SUT433	1049.02	1137.12	1.08398	0.116342	1270	41155.5	32.4058	5.01818
SUT437	889.998	1190.19	1.33729	0.419312	1479.84	4883.09	3.29975	1.72235
SUT441	737.392	976.223	1.32389	0.40478	1116.51	612.649	0.54872	-0.865858
SUT451	1294.01	1242.46	0.960161	-0.0586517	1219.93	315.448	0.258579	-1.95132
SUT456/029	296.039	41.0252	0.13858	-2.85121	35.3912	369.009	10.4266	3.38219
SUT457	1135.1	497.192	0.438017	-1.19094	56.5535	542.683	9.59593	3.26242
SUT463	725.005	148.228	0.204451	-2.29017	42.0588	607.003	14.4322	3.85122
SUT465	937.425	1174.77	1.25319	0.325608	1019.7	2557.51	2.50809	1.32659
SUT467	1072.19	1170.67	1.09185	0.126769	1077.33	740.197	0.68707	-0.541472
SUT469	840.632	820.569	0.976133	-0.0348506	909.061	1096.55	1.20624	0.270522
SUT471	758.939	425.332	0.560429	-0.835396	403.116	2846.27	7.06067	2.8198
SUT473/CUT502	1379.2	1491.62	1.08151	0.113049	1550.59	3956.3	2.55148	1.35133
SUT477	666.9	1029.25	1.54334	0.626054	719.803	1257.39	1.74686	0.804762
SUT479	662.715	1001.9	1.51181	0.596281	757.546	3074.66	4.05872	2.02102
SUT480	685.288	84.9709	0.123993	-3.01167	23.4502	829.212	35.3606	5.14407
SUT492	709.821	1002.19	1.41189	0.497631	1519.39	2928.79	1.92762	0.946817
SUT493	27.2849	11.7066	0.429049	-1.22079	12.8508	136.141	10.594	3.40518
SUT496	1332.68	789.778	0.592622	-0.754816	329.409	250.56	0.760636	-0.394722
SUT500	864.666	426.296	0.493018	-1.02029	133.507	196.973	1.47537	0.561081
SUT501	913.547	836.025	0.915141	-0.127933	906.096	296.957	0.327732	-1.60941
SUT509	698.583	138.331	0.198016	-2.33631	91.3697	517.26	5.66117	2.5011
SUT515	709.031	931.554	1.31384	0.393791	1045.97	590.276	0.564331	-0.825387
SUT518	1096.17	1902.38	1.73549	0.795342	3617.35	154612	42.7419	5.41758
SUT526	797.127	976.333	1.22482	0.292564	982.272	991.12	1.00901	0.0129367
SUT532	1629.23	1976.64	1.21324	0.278861	2055.06	442.965	0.215549	-2.21391
SUT539	918.304	750.378	0.817135	-0.291354	829.459	2547.27	3.071	1.61871
SUT540	812.995	733.953	0.902777	-0.147558	834.614	542.502	0.650004	-0.62148
SUT543/115	813.222	454.517	0.558909	-0.839314	150.404	61.5169	0.409013	-1.28978
SUT546/118	668.79	526.341	0.787005	-0.345555	426.076	180.46	0.423539	-1.23943
SUT553	894.103	866.484	0.96911	-0.045267	839.259	560.333	0.667653	-0.58283
SUT558	1320.83	1445.18	1.09415	0.129808	1284.37	481.611	0.374979	-1.41512
SUT570	1472.41	1494.59	1.01507	0.0215753	1662.96	973.022	0.585115	-0.773208
SUT571	1007.47	1617.55	1.60556	0.683073	1548.61	481.57	0.31097	-1.68515
SUT581	35.8016	20.6652	0.577214	-0.792822	23.4444	174.643	7.44925	2.8971
SUT591	2316.57	1147.69	0.495427	-1.01326	845.822	314.049	0.371294	-1.42936
SUT593	1500.5	643.526	0.428874	-1.22138	542.089	280.344	0.517155	-0.95133
SUT602/176	1140.5	607.234	0.53243	-0.909337	298.785	111.341	0.372647	-1.42412
SUT616	19.1045	28.8382	1.5095	0.594072	17.8323	463.871	26.013	4.70116
SUT617	518.183	40.0699	0.0773277	-3.69287	25.9011	251.131	9.69577	3.27736
SUT643	5.03674	12.4735	2.47651	1.30831	8.28912	373.05	45.0048	5.49201
SUT718	208.085	55.7268	0.267808	-1.90073	49.167	805.323	16.3793	4.0338
SUT722	452.261	467.562	1.03383	0.0480033	468.168	470.129	1.00419	0.00603069
SUT725	473.81	555.928	1.17331	0.230587	699.948	227.71	0.325325	-1.62005
SUT729/CUT773	32.5396	49.6693	1.52643	0.610157	69.5624	309.362	4.44726	2.15292
SUT733	369.377	410.35	1.11093	0.151762	412.319	419.034	1.01629	0.023308
SUT737/313	33.2524	4.51969	0.135921	-2.87916	4.94776	18.7451	3.78861	1.92167
SUT764	3014.64	2823.46	0.936582	-0.0945221	3305.56	5120.93	1.54919	0.631511
SUT770	356.064	168.224	0.472454	-1.08175	155.376	68.2478	0.439242	-1.18691
SUT796	869.753	748.419	0.860496	-0.21676	730.422	540.765	0.740346	-0.433729
SUT798/387	650.787	626.797	0.963138	-0.0541856	669.917	321.089	0.479297	-1.06101
SUT824	2726.84	1050.95	0.385409	-1.37554	1824.76	819.946	0.449345	-1.1541
SUT827	815.445	1069.51	1.31156	0.391289	955.677	263.971	0.276213	-1.85615
SUT830	821.14	765.341	0.932046	-0.101526	765.478	481.5	0.629019	-0.668824
SUT834	1494.06	1436.78	0.961661	-0.056399	1490.59	604973	405.863	8.66485
SUT842/425	713.669	797.815	1.11791	0.160798	864.24	1983.3	2.29485	1.1984
SUT847	656.559	657.477	1.0014	0.00201578	732.623	856.368	1.16891	0.22516
tA(AGC)D	206.648	23.6909	0.114644	-3.12477	27.1137	118.935	4.38652	2.13308
tA(AGC)F	519.055	342.765	0.660364	-0.598667	2950.39	4595.17	1.55748	0.639212
tA(AGC)G	24.1031	14.6531	0.607935	-0.718012	14.0283	77.3462	5.5136	2.46299
tA(AGC)H	445.591	346.077	0.776668	-0.36463	460.155	333.582	0.724933	-0.46408
tA(AGC)J	832.719	649.694	0.780209	-0.358068	757.865	714.791	0.943164	-0.084419
tA(AGC)K1	14.1103	8.06567	0.571616	-0.806881	6.87919	44.2257	6.42892	2.68458
tA(AGC)K2	34.2196	40.5414	1.18474	0.244574	28.6172	237.29	8.29185	3.05169
tA(AGC)L	498.585	340.72	0.683374	-0.549253	396.195	434.626	1.097	0.133563
tA(AGC)M1	739.162	725.801	0.981924	-0.0263163	1434.63	1620.46	1.12953	0.175726
tA(AGC)M2	94.8404	13.3851	0.141133	-2.82487	15.3471	50.7692	3.30807	1.72599
tA(AGC)P	963.269	352.487	0.365928	-1.45037	196.883	453.755	2.30469	1.20457
tA(UGC)A	9.1832	48.7801	5.31188	2.40922	40.1166	396.87	9.89292	3.3064
tA(UGC)E	27.3835	17.207	0.628373	-0.670306	18.766	120.735	6.4337	2.68565
tA(UGC)G	1255.21	1424.05	1.13452	0.182079	1499.38	827.432	0.551851	-0.85765
tA(UGC)L	113.022	7.37346	0.065239	-3.93812	4.71643	27.5263	5.83626	2.54504
tA(UGC)O	635.515	85.3198	0.134253	-2.89697	26.1112	111.559	4.27245	2.09506
tC(GCA)B	898.469	693.62	0.772002	-0.373324	781.56	333.641	0.426891	-1.22806
tC(GCA)G	115.55	220.009	1.90402	0.92905	393.144	405.341	1.03103	0.0440798
tC(GCA)P1	1305.16	861.622	0.660165	-0.599101	869.873	336.14	0.386424	-1.37174
tC(GCA)P2	34.1433	45.9238	1.34503	0.42764	52.0653	291.857	5.6056	2.48687
tD(GUC)B	1004.99	1237.41	1.23126	0.300136	1077.75	101458	94.1386	6.55671
tD(GUC)D	38.8151	15.7407	0.40553	-1.30212	16.8579	46.6067	2.76468	1.46711
tD(GUC)G1	725.648	584.345	0.805273	-0.312451	834.054	806.761	0.967276	-0.0480003
tD(GUC)G2	999.603	931.277	0.931646	-0.102146	838.695	477.309	0.56911	-0.813221
tD(GUC)I1	684.135	1085.34	1.58644	0.665794	1385.38	514.719	0.371537	-1.42842
tD(GUC)I2	268.157	625.144	2.33126	1.22111	979.709	260.729	0.266129	-1.9098
tD(GUC)J1	685.689	61.2126	0.0892717	-3.48565	6.51414	54.6281	8.38609	3.068
tD(GUC)J2	284.441	219.1	0.770284	-0.376537	30.6131	125.234	4.09087	2.03241
tD(GUC)J3	1135.53	1066.98	0.939633	-0.089831	1339.73	1487.61	1.11038	0.151053
tD(GUC)J4	876.405	849.384	0.969168	-0.0451808	1356.56	568.287	0.418916	-1.25527
tD(GUC)K	264.502	241.694	0.913771	-0.130096	163.893	103.358	0.630642	-0.665108
tD(GUC)L1	596.346	808.287	1.3554	0.438718	801.007	381.521	0.476303	-1.07005
tD(GUC)L2	926.95	906.625	0.978074	-0.0319851	919.798	459.951	0.500057	-0.999835
tD(GUC)M	922.136	111.643	0.12107	-3.04608	15.1538	254.653	16.8046	4.07078
tD(GUC)N	121.791	42.6983	0.350587	-1.51215	18.3602	171.715	9.35258	3.22536
tD(GUC)O	575.204	784.61	1.36405	0.447901	701.91	318.899	0.454331	-1.13818
tE(CUC)D	125.888	357.173	2.83724	1.50449	394.559	82.6198	0.209398	-2.25568
tE(CUC)I	660.267	203.661	0.308452	-1.69688	103.032	828.304	8.03927	3.00706
tE(UUC)B	708.819	799.546	1.128	0.173762	757.228	209.337	0.276452	-1.8549
tE(UUC)C	212.228	53.9589	0.25425	-1.97568	16.2886	59.1679	3.63247	1.86095
tE(UUC)E1	833.291	1217	1.46048	0.546439	1062.56	387.329	0.364524	-1.45592
tE(UUC)E2	489.272	593.121	1.21225	0.27769	653.04	268.164	0.410639	-1.28406
tE(UUC)E3	1673.38	768.607	0.459314	-1.12245	1031.81	505.924	0.490327	-1.02818
tE(UUC)G2	330.423	344.051	1.04124	0.0583077	372.497	143.227	0.384505	-1.37892
tE(UUC)G3	736.089	936.176	1.27183	0.3469	901.862	488.513	0.541671	-0.88451
tE(UUC)I	590.698	971.744	1.64508	0.718156	1416.43	717.266	0.50639	-0.981679
tE(UUC)J	903.353	1066.46	1.18056	0.239474	1188.96	352.34	0.296343	-1.75466
tE(UUC)K	144.155	276.9	1.92085	0.941747	331.593	297.538	0.897298	-0.15634
tE(UUC)K SOE1	735.952	933.127	1.26792	0.342461	973.709	1176.85	1.20863	0.273368
tE(UUC)L	775.918	801.001	1.03233	0.0458998	793.514	291.478	0.367326	-1.44487
tE(UUC)M	440.571	669.666	1.51999	0.604065	724.954	118.227	0.163082	-2.61633
tE(UUC)P	98.2603	27.174	0.276551	-1.85438	16.7107	150.935	9.03219	3.17508
tF(GAA)B	652.955	55.5839	0.0851267	-3.55424	69.857	251.509	3.60034	1.84813
tF(GAA)D	629.826	932.077	1.47989	0.565494	895.854	544.623	0.607937	-0.718007
tF(GAA)F	671.26	715.661	1.06615	0.092405	768.785	616.224	0.801556	-0.319125
tF(GAA)G	749.749	686.684	0.915884	-0.126762	522.249	311.334	0.59614	-0.746276
tF(GAA)H1	627.841	657.525	1.04728	0.0666474	562.658	171.243	0.304346	-1.71622
tF(GAA)H2	1168.66	764.029	0.653764	-0.613159	681.308	1396.12	2.04917	1.03504
tF(GAA)M	33.6008	15.6253	0.465027	-1.10461	15.6969	179.976	11.4657	3.51925
tF(GAA)N	761.466	869.919	1.14243	0.192101	809.427	3797.54	4.69164	2.23009
tF(GAA)P1	999.838	952.718	0.952873	-0.0696444	1092.64	13224.6	12.1033	3.59733
tF(GAA)P2	1957.25	2091.35	1.06851	0.0956052	2277.44	2838.63	1.24642	0.317785
tG(CCC)D SUF3	1167.29	1640.07	1.40503	0.490598	1695.34	8241.04	4.861	2.28125
tG(CCC)O SUF5	554.311	626.203	1.1297	0.175935	799.722	562.74	0.70367	-0.507029
tG(GCC)B	1584.33	1202.13	0.758762	-0.398281	1459.87	631.456	0.432543	-1.20909
tG(GCC)C SUF16	1227.32	125.896	0.102578	-3.28521	12.5062	109.257	8.73621	3.12701
tG(GCC)D1	812.607	111.941	0.137755	-2.85982	13.9337	162.287	11.6471	3.5419
tG(GCC)D2	740.115	998.442	1.34904	0.431929	1525.2	231.141	0.151549	-2.72215
tG(GCC)E	676.431	827.962	1.22402	0.291622	1069.6	4147.73	3.87783	1.95525
tG(GCC)F1 SUF20	584.824	750.804	1.28381	0.360434	855.494	503.407	0.58844	-0.765034
tG(GCC)F2	187.183	11.2225	0.0599548	-4.05998	11.1562	86.1842	7.72522	2.94958
tG(GCC)G1	1160.8	1882.41	1.62165	0.697458	2700.59	650.855	0.241005	-2.05287
tG(GCC)G2	1002.26	751.295	0.749603	-0.4158	610.012	1478.55	2.42381	1.27728
tG(GCC)J1	133.172	30.6541	0.230184	-2.11914	27.8036	421.921	15.1751	3.92363
tG(GCC)J2	934.062	865.926	0.927053	-0.109276	1136.59	1017.74	0.895432	-0.159344
tG(GCC)M	30.0098	31.8692	1.06196	0.0867302	22.94	253.276	11.0408	3.46477
tG(GCC)O1	2828.3	3051.08	1.07877	0.109387	3975.3	96100.1	24.1743	4.5954
tG(GCC)O2 SUF17	514.853	710.45	1.37991	0.464572	803.263	590.669	0.735336	-0.443524
tG(GCC)P1	768.586	957.656	1.246	0.317302	1513.17	427.719	0.282665	-1.82284
tG(GCC)P2	516.522	327.41	0.633874	-0.657732	405.523	166.221	0.409893	-1.28668
tG(UCC)G SUF4	779.867	782.316	1.00314	0.00452357	659.609	1024.41	1.55306	0.63511
tG(UCC)N SUF6	1030.22	1181.79	1.14712	0.19802	1477.37	813.385	0.550562	-0.861023
tG(UCC)O SUF1	1814.04	2070.18	1.1412	0.190546	4558.8	2665.15	0.584616	-0.774438
tH(GUG)E1	779.871	1167.26	1.49673	0.581814	1486.73	1504.29	1.01181	0.016945
tH(GUG)E2	3391.98	426.283	0.125674	-2.99224	33.8497	255.016	7.53377	2.91337
tH(GUG)G1	170.605	194.644	1.1409	0.190174	166.085	110.771	0.666953	-0.584342
tH(GUG)G2	419.246	725.724	1.73102	0.791626	787.105	228.904	0.290817	-1.78182
tH(GUG)H	725.709	906.907	1.24968	0.321564	1039.78	630.718	0.606588	-0.72121
tH(GUG)K	2104.89	1996.88	0.948686	-0.0759974	1828.51	2417.72	1.32224	0.40298
tH(GUG)M	666.742	825.167	1.23761	0.307558	848.902	236.516	0.278614	-1.84366
tI(AAU)B	819.393	668.05	0.815298	-0.2946	822.334	325.74	0.396116	-1.336
tI(AAU)D	785.24	1069.44	1.36193	0.445648	763.86	542.203	0.70982	-0.494475
tI(AAU)E1	903.032	978.192	1.08323	0.115341	927.292	1652.6	1.78218	0.833641
tI(AAU)E2	373.092	13.5191	0.0362354	-4.78646	20.8024	46.9891	2.25883	1.17558
tI(AAU)G	557.426	620.201	1.11262	0.153955	621.967	248.528	0.399584	-1.32343
tI(AAU)I1	1229.29	626.021	0.509256	-0.973536	462.638	279.936	0.605085	-0.72479
tI(AAU)I2	16.0408	7.67009	0.478162	-1.06443	9.96985	20.346	2.04075	1.0291
tI(AAU)L1	123.985	29.0454	0.234265	-2.09379	21.2076	288.868	13.6209	3.76775
tI(AAU)L2	959.841	898.399	0.935988	-0.0954387	972.289	884.407	0.909613	-0.136675
tI(AAU)N1	620.302	325.863	0.525331	-0.928702	285.98	54.8024	0.19163	-2.38361
tI(AAU)N2	624.466	769.073	1.23157	0.300497	1177.7	1176.93	0.999347	-0.000942985
tI(AAU)P1	583.085	834.016	1.43035	0.516369	900.102	295.395	0.328179	-1.60744
tI(AAU)P2	542.586	561.136	1.03419	0.048499	496.012	102783	207.219	7.69501
tI(UAU)D	27.2019	17.0166	0.625566	-0.676766	19.3215	69.2898	3.58614	1.84243
tI(UAU)L	1658.18	1386.11	0.835923	-0.258558	773.097	547.024	0.707575	-0.499045
tK(CUU)C	70.8907	9.5492	0.134703	-2.89214	7.90382	75.7292	9.58135	3.26023
tK(CUU)D1	1416.11	1625.53	1.14788	0.198973	1453.05	1003.1	0.690338	-0.534625
tK(CUU)D2	649.203	830.56	1.27935	0.355414	777.354	3044.28	3.91622	1.96946
tK(CUU)E1	797.494	920.692	1.15448	0.207245	1268.13	2017.43	1.59088	0.669821
tK(CUU)E2	335.246	130.682	0.389811	-1.35915	88.0979	66.8449	0.758757	-0.398291
tK(CUU)F	1115.21	795.401	0.713233	-0.487555	1140.57	152336	133.561	7.06135
tK(CUU)G1	1392.31	265.828	0.190927	-2.38891	196.798	67.8068	0.344551	-1.53721
tK(CUU)G2	918.135	908.597	0.989612	-0.0150651	1319.55	977.913	0.741096	-0.432268
tK(CUU)G3	1122.59	50.698	0.0451614	-4.46876	23.9559	63.9084	2.66775	1.41562
tK(CUU)I	25.3461	21.3847	0.843709	-0.245182	16.2787	151.135	9.28421	3.21478
tK(CUU)J	1291.59	1592.04	1.23262	0.301732	1926.65	703.44	0.365111	-1.45359
tK(CUU)K	1343.28	923.218	0.687286	-0.541018	457.029	219.746	0.480814	-1.05645
tK(CUU)M	1220.51	822.828	0.674169	-0.568818	820.479	564.22	0.687672	-0.540208
tK(CUU)P	1054.75	1474.12	1.3976	0.482949	1273.16	368.1	0.289123	-1.79024
tK(UUU)D	1168.16	565.483	0.48408	-1.04668	476.295	160.528	0.337035	-1.56903
tK(UUU)G1	82.5291	21.4455	0.259854	-1.94423	19.1536	157.415	8.21856	3.03889
tK(UUU)G2	1086.88	646.114	0.594466	-0.750334	1557.9	2014.12	1.29284	0.370546
tK(UUU)K	18.3232	14.5623	0.794747	-0.331432	17.0654	44.1234	2.58555	1.37047
tK(UUU)L	510.825	678.073	1.32741	0.408612	494.425	323.613	0.654523	-0.611484
tK(UUU)O	939.588	181.907	0.193603	-2.36883	35.5194	212.706	5.98844	2.58218
tK(UUU)P	1211.6	818.25	0.675345	-0.566303	763.63	2116.63	2.7718	1.47082
tL(CAA)A SUP56	1020.4	1029.52	1.00894	0.0128429	1283.62	1047.65	0.816168	-0.293062
tL(CAA)C SUP53	18.664	10.8367	0.580621	-0.784331	7.96332	113.274	14.2245	3.8303
tL(CAA)D	703.352	891.753	1.26786	0.342397	1632.44	1046.91	0.641314	-0.640898
tL(CAA)G1	794.418	962.958	1.21216	0.277575	1841.95	3763.42	2.04317	1.03081
tL(CAA)G2 SUP54	549.89	766.547	1.394	0.479231	853.3	485.388	0.568836	-0.813915
tL(CAA)G3	1291.48	1413.84	1.09474	0.130587	2149.43	26209.1	12.1935	3.60804
tL(CAA)K	709.963	959.176	1.35102	0.434051	1077.22	330.896	0.307176	-1.70286
tL(CAA)L	611.983	114.087	0.186422	-2.42335	12.349	47.2583	3.8269	1.93618
tL(CAA)M	710.904	839.119	1.18035	0.23922	1283.45	1482.14	1.15481	0.207654
tL(CAA)N	244.021	290.113	1.18888	0.249605	80.9428	182.433	2.25386	1.17239
tL(GAG)G	279.219	553.084	1.98082	0.986101	582.992	273.89	0.4698	-1.08988
tL(UAA)B1	329.119	495.511	1.50557	0.59031	563.081	805.454	1.43044	0.516458
tL(UAA)B2	612.13	779.08	1.27274	0.347933	1125.77	1778.33	1.57966	0.659613
tL(UAA)D	636.539	864.195	1.35765	0.441108	888.68	161.579	0.181819	-2.45943
tL(UAA)J SUP51	1015.76	1570.26	1.5459	0.628444	2808.6	1842.55	0.656037	-0.60815
tL(UAA)K	758.858	868.61	1.14463	0.194878	834.024	286.479	0.34349	-1.54166
tL(UAA)L	1421.4	1365.55	0.960707	-0.0578311	1280.81	5961.4	4.65438	2.21859
tL(UAA)N	531.39	567.446	1.06785	0.0947107	726.872	219.026	0.301326	-1.7306
tL(UAG)J	33.268	20.6557	0.620889	-0.687594	18.672	104.554	5.5995	2.4853
tL(UAG)L1	765.353	752.909	0.983741	-0.0236491	610.42	221.316	0.362562	-1.4637
tL(UAG)L2	623.438	479.58	0.76925	-0.378475	473.764	4557.23	9.61919	3.26592
tM(CAU)C	18.0758	8.76736	0.485033	-1.04385	6.81794	55.0143	8.06905	3.0124
tN(GUU)C	1868.12	691.175	0.369984	-1.43447	510.358	7989.26	15.6542	3.96848
tN(GUU)F	331.665	472.784	1.42549	0.511455	584.171	617.329	1.05676	0.0796475
tN(GUU)G	1173.78	1563.3	1.33185	0.413436	1474.87	8822.56	5.98193	2.58061
tN(GUU)K	337.732	107.573	0.318516	-1.65056	52.5303	722.468	13.7534	3.78171
tN(GUU)L	229.876	376.798	1.63914	0.712936	416.073	562.443	1.35179	0.43487
tN(GUU)N1	45.269	12.0054	0.265202	-1.91484	18.7412	53.0335	2.82979	1.50069
tN(GUU)N2	986.532	1163.54	1.17942	0.238079	1142.4	546.915	0.478741	-1.06268
tN(GUU)O1	518.064	680.57	1.31368	0.393613	629.635	12487.5	19.833	4.30983
tN(GUU)O2	1059.23	1319.62	1.24583	0.317102	1339.68	476.881	0.355965	-1.49019
tN(GUU)P	31.662	15.3413	0.484532	-1.04534	14.9521	124.184	8.30548	3.05406
tP(AGG)C SUF2	140.492	104.674	0.745052	-0.424587	106.212	221.114	2.08182	1.05785
tP(AGG)N SUF10	75.2061	19.5117	0.259443	-1.94651	17.4238	200.568	11.5112	3.52496
tP(UGG)A TRN1	1039.15	221.301	0.212964	-2.23132	407.295	2161.96	5.30808	2.40819
tP(UGG)H SUF8	923.905	922.146	0.998096	-0.00274917	1525.6	745.696	0.488787	-1.03272
tP(UGG)L	53.9639	10.8136	0.200386	-2.31915	10.0088	1828.76	182.714	7.51345
tP(UGG)M SUF7	714.142	701.666	0.982531	-0.0254259	754.616	53687.7	71.1457	6.15271
tP(UGG)N1	23.8684	15.2588	0.639287	-0.645463	14.3604	17.7469	1.23582	0.30547
tP(UGG)N2	1291.23	1310.34	1.01479	0.0211855	1377.48	3889.39	2.82356	1.49751
tP(UGG)O1	886.665	1023.26	1.15405	0.206709	939.15	616.037	0.655951	-0.608339
tP(UGG)O2 SUF11	1085.1	1322.79	1.21905	0.285763	1197.89	2523.79	2.10686	1.07509
tP(UGG)O3	65.4771	26.2666	0.401158	-1.31776	22.6314	2627.43	116.097	6.85919
tPUGG)F SUF9	577.624	1308.71	2.26568	1.17994	1208.23	8932.51	7.39305	2.88617
tQ(CUG)M CDC65	236.776	471.897	1.99301	0.994948	409.558	655.268	1.59994	0.678018
tQ(UUG)B	501.04	590.539	1.17863	0.237109	728.377	499.438	0.685686	-0.54438
tQ(UUG)C	361.961	385.356	1.06463	0.0903587	508.7	344.159	0.676547	-0.563738
tQ(UUG)D1	28.6885	19.0859	0.665281	-0.587964	20.4292	310.313	15.1897	3.92502
tQ(UUG)D2	207.723	40.4889	0.194918	-2.35906	11.6164	242.497	20.8754	4.38373
tQ(UUG)D3	279.752	696.485	2.48966	1.31595	762.439	321.563	0.421755	-1.24552
tQ(UUG)E1	907.495	1319.06	1.45352	0.539551	1400.33	594.504	0.424544	-1.23601
tQ(UUG)E2	119.701	297.743	2.48739	1.31463	103.737	123.635	1.19181	0.253157
tQ(UUG)H	1183.32	1614.5	1.36439	0.448254	2343.53	1817.77	0.775653	-0.366517
tQ(UUG)L	1615.66	575.381	0.356129	-1.48953	123.816	170.097	1.37379	0.458156
tR(ACG)D	1162.19	1226.96	1.05573	0.0782382	1388.73	3733.14	2.68816	1.42662
tR(ACG)E	717.294	874.375	1.21899	0.285687	1062.21	372.689	0.350864	-1.51102
tR(ACG)J	905.523	1333.43	1.47255	0.558315	1249.97	925.223	0.740196	-0.434021
tR(ACG)K	1187.69	1240.46	1.04443	0.0627213	1335.1	631.965	0.473345	-1.07903
tR(ACG)L	75.2147	13.9561	0.18555	-2.43012	22.6038	354.267	15.6729	3.9702
tR(ACG)O	1844.7	1135.32	0.615449	-0.70029	1625.82	5199.79	3.19826	1.67729
tR(CCG)L TRR4	2427.28	245.746	0.101243	-3.3041	54.4049	83.5194	1.53515	0.618376
tR(CCU)J HSX1	4589.17	32.0952	0.00699368	-7.15973	9.78008	250.338	25.5967	4.67789
tR(UCU)B	64.6632	17.0176	0.263173	-1.92592	30.2044	196.283	6.49847	2.7001
tR(UCU)D	53.4733	16.1511	0.30204	-1.72719	13.8205	37.1739	2.68976	1.42748
tR(UCU)E	2879.99	108.418	0.0376452	-4.73139	54.0136	346.275	6.41089	2.68052
tR(UCU)G1	72.1022	14.4616	0.20057	-2.31782	11.2512	483.309	42.9561	5.42479
tR(UCU)G2	719.45	856.158	1.19002	0.250983	1081.9	2677.03	2.47438	1.30707
tR(UCU)G3	1150.18	1337.96	1.16326	0.218178	1347.67	3908.11	2.89991	1.53601
tR(UCU)J1	796.175	1218.31	1.53021	0.613725	1692.83	654.169	0.386435	-1.3717
tR(UCU)J2	1114.14	1072.56	0.962675	-0.0548795	1316.09	554.277	0.421155	-1.24758
tR(UCU)K	1324.34	822.112	0.62077	-0.687869	857.032	1054.44	1.23033	0.29905
tR(UCU)M1	156.008	264.565	1.69584	0.762003	393.639	505.808	1.28495	0.361715
tR(UCU)M2	620.211	813.881	1.31226	0.392058	957.006	7909.55	8.26489	3.047
tS(AGA)A	21.287	7.08615	0.332887	-1.58689	6.58694	38.2993	5.81443	2.53964
tS(AGA)B	47.7943	9.52898	0.199375	-2.32644	10.3205	313.129	30.3404	4.92317
tS(AGA)D1	1445.78	1213.07	0.839042	-0.253184	1256.26	677.616	0.539394	-0.89059
tS(AGA)D2	829.617	453.245	0.546331	-0.872153	380.193	187.242	0.492493	-1.02183
tS(AGA)D3	1411.88	1271.65	0.900677	-0.150919	1751.53	2388.1	1.36344	0.447249
tS(AGA)E	787.823	769.053	0.976175	-0.034788	856.243	218.967	0.25573	-1.96731
tS(AGA)G	70.2744	18.4123	0.262006	-1.93233	12.104	66.4586	5.49064	2.45697
tS(AGA)H	589.059	616.131	1.04596	0.0648263	737.017	162.846	0.220952	-2.17819
tS(AGA)J	224.189	32.8397	0.146482	-2.7712	30.413	222.418	7.31325	2.87051
tS(AGA)L	723.459	831.051	1.14872	0.200026	984.859	369.744	0.375429	-1.41339
tS(AGA)M	131.12	33.2434	0.253534	-1.97975	34.5117	911.501	26.4113	4.72309
tS(CGA)C SUP61	1025.5	995.422	0.970672	-0.0429443	1058.84	894.784	0.845064	-0.242867
tS(GCU)F	22.4178	39.633	1.76793	0.822058	37.7035	350.519	9.29671	3.21672
tS(GCU)L	1745.36	943.17	0.540388	-0.887932	863.599	803.775	0.930727	-0.10357
tS(GCU)O	1092.76	983.947	0.900423	-0.151325	993.411	760.269	0.765312	-0.385881
tS(UGA)I SUP17	285.798	344.837	1.20657	0.270917	419.919	233.056	0.555003	-0.849433
tS(UGA)P SUP16	600.097	467.385	0.778848	-0.360587	443.431	723.72	1.63209	0.706723
tT(AGU)B	657.165	871.768	1.32656	0.40769	859.011	280.954	0.327067	-1.61234
tT(AGU)C	347.818	278.565	0.800895	-0.320315	308.304	261.362	0.847743	-0.238302
tT(AGU)D	131.602	8.75705	0.0665419	-3.90959	8.75633	221.384	25.2828	4.66008
tT(AGU)H	141.123	18.1005	0.128261	-2.96285	14.064	509.048	36.1951	5.17772
tT(AGU)I1	952.453	619.111	0.650018	-0.621449	608.172	37649.5	61.906	5.95201
tT(AGU)I2	669.375	697.986	1.04274	0.0603836	722.035	300.672	0.416422	-1.26388
tT(AGU)J	3162.45	1683.71	0.532406	-0.909401	1421.87	21420.3	15.0648	3.91311
tT(AGU)N1	34.6303	20.9563	0.605143	-0.724653	18.4034	122.767	6.67086	2.73787
tT(AGU)N2	59.1848	16.5437	0.279527	-1.83894	12.7746	98.1769	7.6853	2.9421
tT(AGU)O1	1144.03	1125.54	0.983839	-0.0235056	1047.53	1394.74	1.33145	0.413001
tT(AGU)O2	123.445	18.0856	0.146507	-2.77096	17.3152	217.063	12.536	3.64801
tT(CGU)K TRT2	43.3134	6.78382	0.156622	-2.67464	7.73287	98.4124	12.7265	3.66976
tT(UGU)G1	73.6038	164.572	2.23592	1.16087	109.721	11841.7	107.926	6.7539
tT(UGU)G2	33.6524	33.665	1.00037	0.000539269	37.6948	144.354	3.82955	1.93718
tT(UGU)H	1118.3	1022.42	0.914266	-0.129315	1142.97	3219.81	2.81706	1.49419
tT(UGU)P	958.642	1208.46	1.26059	0.334099	1953.37	1070.94	0.548256	-0.867078
tV(AAC)E1	825.072	803.461	0.973807	-0.0382927	866.76	208.081	0.240068	-2.05849
tV(AAC)E2	1338.7	786.276	0.587343	-0.767724	829.21	516.992	0.623475	-0.681597
tV(AAC)G1	78.4768	3.4414	0.0438525	-4.5112	5.56378	27.4105	4.9266	2.30059
tV(AAC)G2	18.8384	31.4825	1.67119	0.740874	29.0892	176.797	6.07776	2.60354
tV(AAC)G3	44.21	54.1702	1.22529	0.293127	37.9552	480.261	12.6534	3.66145
tV(AAC)H	20.2974	33.2632	1.63879	0.712634	23.4793	578.182	24.6252	4.62206
tV(AAC)J	585.386	517.008	0.883192	-0.179202	444.037	2354.31	5.30207	2.40656
tV(AAC)K1	290.43	63.3721	0.218201	-2.19627	49.4926	3678.67	74.3276	6.21583
tV(AAC)K2	846.021	1059.96	1.25287	0.325241	1453.43	385.699	0.265372	-1.91391
tV(AAC)L	17.7271	9.34392	0.527098	-0.923858	10.7004	197.415	18.4493	4.2055
tV(AAC)M1	33.1118	51.1315	1.54421	0.626867	37.349	396.833	10.625	3.40939
tV(AAC)M2	1939.96	745.663	0.384371	-1.37943	238.642	792.346	3.32023	1.73128
tV(AAC)M3	63.1673	22.5244	0.356583	-1.48769	24.2888	101.716	4.18778	2.06619
tV(AAC)O	124.958	6.19234	0.0495554	-4.33481	6.07312	41.7167	6.86908	2.78012
tV(CAC)D	2419.74	47.0998	0.0194648	-5.68299	20.9269	1426.3	68.1565	6.09078
tV(CAC)H	113.476	38.5256	0.339505	-1.5585	48.4261	246.471	5.08963	2.34756
tV(UAC)B	31.6	21.4404	0.678494	-0.559593	25.5171	424.378	16.6312	4.05582
tV(UAC)D	468.771	39.5933	0.0844621	-3.56555	22.3818	230.901	10.3164	3.36687
tW(CCA)G1	16.5832	13.4777	0.812729	-0.299154	12.8906	301.108	23.3588	4.54589
tW(CCA)G2	1760.23	1324.29	0.75234	-0.410544	1162.72	205.592	0.176821	-2.49964
tW(CCA)J	52.8116	47.7012	0.903233	-0.14683	46.7908	891.172	19.0459	4.25141
tW(CCA)K	992.23	918.72	0.925914	-0.111049	856.945	686.722	0.801361	-0.319476
tW(CCA)M	1748.31	398.335	0.22784	-2.13391	67.5437	63.7959	0.944513	-0.0823573
tW(CCA)P	202.557	5.79608	0.0286145	-5.12711	8.40557	83.8727	9.97822	3.31878
tX(XXX)D	31.064	14.2699	0.459372	-1.12226	10.0497	52.2661	5.20075	2.37872
tY(GUA)D SUP2	622.796	735.456	1.18089	0.239878	704.486	8043.32	11.4173	3.51315
tY(GUA)F1 SUP11	25.5414	12.501	0.489441	-1.03079	11.5025	155.799	13.5447	3.75966
tY(GUA)F2SUP6	84.768	27.473	0.324096	-1.62551	18.4133	27.0255	1.46772	0.553574
tY(GUA)J1 SUP7	370.875	354.836	0.956752	-0.0637833	388.968	346.645	0.891189	-0.166196
ty(GUA)J2 SUP4	23.4682	32.0729	1.36665	0.450646	35.8406	211.067	5.88905	2.55803
ty(GUA)M1 SUP5	1358.82	1246.06	0.917017	-0.12498	1418.52	1.62628e+06	1146.46	10.163
tY(GUA)M2 SUP8	586.907	534.397	0.91053	-0.135222	526.089	1222.13	2.32305	1.21602
tY(GUA)O SUP3	599.733	581.029	0.968812	-0.0457116	651.336	206.781	0.317472	-1.6553
U1 snRNA SNR19	447.399	222.161	0.496561	-1.00996	18.4221	41.782	2.26804	1.18145
U2 snRNA snR20 LSR1	1411.69	123.903	0.0877694	-3.51014	9.22439	60.8628	6.59802	2.72203
U4 snRNA SNR14	285.58	41.7073	0.146044	-2.77552	9.29211	54.6066	5.87666	2.555
U5 snRNA SNR7	810.775	735.338	0.906957	-0.140893	775.037	395.711	0.510571	-0.969817
U6 snRNA SNR6	170.629	64.007	0.375123	-1.41456	54.4985	231.358	4.24522	2.08584

## Sheet: Pool vs Batch plot
Type	Poll vs Batch log FC	ID	CUT	ncRNA	snoRNA	SUT	tRNA	snRNA
CUT	-0.386237	CUT001/437	-0.386237	#N/A	#N/A	#N/A	#N/A	#N/A
CUT	-1.32399	CUT002	-1.32399	#N/A	#N/A	#N/A	#N/A	#N/A
CUT	-3.07051	CUT005	-3.07051	#N/A	#N/A	#N/A	#N/A	#N/A
CUT	1.27543	CUT007	1.27543	#N/A	#N/A	#N/A	#N/A	#N/A
CUT	-0.157487	CUT008	-0.157487	#N/A	#N/A	#N/A	#N/A	#N/A
CUT	0.130355	CUT015	0.130355	#N/A	#N/A	#N/A	#N/A	#N/A
CUT	0.308304	CUT040	0.308304	#N/A	#N/A	#N/A	#N/A	#N/A
CUT	0.0294769	CUT058	0.0294769	#N/A	#N/A	#N/A	#N/A	#N/A
CUT	1.20312	CUT060	1.20312	#N/A	#N/A	#N/A	#N/A	#N/A
CUT	0.215962	CUT083	0.215962	#N/A	#N/A	#N/A	#N/A	#N/A
CUT	0.0635227	CUT084/SUT068	0.0635227	#N/A	#N/A	#N/A	#N/A	#N/A
CUT	0.747916	CUT095	0.747916	#N/A	#N/A	#N/A	#N/A	#N/A
CUT	-0.535499	CUT103	-0.535499	#N/A	#N/A	#N/A	#N/A	#N/A
CUT	0.326441	CUT123	0.326441	#N/A	#N/A	#N/A	#N/A	#N/A
CUT	0.250477	CUT142	0.250477	#N/A	#N/A	#N/A	#N/A	#N/A
CUT	-1.62646	CUT150	-1.62646	#N/A	#N/A	#N/A	#N/A	#N/A
CUT	0.635438	CUT170	0.635438	#N/A	#N/A	#N/A	#N/A	#N/A
CUT	0.897355	CUT213	0.897355	#N/A	#N/A	#N/A	#N/A	#N/A
CUT	-0.298964	CUT213/690	-0.298964	#N/A	#N/A	#N/A	#N/A	#N/A
CUT	0.0344626	CUT217	0.0344626	#N/A	#N/A	#N/A	#N/A	#N/A
CUT	-0.0712901	CUT238	-0.0712901	#N/A	#N/A	#N/A	#N/A	#N/A
CUT	0.431078	CUT244	0.431078	#N/A	#N/A	#N/A	#N/A	#N/A
CUT	4.14804	CUT248	4.14804	#N/A	#N/A	#N/A	#N/A	#N/A
CUT	-1.38654	CUT277	-1.38654	#N/A	#N/A	#N/A	#N/A	#N/A
CUT	-0.943262	CUT296	-0.943262	#N/A	#N/A	#N/A	#N/A	#N/A
CUT	0.222194	CUT296/SUT301	0.222194	#N/A	#N/A	#N/A	#N/A	#N/A
CUT	-1.7403	CUT298/771	-1.7403	#N/A	#N/A	#N/A	#N/A	#N/A
CUT	0.0380217	CUT315	0.0380217	#N/A	#N/A	#N/A	#N/A	#N/A
CUT	-0.209711	CUT320	-0.209711	#N/A	#N/A	#N/A	#N/A	#N/A
CUT	-1.11903	CUT332	-1.11903	#N/A	#N/A	#N/A	#N/A	#N/A
CUT	-0.244917	CUT353/SUT758	-0.244917	#N/A	#N/A	#N/A	#N/A	#N/A
CUT	-3.81825	CUT356	-3.81825	#N/A	#N/A	#N/A	#N/A	#N/A
CUT	-2.04214	CUT374	-2.04214	#N/A	#N/A	#N/A	#N/A	#N/A
CUT	-1.5759	CUT378	-1.5759	#N/A	#N/A	#N/A	#N/A	#N/A
CUT	-0.112533	CUT379	-0.112533	#N/A	#N/A	#N/A	#N/A	#N/A
CUT	0.56326	CUT424	0.56326	#N/A	#N/A	#N/A	#N/A	#N/A
CUT	-0.169279	CUT436	-0.169279	#N/A	#N/A	#N/A	#N/A	#N/A
CUT	-1.06942	CUT441	-1.06942	#N/A	#N/A	#N/A	#N/A	#N/A
CUT	-0.978389	CUT442	-0.978389	#N/A	#N/A	#N/A	#N/A	#N/A
CUT	-0.160407	CUT458	-0.160407	#N/A	#N/A	#N/A	#N/A	#N/A
CUT	-1.43765	CUT461	-1.43765	#N/A	#N/A	#N/A	#N/A	#N/A
CUT	0.0704519	CUT462	0.0704519	#N/A	#N/A	#N/A	#N/A	#N/A
CUT	0.264475	CUT465	0.264475	#N/A	#N/A	#N/A	#N/A	#N/A
CUT	-0.194739	CUT468	-0.194739	#N/A	#N/A	#N/A	#N/A	#N/A
CUT	0.0148571	CUT474	0.0148571	#N/A	#N/A	#N/A	#N/A	#N/A
CUT	-2.26007	CUT523	-2.26007	#N/A	#N/A	#N/A	#N/A	#N/A
CUT	-0.310838	CUT541/542/SUT503	-0.310838	#N/A	#N/A	#N/A	#N/A	#N/A
CUT	-1.19869	CUT546	-1.19869	#N/A	#N/A	#N/A	#N/A	#N/A
CUT	-3.29713	CUT547	-3.29713	#N/A	#N/A	#N/A	#N/A	#N/A
CUT	-0.510789	CUT572	-0.510789	#N/A	#N/A	#N/A	#N/A	#N/A
CUT	0.624174	CUT575	0.624174	#N/A	#N/A	#N/A	#N/A	#N/A
CUT	-1.05582	CUT634	-1.05582	#N/A	#N/A	#N/A	#N/A	#N/A
CUT	0.167089	CUT645	0.167089	#N/A	#N/A	#N/A	#N/A	#N/A
CUT	-0.167992	CUT666	-0.167992	#N/A	#N/A	#N/A	#N/A	#N/A
CUT	0.37008	CUT672	0.37008	#N/A	#N/A	#N/A	#N/A	#N/A
CUT	0.280125	CUT764	0.280125	#N/A	#N/A	#N/A	#N/A	#N/A
CUT	-0.161346	CUT775/SUT307	-0.161346	#N/A	#N/A	#N/A	#N/A	#N/A
CUT	0.584108	CUT782	0.584108	#N/A	#N/A	#N/A	#N/A	#N/A
CUT	0.768908	CUT816	0.768908	#N/A	#N/A	#N/A	#N/A	#N/A
CUT	-2.16901	CUT827	-2.16901	#N/A	#N/A	#N/A	#N/A	#N/A
CUT	0.515499	CUT873	0.515499	#N/A	#N/A	#N/A	#N/A	#N/A
ncRNA	0.101209	ncRNA NME1	#N/A	0.101209	#N/A	#N/A	#N/A	#N/A
ncRNA	-0.202405	ncRNA RPR1	#N/A	-0.202405	#N/A	#N/A	#N/A	#N/A
ncRNA	-0.102729	ncRNA RUF20	#N/A	-0.102729	#N/A	#N/A	#N/A	#N/A
ncRNA	-0.704827	ncRNA RUF21	#N/A	-0.704827	#N/A	#N/A	#N/A	#N/A
ncRNA	-0.307622	ncRNA RUF22	#N/A	-0.307622	#N/A	#N/A	#N/A	#N/A
ncRNA	-0.309621	ncRNA SCR1	#N/A	-0.309621	#N/A	#N/A	#N/A	#N/A
ncRNA	0.0784877	ncRNA TLC1	#N/A	0.0784877	#N/A	#N/A	#N/A	#N/A
snoRNA	-1.07642	SNR10	#N/A	#N/A	-1.07642	#N/A	#N/A	#N/A
snoRNA	0.425105	SNR11	#N/A	#N/A	0.425105	#N/A	#N/A	#N/A
snoRNA	0.847898	SNR128	#N/A	#N/A	0.847898	#N/A	#N/A	#N/A
snoRNA	-0.108819	SNR128/SNR190	#N/A	#N/A	-0.108819	#N/A	#N/A	#N/A
snoRNA	-1.38649	SNR13	#N/A	#N/A	-1.38649	#N/A	#N/A	#N/A
snoRNA	-0.024001	SNR161	#N/A	#N/A	-0.024001	#N/A	#N/A	#N/A
snoRNA	-0.829792	SNR17A	#N/A	#N/A	-0.829792	#N/A	#N/A	#N/A
snoRNA	-0.0904096	SNR17B	#N/A	#N/A	-0.0904096	#N/A	#N/A	#N/A
snoRNA	0.129343	SNR189	#N/A	#N/A	0.129343	#N/A	#N/A	#N/A
snoRNA	1.16596	SNR190	#N/A	#N/A	1.16596	#N/A	#N/A	#N/A
snoRNA	-1.31266	SNR3	#N/A	#N/A	-1.31266	#N/A	#N/A	#N/A
snoRNA	0.554654	SNR30	#N/A	#N/A	0.554654	#N/A	#N/A	#N/A
snoRNA	-0.0348701	SNR31	#N/A	#N/A	-0.0348701	#N/A	#N/A	#N/A
snoRNA	0.857178	SNR32	#N/A	#N/A	0.857178	#N/A	#N/A	#N/A
snoRNA	0.108298	SNR33	#N/A	#N/A	0.108298	#N/A	#N/A	#N/A
snoRNA	0.290592	SNR34	#N/A	#N/A	0.290592	#N/A	#N/A	#N/A
snoRNA	1.9904	SNR35	#N/A	#N/A	1.9904	#N/A	#N/A	#N/A
snoRNA	-0.105187	SNR36	#N/A	#N/A	-0.105187	#N/A	#N/A	#N/A
snoRNA	1.64846	SNR37	#N/A	#N/A	1.64846	#N/A	#N/A	#N/A
snoRNA	1.68312	SNR39B	#N/A	#N/A	1.68312	#N/A	#N/A	#N/A
snoRNA	0.0213583	SNR4	#N/A	#N/A	0.0213583	#N/A	#N/A	#N/A
snoRNA	0.957421	SNR40	#N/A	#N/A	0.957421	#N/A	#N/A	#N/A
snoRNA	3.16726	SNR41	#N/A	#N/A	3.16726	#N/A	#N/A	#N/A
snoRNA	-0.115038	SNR42	#N/A	#N/A	-0.115038	#N/A	#N/A	#N/A
snoRNA	-0.578649	SNR43	#N/A	#N/A	-0.578649	#N/A	#N/A	#N/A
snoRNA	-1.71705	SNR45	#N/A	#N/A	-1.71705	#N/A	#N/A	#N/A
snoRNA	0.809012	SNR46	#N/A	#N/A	0.809012	#N/A	#N/A	#N/A
snoRNA	-1.568	SNR47	#N/A	#N/A	-1.568	#N/A	#N/A	#N/A
snoRNA	-4.06343	SNR48	#N/A	#N/A	-4.06343	#N/A	#N/A	#N/A
snoRNA	-0.118307	SNR49	#N/A	#N/A	-0.118307	#N/A	#N/A	#N/A
snoRNA	0.742465	SNR5	#N/A	#N/A	0.742465	#N/A	#N/A	#N/A
snoRNA	-0.656928	SNR50	#N/A	#N/A	-0.656928	#N/A	#N/A	#N/A
snoRNA	0.0459795	SNR51	#N/A	#N/A	0.0459795	#N/A	#N/A	#N/A
snoRNA	1.71823	SNR51/70/41	#N/A	#N/A	1.71823	#N/A	#N/A	#N/A
snoRNA	0.566092	SNR52	#N/A	#N/A	0.566092	#N/A	#N/A	#N/A
snoRNA	-2.20067	SNR53	#N/A	#N/A	-2.20067	#N/A	#N/A	#N/A
snoRNA	-0.0690995	SNR53/67	#N/A	#N/A	-0.0690995	#N/A	#N/A	#N/A
snoRNA	0.368012	SNR55	#N/A	#N/A	0.368012	#N/A	#N/A	#N/A
snoRNA	1.35124	SNR56	#N/A	#N/A	1.35124	#N/A	#N/A	#N/A
snoRNA	-0.333947	SNR57	#N/A	#N/A	-0.333947	#N/A	#N/A	#N/A
snoRNA	0.0497905	SNR58	#N/A	#N/A	0.0497905	#N/A	#N/A	#N/A
snoRNA	0.34641	SNR60	#N/A	#N/A	0.34641	#N/A	#N/A	#N/A
snoRNA	-0.0657812	SNR61	#N/A	#N/A	-0.0657812	#N/A	#N/A	#N/A
snoRNA	0.094994	SNR61/55/57	#N/A	#N/A	0.094994	#N/A	#N/A	#N/A
snoRNA	0.687772	SNR62	#N/A	#N/A	0.687772	#N/A	#N/A	#N/A
snoRNA	0.904709	SNR63	#N/A	#N/A	0.904709	#N/A	#N/A	#N/A
snoRNA	-3.3082	SNR64	#N/A	#N/A	-3.3082	#N/A	#N/A	#N/A
snoRNA	1.19213	SNR65	#N/A	#N/A	1.19213	#N/A	#N/A	#N/A
snoRNA	-0.0443778	SNR66	#N/A	#N/A	-0.0443778	#N/A	#N/A	#N/A
snoRNA	0.0078263	SNR67	#N/A	#N/A	0.0078263	#N/A	#N/A	#N/A
snoRNA	-0.170736	SNR68	#N/A	#N/A	-0.170736	#N/A	#N/A	#N/A
snoRNA	0.124728	SNR69	#N/A	#N/A	0.124728	#N/A	#N/A	#N/A
snoRNA	1.34171	SNR70	#N/A	#N/A	1.34171	#N/A	#N/A	#N/A
snoRNA	0.10606	SNR71	#N/A	#N/A	0.10606	#N/A	#N/A	#N/A
snoRNA	-0.517283	SNR72	#N/A	#N/A	-0.517283	#N/A	#N/A	#N/A
snoRNA	0.106012	SNR72/73/74/75/76/77/78	#N/A	#N/A	0.106012	#N/A	#N/A	#N/A
snoRNA	0.384987	SNR73	#N/A	#N/A	0.384987	#N/A	#N/A	#N/A
snoRNA	-0.0980127	SNR74	#N/A	#N/A	-0.0980127	#N/A	#N/A	#N/A
snoRNA	-0.518697	SNR75	#N/A	#N/A	-0.518697	#N/A	#N/A	#N/A
snoRNA	-0.130478	SNR76	#N/A	#N/A	-0.130478	#N/A	#N/A	#N/A
snoRNA	-0.215815	SNR77	#N/A	#N/A	-0.215815	#N/A	#N/A	#N/A
snoRNA	1.93524	SNR78	#N/A	#N/A	1.93524	#N/A	#N/A	#N/A
snoRNA	0.434907	SNR79	#N/A	#N/A	0.434907	#N/A	#N/A	#N/A
snoRNA	-0.427149	SNR8	#N/A	#N/A	-0.427149	#N/A	#N/A	#N/A
snoRNA	0.44859	SNR80	#N/A	#N/A	0.44859	#N/A	#N/A	#N/A
snoRNA	0.818916	SNR81	#N/A	#N/A	0.818916	#N/A	#N/A	#N/A
snoRNA	0.130883	SNR82	#N/A	#N/A	0.130883	#N/A	#N/A	#N/A
snoRNA	-2.54012	SNR83	#N/A	#N/A	-2.54012	#N/A	#N/A	#N/A
snoRNA	-0.284831	SNR84	#N/A	#N/A	-0.284831	#N/A	#N/A	#N/A
snoRNA	1.25194	SNR85	#N/A	#N/A	1.25194	#N/A	#N/A	#N/A
snoRNA	1.47236	SNR86	#N/A	#N/A	1.47236	#N/A	#N/A	#N/A
snoRNA	0.707434	SNR87	#N/A	#N/A	0.707434	#N/A	#N/A	#N/A
snoRNA	0.475457	SNR9	#N/A	#N/A	0.475457	#N/A	#N/A	#N/A
SUT	0.0639757	SUT/053/468/CUT494	#N/A	#N/A	#N/A	0.0639757	#N/A	#N/A
SUT	2.31214	SUT001	#N/A	#N/A	#N/A	2.31214	#N/A	#N/A
SUT	-4.95407	SUT004	#N/A	#N/A	#N/A	-4.95407	#N/A	#N/A
SUT	0.745855	SUT007	#N/A	#N/A	#N/A	0.745855	#N/A	#N/A
SUT	2.84088	SUT010	#N/A	#N/A	#N/A	2.84088	#N/A	#N/A
SUT	1.45964	SUT014	#N/A	#N/A	#N/A	1.45964	#N/A	#N/A
SUT	2.64569	SUT019	#N/A	#N/A	#N/A	2.64569	#N/A	#N/A
SUT	0.0376444	SUT035	#N/A	#N/A	#N/A	0.0376444	#N/A	#N/A
SUT	1.27502	SUT042	#N/A	#N/A	#N/A	1.27502	#N/A	#N/A
SUT	-0.0905813	SUT049	#N/A	#N/A	#N/A	-0.0905813	#N/A	#N/A
SUT	0.941997	SUT055	#N/A	#N/A	#N/A	0.941997	#N/A	#N/A
SUT	-0.390355	SUT056	#N/A	#N/A	#N/A	-0.390355	#N/A	#N/A
SUT	0.283807	SUT058	#N/A	#N/A	#N/A	0.283807	#N/A	#N/A
SUT	-0.235243	SUT067	#N/A	#N/A	#N/A	-0.235243	#N/A	#N/A
SUT	0.0103875	SUT071/483	#N/A	#N/A	#N/A	0.0103875	#N/A	#N/A
SUT	0.0880641	SUT075	#N/A	#N/A	#N/A	0.0880641	#N/A	#N/A
SUT	-0.62744	SUT083	#N/A	#N/A	#N/A	-0.62744	#N/A	#N/A
SUT	-1.67875	SUT084/SUT499	#N/A	#N/A	#N/A	-1.67875	#N/A	#N/A
SUT	1.02813	SUT085	#N/A	#N/A	#N/A	1.02813	#N/A	#N/A
SUT	-0.0152756	SUT086/CUT102	#N/A	#N/A	#N/A	-0.0152756	#N/A	#N/A
SUT	2.04412	SUT087	#N/A	#N/A	#N/A	2.04412	#N/A	#N/A
SUT	1.67189	SUT089	#N/A	#N/A	#N/A	1.67189	#N/A	#N/A
SUT	1.07861	SUT098	#N/A	#N/A	#N/A	1.07861	#N/A	#N/A
SUT	-0.230573	SUT099	#N/A	#N/A	#N/A	-0.230573	#N/A	#N/A
SUT	-1.44792	SUT107	#N/A	#N/A	#N/A	-1.44792	#N/A	#N/A
SUT	0.0122013	SUT111	#N/A	#N/A	#N/A	0.0122013	#N/A	#N/A
SUT	-2.56104	SUT119	#N/A	#N/A	#N/A	-2.56104	#N/A	#N/A
SUT	0.409267	SUT123	#N/A	#N/A	#N/A	0.409267	#N/A	#N/A
SUT	-3.13036	SUT125	#N/A	#N/A	#N/A	-3.13036	#N/A	#N/A
SUT	-0.670506	SUT126	#N/A	#N/A	#N/A	-0.670506	#N/A	#N/A
SUT	0.00166847	SUT129	#N/A	#N/A	#N/A	0.00166847	#N/A	#N/A
SUT	0.428047	SUT131	#N/A	#N/A	#N/A	0.428047	#N/A	#N/A
SUT	0.0159559	SUT135	#N/A	#N/A	#N/A	0.0159559	#N/A	#N/A
SUT	0.684119	SUT142	#N/A	#N/A	#N/A	0.684119	#N/A	#N/A
SUT	-0.831309	SUT157/579	#N/A	#N/A	#N/A	-0.831309	#N/A	#N/A
SUT	-4.82891	SUT167	#N/A	#N/A	#N/A	-4.82891	#N/A	#N/A
SUT	1.96054	SUT170	#N/A	#N/A	#N/A	1.96054	#N/A	#N/A
SUT	0.467779	SUT171	#N/A	#N/A	#N/A	0.467779	#N/A	#N/A
SUT	0.318926	SUT173	#N/A	#N/A	#N/A	0.318926	#N/A	#N/A
SUT	0.110356	SUT174	#N/A	#N/A	#N/A	0.110356	#N/A	#N/A
SUT	0.824594	SUT193	#N/A	#N/A	#N/A	0.824594	#N/A	#N/A
SUT	-4.15007	SUT211	#N/A	#N/A	#N/A	-4.15007	#N/A	#N/A
SUT	-3.23037	SUT218/655	#N/A	#N/A	#N/A	-3.23037	#N/A	#N/A
SUT	-0.688226	SUT219/656	#N/A	#N/A	#N/A	-0.688226	#N/A	#N/A
SUT	0.394108	SUT229/661	#N/A	#N/A	#N/A	0.394108	#N/A	#N/A
SUT	-5.7191	SUT233/CUT707	#N/A	#N/A	#N/A	-5.7191	#N/A	#N/A
SUT	-0.302708	SUT234	#N/A	#N/A	#N/A	-0.302708	#N/A	#N/A
SUT	-0.26894	SUT239/679	#N/A	#N/A	#N/A	-0.26894	#N/A	#N/A
SUT	-0.527153	SUT249	#N/A	#N/A	#N/A	-0.527153	#N/A	#N/A
SUT	0.382885	SUT259/691	#N/A	#N/A	#N/A	0.382885	#N/A	#N/A
SUT	-0.179113	SUT264	#N/A	#N/A	#N/A	-0.179113	#N/A	#N/A
SUT	0.339568	SUT267/697	#N/A	#N/A	#N/A	0.339568	#N/A	#N/A
SUT	-1.01616	SUT271	#N/A	#N/A	#N/A	-1.01616	#N/A	#N/A
SUT	0.366221	SUT274/698	#N/A	#N/A	#N/A	0.366221	#N/A	#N/A
SUT	0.339333	SUT284/712	#N/A	#N/A	#N/A	0.339333	#N/A	#N/A
SUT	-1.51463	SUT285	#N/A	#N/A	#N/A	-1.51463	#N/A	#N/A
SUT	0.55194	SUT289/717	#N/A	#N/A	#N/A	0.55194	#N/A	#N/A
SUT	0.360478	SUT304/730	#N/A	#N/A	#N/A	0.360478	#N/A	#N/A
SUT	0.338175	SUT305	#N/A	#N/A	#N/A	0.338175	#N/A	#N/A
SUT	-0.0479323	SUT311	#N/A	#N/A	#N/A	-0.0479323	#N/A	#N/A
SUT	-0.276373	SUT329	#N/A	#N/A	#N/A	-0.276373	#N/A	#N/A
SUT	-0.450832	SUT339	#N/A	#N/A	#N/A	-0.450832	#N/A	#N/A
SUT	0.973915	SUT340	#N/A	#N/A	#N/A	0.973915	#N/A	#N/A
SUT	1.03618	SUT346	#N/A	#N/A	#N/A	1.03618	#N/A	#N/A
SUT	-1.2902	SUT347	#N/A	#N/A	#N/A	-1.2902	#N/A	#N/A
SUT	0.14601	SUT348	#N/A	#N/A	#N/A	0.14601	#N/A	#N/A
SUT	-1.61484	SUT349/CUT354	#N/A	#N/A	#N/A	-1.61484	#N/A	#N/A
SUT	-0.540696	SUT354	#N/A	#N/A	#N/A	-0.540696	#N/A	#N/A
SUT	-0.486769	SUT355	#N/A	#N/A	#N/A	-0.486769	#N/A	#N/A
SUT	0.522019	SUT361	#N/A	#N/A	#N/A	0.522019	#N/A	#N/A
SUT	-0.207424	SUT362	#N/A	#N/A	#N/A	-0.207424	#N/A	#N/A
SUT	0.872175	SUT367	#N/A	#N/A	#N/A	0.872175	#N/A	#N/A
SUT	0.349495	SUT370	#N/A	#N/A	#N/A	0.349495	#N/A	#N/A
SUT	0.404625	SUT375	#N/A	#N/A	#N/A	0.404625	#N/A	#N/A
SUT	0.275153	SUT376	#N/A	#N/A	#N/A	0.275153	#N/A	#N/A
SUT	0.216656	SUT385	#N/A	#N/A	#N/A	0.216656	#N/A	#N/A
SUT	-0.000523768	SUT388	#N/A	#N/A	#N/A	-0.000523768	#N/A	#N/A
SUT	0.203817	SUT398	#N/A	#N/A	#N/A	0.203817	#N/A	#N/A
SUT	0.137461	SUT413	#N/A	#N/A	#N/A	0.137461	#N/A	#N/A
SUT	0.341452	SUT414	#N/A	#N/A	#N/A	0.341452	#N/A	#N/A
SUT	-0.869364	SUT417	#N/A	#N/A	#N/A	-0.869364	#N/A	#N/A
SUT	-1.96441	SUT418	#N/A	#N/A	#N/A	-1.96441	#N/A	#N/A
SUT	0.195839	SUT420/CUT425	#N/A	#N/A	#N/A	0.195839	#N/A	#N/A
SUT	0.130681	SUT430	#N/A	#N/A	#N/A	0.130681	#N/A	#N/A
SUT	-0.0230077	SUT431	#N/A	#N/A	#N/A	-0.0230077	#N/A	#N/A
SUT	0.0363372	SUT432	#N/A	#N/A	#N/A	0.0363372	#N/A	#N/A
SUT	0.116342	SUT433	#N/A	#N/A	#N/A	0.116342	#N/A	#N/A
SUT	0.419312	SUT437	#N/A	#N/A	#N/A	0.419312	#N/A	#N/A
SUT	0.40478	SUT441	#N/A	#N/A	#N/A	0.40478	#N/A	#N/A
SUT	-0.0586517	SUT451	#N/A	#N/A	#N/A	-0.0586517	#N/A	#N/A
SUT	-2.85121	SUT456/029	#N/A	#N/A	#N/A	-2.85121	#N/A	#N/A
SUT	-1.19094	SUT457	#N/A	#N/A	#N/A	-1.19094	#N/A	#N/A
SUT	-2.29017	SUT463	#N/A	#N/A	#N/A	-2.29017	#N/A	#N/A
SUT	0.325608	SUT465	#N/A	#N/A	#N/A	0.325608	#N/A	#N/A
SUT	0.126769	SUT467	#N/A	#N/A	#N/A	0.126769	#N/A	#N/A
SUT	-0.0348506	SUT469	#N/A	#N/A	#N/A	-0.0348506	#N/A	#N/A
SUT	-0.835396	SUT471	#N/A	#N/A	#N/A	-0.835396	#N/A	#N/A
SUT	0.113049	SUT473/CUT502	#N/A	#N/A	#N/A	0.113049	#N/A	#N/A
SUT	0.626054	SUT477	#N/A	#N/A	#N/A	0.626054	#N/A	#N/A
SUT	0.596281	SUT479	#N/A	#N/A	#N/A	0.596281	#N/A	#N/A
SUT	-3.01167	SUT480	#N/A	#N/A	#N/A	-3.01167	#N/A	#N/A
SUT	0.497631	SUT492	#N/A	#N/A	#N/A	0.497631	#N/A	#N/A
SUT	-1.22079	SUT493	#N/A	#N/A	#N/A	-1.22079	#N/A	#N/A
SUT	-0.754816	SUT496	#N/A	#N/A	#N/A	-0.754816	#N/A	#N/A
SUT	-1.02029	SUT500	#N/A	#N/A	#N/A	-1.02029	#N/A	#N/A
SUT	-0.127933	SUT501	#N/A	#N/A	#N/A	-0.127933	#N/A	#N/A
SUT	-2.33631	SUT509	#N/A	#N/A	#N/A	-2.33631	#N/A	#N/A
SUT	0.393791	SUT515	#N/A	#N/A	#N/A	0.393791	#N/A	#N/A
SUT	0.795342	SUT518	#N/A	#N/A	#N/A	0.795342	#N/A	#N/A
SUT	0.292564	SUT526	#N/A	#N/A	#N/A	0.292564	#N/A	#N/A
SUT	0.278861	SUT532	#N/A	#N/A	#N/A	0.278861	#N/A	#N/A
SUT	-0.291354	SUT539	#N/A	#N/A	#N/A	-0.291354	#N/A	#N/A
SUT	-0.147558	SUT540	#N/A	#N/A	#N/A	-0.147558	#N/A	#N/A
SUT	-0.839314	SUT543/115	#N/A	#N/A	#N/A	-0.839314	#N/A	#N/A
SUT	-0.345555	SUT546/118	#N/A	#N/A	#N/A	-0.345555	#N/A	#N/A
SUT	-0.045267	SUT553	#N/A	#N/A	#N/A	-0.045267	#N/A	#N/A
SUT	0.129808	SUT558	#N/A	#N/A	#N/A	0.129808	#N/A	#N/A
SUT	0.0215753	SUT570	#N/A	#N/A	#N/A	0.0215753	#N/A	#N/A
SUT	0.683073	SUT571	#N/A	#N/A	#N/A	0.683073	#N/A	#N/A
SUT	-0.792822	SUT581	#N/A	#N/A	#N/A	-0.792822	#N/A	#N/A
SUT	-1.01326	SUT591	#N/A	#N/A	#N/A	-1.01326	#N/A	#N/A
SUT	-1.22138	SUT593	#N/A	#N/A	#N/A	-1.22138	#N/A	#N/A
SUT	-0.909337	SUT602/176	#N/A	#N/A	#N/A	-0.909337	#N/A	#N/A
SUT	0.594072	SUT616	#N/A	#N/A	#N/A	0.594072	#N/A	#N/A
SUT	-3.69287	SUT617	#N/A	#N/A	#N/A	-3.69287	#N/A	#N/A
SUT	1.30831	SUT643	#N/A	#N/A	#N/A	1.30831	#N/A	#N/A
SUT	-1.90073	SUT718	#N/A	#N/A	#N/A	-1.90073	#N/A	#N/A
SUT	0.0480033	SUT722	#N/A	#N/A	#N/A	0.0480033	#N/A	#N/A
SUT	0.230587	SUT725	#N/A	#N/A	#N/A	0.230587	#N/A	#N/A
SUT	0.610157	SUT729/CUT773	#N/A	#N/A	#N/A	0.610157	#N/A	#N/A
SUT	0.151762	SUT733	#N/A	#N/A	#N/A	0.151762	#N/A	#N/A
SUT	-2.87916	SUT737/313	#N/A	#N/A	#N/A	-2.87916	#N/A	#N/A
SUT	-0.0945221	SUT764	#N/A	#N/A	#N/A	-0.0945221	#N/A	#N/A
SUT	-1.08175	SUT770	#N/A	#N/A	#N/A	-1.08175	#N/A	#N/A
SUT	-0.21676	SUT796	#N/A	#N/A	#N/A	-0.21676	#N/A	#N/A
SUT	-0.0541856	SUT798/387	#N/A	#N/A	#N/A	-0.0541856	#N/A	#N/A
SUT	-1.37554	SUT824	#N/A	#N/A	#N/A	-1.37554	#N/A	#N/A
SUT	0.391289	SUT827	#N/A	#N/A	#N/A	0.391289	#N/A	#N/A
SUT	-0.101526	SUT830	#N/A	#N/A	#N/A	-0.101526	#N/A	#N/A
SUT	-0.056399	SUT834	#N/A	#N/A	#N/A	-0.056399	#N/A	#N/A
SUT	0.160798	SUT842/425	#N/A	#N/A	#N/A	0.160798	#N/A	#N/A
SUT	0.00201578	SUT847	#N/A	#N/A	#N/A	0.00201578	#N/A	#N/A
tRNA	-3.12477	tA(AGC)D	#N/A	#N/A	#N/A	#N/A	-3.12477	#N/A
tRNA	-0.598667	tA(AGC)F	#N/A	#N/A	#N/A	#N/A	-0.598667	#N/A
tRNA	-0.718012	tA(AGC)G	#N/A	#N/A	#N/A	#N/A	-0.718012	#N/A
tRNA	-0.36463	tA(AGC)H	#N/A	#N/A	#N/A	#N/A	-0.36463	#N/A
tRNA	-0.358068	tA(AGC)J	#N/A	#N/A	#N/A	#N/A	-0.358068	#N/A
tRNA	-0.806881	tA(AGC)K1	#N/A	#N/A	#N/A	#N/A	-0.806881	#N/A
tRNA	0.244574	tA(AGC)K2	#N/A	#N/A	#N/A	#N/A	0.244574	#N/A
tRNA	-0.549253	tA(AGC)L	#N/A	#N/A	#N/A	#N/A	-0.549253	#N/A
tRNA	-0.0263163	tA(AGC)M1	#N/A	#N/A	#N/A	#N/A	-0.0263163	#N/A
tRNA	-2.82487	tA(AGC)M2	#N/A	#N/A	#N/A	#N/A	-2.82487	#N/A
tRNA	-1.45037	tA(AGC)P	#N/A	#N/A	#N/A	#N/A	-1.45037	#N/A
tRNA	2.40922	tA(UGC)A	#N/A	#N/A	#N/A	#N/A	2.40922	#N/A
tRNA	-0.670306	tA(UGC)E	#N/A	#N/A	#N/A	#N/A	-0.670306	#N/A
tRNA	0.182079	tA(UGC)G	#N/A	#N/A	#N/A	#N/A	0.182079	#N/A
tRNA	-3.93812	tA(UGC)L	#N/A	#N/A	#N/A	#N/A	-3.93812	#N/A
tRNA	-2.89697	tA(UGC)O	#N/A	#N/A	#N/A	#N/A	-2.89697	#N/A
tRNA	-0.373324	tC(GCA)B	#N/A	#N/A	#N/A	#N/A	-0.373324	#N/A
tRNA	0.92905	tC(GCA)G	#N/A	#N/A	#N/A	#N/A	0.92905	#N/A
tRNA	-0.599101	tC(GCA)P1	#N/A	#N/A	#N/A	#N/A	-0.599101	#N/A
tRNA	0.42764	tC(GCA)P2	#N/A	#N/A	#N/A	#N/A	0.42764	#N/A
tRNA	0.300136	tD(GUC)B	#N/A	#N/A	#N/A	#N/A	0.300136	#N/A
tRNA	-1.30212	tD(GUC)D	#N/A	#N/A	#N/A	#N/A	-1.30212	#N/A
tRNA	-0.312451	tD(GUC)G1	#N/A	#N/A	#N/A	#N/A	-0.312451	#N/A
tRNA	-0.102146	tD(GUC)G2	#N/A	#N/A	#N/A	#N/A	-0.102146	#N/A
tRNA	0.665794	tD(GUC)I1	#N/A	#N/A	#N/A	#N/A	0.665794	#N/A
tRNA	1.22111	tD(GUC)I2	#N/A	#N/A	#N/A	#N/A	1.22111	#N/A
tRNA	-3.48565	tD(GUC)J1	#N/A	#N/A	#N/A	#N/A	-3.48565	#N/A
tRNA	-0.376537	tD(GUC)J2	#N/A	#N/A	#N/A	#N/A	-0.376537	#N/A
tRNA	-0.089831	tD(GUC)J3	#N/A	#N/A	#N/A	#N/A	-0.089831	#N/A
tRNA	-0.0451808	tD(GUC)J4	#N/A	#N/A	#N/A	#N/A	-0.0451808	#N/A
tRNA	-0.130096	tD(GUC)K	#N/A	#N/A	#N/A	#N/A	-0.130096	#N/A
tRNA	0.438718	tD(GUC)L1	#N/A	#N/A	#N/A	#N/A	0.438718	#N/A
tRNA	-0.0319851	tD(GUC)L2	#N/A	#N/A	#N/A	#N/A	-0.0319851	#N/A
tRNA	-3.04608	tD(GUC)M	#N/A	#N/A	#N/A	#N/A	-3.04608	#N/A
tRNA	-1.51215	tD(GUC)N	#N/A	#N/A	#N/A	#N/A	-1.51215	#N/A
tRNA	0.447901	tD(GUC)O	#N/A	#N/A	#N/A	#N/A	0.447901	#N/A
tRNA	1.50449	tE(CUC)D	#N/A	#N/A	#N/A	#N/A	1.50449	#N/A
tRNA	-1.69688	tE(CUC)I	#N/A	#N/A	#N/A	#N/A	-1.69688	#N/A
tRNA	0.173762	tE(UUC)B	#N/A	#N/A	#N/A	#N/A	0.173762	#N/A
tRNA	-1.97568	tE(UUC)C	#N/A	#N/A	#N/A	#N/A	-1.97568	#N/A
tRNA	0.546439	tE(UUC)E1	#N/A	#N/A	#N/A	#N/A	0.546439	#N/A
tRNA	0.27769	tE(UUC)E2	#N/A	#N/A	#N/A	#N/A	0.27769	#N/A
tRNA	-1.12245	tE(UUC)E3	#N/A	#N/A	#N/A	#N/A	-1.12245	#N/A
tRNA	0.0583077	tE(UUC)G2	#N/A	#N/A	#N/A	#N/A	0.0583077	#N/A
tRNA	0.3469	tE(UUC)G3	#N/A	#N/A	#N/A	#N/A	0.3469	#N/A
tRNA	0.718156	tE(UUC)I	#N/A	#N/A	#N/A	#N/A	0.718156	#N/A
tRNA	0.239474	tE(UUC)J	#N/A	#N/A	#N/A	#N/A	0.239474	#N/A
tRNA	0.941747	tE(UUC)K	#N/A	#N/A	#N/A	#N/A	0.941747	#N/A
tRNA	0.342461	tE(UUC)K SOE1	#N/A	#N/A	#N/A	#N/A	0.342461	#N/A
tRNA	0.0458998	tE(UUC)L	#N/A	#N/A	#N/A	#N/A	0.0458998	#N/A
tRNA	0.604065	tE(UUC)M	#N/A	#N/A	#N/A	#N/A	0.604065	#N/A
tRNA	-1.85438	tE(UUC)P	#N/A	#N/A	#N/A	#N/A	-1.85438	#N/A
tRNA	-3.55424	tF(GAA)B	#N/A	#N/A	#N/A	#N/A	-3.55424	#N/A
tRNA	0.565494	tF(GAA)D	#N/A	#N/A	#N/A	#N/A	0.565494	#N/A
tRNA	0.092405	tF(GAA)F	#N/A	#N/A	#N/A	#N/A	0.092405	#N/A
tRNA	-0.126762	tF(GAA)G	#N/A	#N/A	#N/A	#N/A	-0.126762	#N/A
tRNA	0.0666474	tF(GAA)H1	#N/A	#N/A	#N/A	#N/A	0.0666474	#N/A
tRNA	-0.613159	tF(GAA)H2	#N/A	#N/A	#N/A	#N/A	-0.613159	#N/A
tRNA	-1.10461	tF(GAA)M	#N/A	#N/A	#N/A	#N/A	-1.10461	#N/A
tRNA	0.192101	tF(GAA)N	#N/A	#N/A	#N/A	#N/A	0.192101	#N/A
tRNA	-0.0696444	tF(GAA)P1	#N/A	#N/A	#N/A	#N/A	-0.0696444	#N/A
tRNA	0.0956052	tF(GAA)P2	#N/A	#N/A	#N/A	#N/A	0.0956052	#N/A
tRNA	0.490598	tG(CCC)D SUF3	#N/A	#N/A	#N/A	#N/A	0.490598	#N/A
tRNA	0.175935	tG(CCC)O SUF5	#N/A	#N/A	#N/A	#N/A	0.175935	#N/A
tRNA	-0.398281	tG(GCC)B	#N/A	#N/A	#N/A	#N/A	-0.398281	#N/A
tRNA	-3.28521	tG(GCC)C SUF16	#N/A	#N/A	#N/A	#N/A	-3.28521	#N/A
tRNA	-2.85982	tG(GCC)D1	#N/A	#N/A	#N/A	#N/A	-2.85982	#N/A
tRNA	0.431929	tG(GCC)D2	#N/A	#N/A	#N/A	#N/A	0.431929	#N/A
tRNA	0.291622	tG(GCC)E	#N/A	#N/A	#N/A	#N/A	0.291622	#N/A
tRNA	0.360434	tG(GCC)F1 SUF20	#N/A	#N/A	#N/A	#N/A	0.360434	#N/A
tRNA	-4.05998	tG(GCC)F2	#N/A	#N/A	#N/A	#N/A	-4.05998	#N/A
tRNA	0.697458	tG(GCC)G1	#N/A	#N/A	#N/A	#N/A	0.697458	#N/A
tRNA	-0.4158	tG(GCC)G2	#N/A	#N/A	#N/A	#N/A	-0.4158	#N/A
tRNA	-2.11914	tG(GCC)J1	#N/A	#N/A	#N/A	#N/A	-2.11914	#N/A
tRNA	-0.109276	tG(GCC)J2	#N/A	#N/A	#N/A	#N/A	-0.109276	#N/A
tRNA	0.0867302	tG(GCC)M	#N/A	#N/A	#N/A	#N/A	0.0867302	#N/A
tRNA	0.109387	tG(GCC)O1	#N/A	#N/A	#N/A	#N/A	0.109387	#N/A
tRNA	0.464572	tG(GCC)O2 SUF17	#N/A	#N/A	#N/A	#N/A	0.464572	#N/A
tRNA	0.317302	tG(GCC)P1	#N/A	#N/A	#N/A	#N/A	0.317302	#N/A
tRNA	-0.657732	tG(GCC)P2	#N/A	#N/A	#N/A	#N/A	-0.657732	#N/A
tRNA	0.00452357	tG(UCC)G SUF4	#N/A	#N/A	#N/A	#N/A	0.00452357	#N/A
tRNA	0.19802	tG(UCC)N SUF6	#N/A	#N/A	#N/A	#N/A	0.19802	#N/A
tRNA	0.190546	tG(UCC)O SUF1	#N/A	#N/A	#N/A	#N/A	0.190546	#N/A
tRNA	0.581814	tH(GUG)E1	#N/A	#N/A	#N/A	#N/A	0.581814	#N/A
tRNA	-2.99224	tH(GUG)E2	#N/A	#N/A	#N/A	#N/A	-2.99224	#N/A
tRNA	0.190174	tH(GUG)G1	#N/A	#N/A	#N/A	#N/A	0.190174	#N/A
tRNA	0.791626	tH(GUG)G2	#N/A	#N/A	#N/A	#N/A	0.791626	#N/A
tRNA	0.321564	tH(GUG)H	#N/A	#N/A	#N/A	#N/A	0.321564	#N/A
tRNA	-0.0759974	tH(GUG)K	#N/A	#N/A	#N/A	#N/A	-0.0759974	#N/A
tRNA	0.307558	tH(GUG)M	#N/A	#N/A	#N/A	#N/A	0.307558	#N/A
tRNA	-0.2946	tI(AAU)B	#N/A	#N/A	#N/A	#N/A	-0.2946	#N/A
tRNA	0.445648	tI(AAU)D	#N/A	#N/A	#N/A	#N/A	0.445648	#N/A
tRNA	0.115341	tI(AAU)E1	#N/A	#N/A	#N/A	#N/A	0.115341	#N/A
tRNA	-4.78646	tI(AAU)E2	#N/A	#N/A	#N/A	#N/A	-4.78646	#N/A
tRNA	0.153955	tI(AAU)G	#N/A	#N/A	#N/A	#N/A	0.153955	#N/A
tRNA	-0.973536	tI(AAU)I1	#N/A	#N/A	#N/A	#N/A	-0.973536	#N/A
tRNA	-1.06443	tI(AAU)I2	#N/A	#N/A	#N/A	#N/A	-1.06443	#N/A
tRNA	-2.09379	tI(AAU)L1	#N/A	#N/A	#N/A	#N/A	-2.09379	#N/A
tRNA	-0.0954387	tI(AAU)L2	#N/A	#N/A	#N/A	#N/A	-0.0954387	#N/A
tRNA	-0.928702	tI(AAU)N1	#N/A	#N/A	#N/A	#N/A	-0.928702	#N/A
tRNA	0.300497	tI(AAU)N2	#N/A	#N/A	#N/A	#N/A	0.300497	#N/A
tRNA	0.516369	tI(AAU)P1	#N/A	#N/A	#N/A	#N/A	0.516369	#N/A
tRNA	0.048499	tI(AAU)P2	#N/A	#N/A	#N/A	#N/A	0.048499	#N/A
tRNA	-0.676766	tI(UAU)D	#N/A	#N/A	#N/A	#N/A	-0.676766	#N/A
tRNA	-0.258558	tI(UAU)L	#N/A	#N/A	#N/A	#N/A	-0.258558	#N/A
tRNA	-2.89214	tK(CUU)C	#N/A	#N/A	#N/A	#N/A	-2.89214	#N/A
tRNA	0.198973	tK(CUU)D1	#N/A	#N/A	#N/A	#N/A	0.198973	#N/A
tRNA	0.355414	tK(CUU)D2	#N/A	#N/A	#N/A	#N/A	0.355414	#N/A
tRNA	0.207245	tK(CUU)E1	#N/A	#N/A	#N/A	#N/A	0.207245	#N/A
tRNA	-1.35915	tK(CUU)E2	#N/A	#N/A	#N/A	#N/A	-1.35915	#N/A
tRNA	-0.487555	tK(CUU)F	#N/A	#N/A	#N/A	#N/A	-0.487555	#N/A
tRNA	-2.38891	tK(CUU)G1	#N/A	#N/A	#N/A	#N/A	-2.38891	#N/A
tRNA	-0.0150651	tK(CUU)G2	#N/A	#N/A	#N/A	#N/A	-0.0150651	#N/A
tRNA	-4.46876	tK(CUU)G3	#N/A	#N/A	#N/A	#N/A	-4.46876	#N/A
tRNA	-0.245182	tK(CUU)I	#N/A	#N/A	#N/A	#N/A	-0.245182	#N/A
tRNA	0.301732	tK(CUU)J	#N/A	#N/A	#N/A	#N/A	0.301732	#N/A
tRNA	-0.541018	tK(CUU)K	#N/A	#N/A	#N/A	#N/A	-0.541018	#N/A
tRNA	-0.568818	tK(CUU)M	#N/A	#N/A	#N/A	#N/A	-0.568818	#N/A
tRNA	0.482949	tK(CUU)P	#N/A	#N/A	#N/A	#N/A	0.482949	#N/A
tRNA	-1.04668	tK(UUU)D	#N/A	#N/A	#N/A	#N/A	-1.04668	#N/A
tRNA	-1.94423	tK(UUU)G1	#N/A	#N/A	#N/A	#N/A	-1.94423	#N/A
tRNA	-0.750334	tK(UUU)G2	#N/A	#N/A	#N/A	#N/A	-0.750334	#N/A
tRNA	-0.331432	tK(UUU)K	#N/A	#N/A	#N/A	#N/A	-0.331432	#N/A
tRNA	0.408612	tK(UUU)L	#N/A	#N/A	#N/A	#N/A	0.408612	#N/A
tRNA	-2.36883	tK(UUU)O	#N/A	#N/A	#N/A	#N/A	-2.36883	#N/A
tRNA	-0.566303	tK(UUU)P	#N/A	#N/A	#N/A	#N/A	-0.566303	#N/A
tRNA	0.0128429	tL(CAA)A SUP56	#N/A	#N/A	#N/A	#N/A	0.0128429	#N/A
tRNA	-0.784331	tL(CAA)C SUP53	#N/A	#N/A	#N/A	#N/A	-0.784331	#N/A
tRNA	0.342397	tL(CAA)D	#N/A	#N/A	#N/A	#N/A	0.342397	#N/A
tRNA	0.277575	tL(CAA)G1	#N/A	#N/A	#N/A	#N/A	0.277575	#N/A
tRNA	0.479231	tL(CAA)G2 SUP54	#N/A	#N/A	#N/A	#N/A	0.479231	#N/A
tRNA	0.130587	tL(CAA)G3	#N/A	#N/A	#N/A	#N/A	0.130587	#N/A
tRNA	0.434051	tL(CAA)K	#N/A	#N/A	#N/A	#N/A	0.434051	#N/A
tRNA	-2.42335	tL(CAA)L	#N/A	#N/A	#N/A	#N/A	-2.42335	#N/A
tRNA	0.23922	tL(CAA)M	#N/A	#N/A	#N/A	#N/A	0.23922	#N/A
tRNA	0.249605	tL(CAA)N	#N/A	#N/A	#N/A	#N/A	0.249605	#N/A
tRNA	0.986101	tL(GAG)G	#N/A	#N/A	#N/A	#N/A	0.986101	#N/A
tRNA	0.59031	tL(UAA)B1	#N/A	#N/A	#N/A	#N/A	0.59031	#N/A
tRNA	0.347933	tL(UAA)B2	#N/A	#N/A	#N/A	#N/A	0.347933	#N/A
tRNA	0.441108	tL(UAA)D	#N/A	#N/A	#N/A	#N/A	0.441108	#N/A
tRNA	0.628444	tL(UAA)J SUP51	#N/A	#N/A	#N/A	#N/A	0.628444	#N/A
tRNA	0.194878	tL(UAA)K	#N/A	#N/A	#N/A	#N/A	0.194878	#N/A
tRNA	-0.0578311	tL(UAA)L	#N/A	#N/A	#N/A	#N/A	-0.0578311	#N/A
tRNA	0.0947107	tL(UAA)N	#N/A	#N/A	#N/A	#N/A	0.0947107	#N/A
tRNA	-0.687594	tL(UAG)J	#N/A	#N/A	#N/A	#N/A	-0.687594	#N/A
tRNA	-0.0236491	tL(UAG)L1	#N/A	#N/A	#N/A	#N/A	-0.0236491	#N/A
tRNA	-0.378475	tL(UAG)L2	#N/A	#N/A	#N/A	#N/A	-0.378475	#N/A
tRNA	-1.04385	tM(CAU)C	#N/A	#N/A	#N/A	#N/A	-1.04385	#N/A
tRNA	-1.43447	tN(GUU)C	#N/A	#N/A	#N/A	#N/A	-1.43447	#N/A
tRNA	0.511455	tN(GUU)F	#N/A	#N/A	#N/A	#N/A	0.511455	#N/A
tRNA	0.413436	tN(GUU)G	#N/A	#N/A	#N/A	#N/A	0.413436	#N/A
tRNA	-1.65056	tN(GUU)K	#N/A	#N/A	#N/A	#N/A	-1.65056	#N/A
tRNA	0.712936	tN(GUU)L	#N/A	#N/A	#N/A	#N/A	0.712936	#N/A
tRNA	-1.91484	tN(GUU)N1	#N/A	#N/A	#N/A	#N/A	-1.91484	#N/A
tRNA	0.238079	tN(GUU)N2	#N/A	#N/A	#N/A	#N/A	0.238079	#N/A
tRNA	0.393613	tN(GUU)O1	#N/A	#N/A	#N/A	#N/A	0.393613	#N/A
tRNA	0.317102	tN(GUU)O2	#N/A	#N/A	#N/A	#N/A	0.317102	#N/A
tRNA	-1.04534	tN(GUU)P	#N/A	#N/A	#N/A	#N/A	-1.04534	#N/A
tRNA	-0.424587	tP(AGG)C SUF2	#N/A	#N/A	#N/A	#N/A	-0.424587	#N/A
tRNA	-1.94651	tP(AGG)N SUF10	#N/A	#N/A	#N/A	#N/A	-1.94651	#N/A
tRNA	-2.23132	tP(UGG)A TRN1	#N/A	#N/A	#N/A	#N/A	-2.23132	#N/A
tRNA	-0.00274917	tP(UGG)H SUF8	#N/A	#N/A	#N/A	#N/A	-0.00274917	#N/A
tRNA	-2.31915	tP(UGG)L	#N/A	#N/A	#N/A	#N/A	-2.31915	#N/A
tRNA	-0.0254259	tP(UGG)M SUF7	#N/A	#N/A	#N/A	#N/A	-0.0254259	#N/A
tRNA	-0.645463	tP(UGG)N1	#N/A	#N/A	#N/A	#N/A	-0.645463	#N/A
tRNA	0.0211855	tP(UGG)N2	#N/A	#N/A	#N/A	#N/A	0.0211855	#N/A
tRNA	0.206709	tP(UGG)O1	#N/A	#N/A	#N/A	#N/A	0.206709	#N/A
tRNA	0.285763	tP(UGG)O2 SUF11	#N/A	#N/A	#N/A	#N/A	0.285763	#N/A
tRNA	-1.31776	tP(UGG)O3	#N/A	#N/A	#N/A	#N/A	-1.31776	#N/A
tRNA	1.17994	tPUGG)F SUF9	#N/A	#N/A	#N/A	#N/A	1.17994	#N/A
tRNA	0.994948	tQ(CUG)M CDC65	#N/A	#N/A	#N/A	#N/A	0.994948	#N/A
tRNA	0.237109	tQ(UUG)B	#N/A	#N/A	#N/A	#N/A	0.237109	#N/A
tRNA	0.0903587	tQ(UUG)C	#N/A	#N/A	#N/A	#N/A	0.0903587	#N/A
tRNA	-0.587964	tQ(UUG)D1	#N/A	#N/A	#N/A	#N/A	-0.587964	#N/A
tRNA	-2.35906	tQ(UUG)D2	#N/A	#N/A	#N/A	#N/A	-2.35906	#N/A
tRNA	1.31595	tQ(UUG)D3	#N/A	#N/A	#N/A	#N/A	1.31595	#N/A
tRNA	0.539551	tQ(UUG)E1	#N/A	#N/A	#N/A	#N/A	0.539551	#N/A
tRNA	1.31463	tQ(UUG)E2	#N/A	#N/A	#N/A	#N/A	1.31463	#N/A
tRNA	0.448254	tQ(UUG)H	#N/A	#N/A	#N/A	#N/A	0.448254	#N/A
tRNA	-1.48953	tQ(UUG)L	#N/A	#N/A	#N/A	#N/A	-1.48953	#N/A
tRNA	0.0782382	tR(ACG)D	#N/A	#N/A	#N/A	#N/A	0.0782382	#N/A
tRNA	0.285687	tR(ACG)E	#N/A	#N/A	#N/A	#N/A	0.285687	#N/A
tRNA	0.558315	tR(ACG)J	#N/A	#N/A	#N/A	#N/A	0.558315	#N/A
tRNA	0.0627213	tR(ACG)K	#N/A	#N/A	#N/A	#N/A	0.0627213	#N/A
tRNA	-2.43012	tR(ACG)L	#N/A	#N/A	#N/A	#N/A	-2.43012	#N/A
tRNA	-0.70029	tR(ACG)O	#N/A	#N/A	#N/A	#N/A	-0.70029	#N/A
tRNA	-3.3041	tR(CCG)L TRR4	#N/A	#N/A	#N/A	#N/A	-3.3041	#N/A
tRNA	-7.15973	tR(CCU)J HSX1	#N/A	#N/A	#N/A	#N/A	-7.15973	#N/A
tRNA	-1.92592	tR(UCU)B	#N/A	#N/A	#N/A	#N/A	-1.92592	#N/A
tRNA	-1.72719	tR(UCU)D	#N/A	#N/A	#N/A	#N/A	-1.72719	#N/A
tRNA	-4.73139	tR(UCU)E	#N/A	#N/A	#N/A	#N/A	-4.73139	#N/A
tRNA	-2.31782	tR(UCU)G1	#N/A	#N/A	#N/A	#N/A	-2.31782	#N/A
tRNA	0.250983	tR(UCU)G2	#N/A	#N/A	#N/A	#N/A	0.250983	#N/A
tRNA	0.218178	tR(UCU)G3	#N/A	#N/A	#N/A	#N/A	0.218178	#N/A
tRNA	0.613725	tR(UCU)J1	#N/A	#N/A	#N/A	#N/A	0.613725	#N/A
tRNA	-0.0548795	tR(UCU)J2	#N/A	#N/A	#N/A	#N/A	-0.0548795	#N/A
tRNA	-0.687869	tR(UCU)K	#N/A	#N/A	#N/A	#N/A	-0.687869	#N/A
tRNA	0.762003	tR(UCU)M1	#N/A	#N/A	#N/A	#N/A	0.762003	#N/A
tRNA	0.392058	tR(UCU)M2	#N/A	#N/A	#N/A	#N/A	0.392058	#N/A
tRNA	-1.58689	tS(AGA)A	#N/A	#N/A	#N/A	#N/A	-1.58689	#N/A
tRNA	-2.32644	tS(AGA)B	#N/A	#N/A	#N/A	#N/A	-2.32644	#N/A
tRNA	-0.253184	tS(AGA)D1	#N/A	#N/A	#N/A	#N/A	-0.253184	#N/A
tRNA	-0.872153	tS(AGA)D2	#N/A	#N/A	#N/A	#N/A	-0.872153	#N/A
tRNA	-0.150919	tS(AGA)D3	#N/A	#N/A	#N/A	#N/A	-0.150919	#N/A
tRNA	-0.034788	tS(AGA)E	#N/A	#N/A	#N/A	#N/A	-0.034788	#N/A
tRNA	-1.93233	tS(AGA)G	#N/A	#N/A	#N/A	#N/A	-1.93233	#N/A
tRNA	0.0648263	tS(AGA)H	#N/A	#N/A	#N/A	#N/A	0.0648263	#N/A
tRNA	-2.7712	tS(AGA)J	#N/A	#N/A	#N/A	#N/A	-2.7712	#N/A
tRNA	0.200026	tS(AGA)L	#N/A	#N/A	#N/A	#N/A	0.200026	#N/A
tRNA	-1.97975	tS(AGA)M	#N/A	#N/A	#N/A	#N/A	-1.97975	#N/A
tRNA	-0.0429443	tS(CGA)C SUP61	#N/A	#N/A	#N/A	#N/A	-0.0429443	#N/A
tRNA	0.822058	tS(GCU)F	#N/A	#N/A	#N/A	#N/A	0.822058	#N/A
tRNA	-0.887932	tS(GCU)L	#N/A	#N/A	#N/A	#N/A	-0.887932	#N/A
tRNA	-0.151325	tS(GCU)O	#N/A	#N/A	#N/A	#N/A	-0.151325	#N/A
tRNA	0.270917	tS(UGA)I SUP17	#N/A	#N/A	#N/A	#N/A	0.270917	#N/A
tRNA	-0.360587	tS(UGA)P SUP16	#N/A	#N/A	#N/A	#N/A	-0.360587	#N/A
tRNA	0.40769	tT(AGU)B	#N/A	#N/A	#N/A	#N/A	0.40769	#N/A
tRNA	-0.320315	tT(AGU)C	#N/A	#N/A	#N/A	#N/A	-0.320315	#N/A
tRNA	-3.90959	tT(AGU)D	#N/A	#N/A	#N/A	#N/A	-3.90959	#N/A
tRNA	-2.96285	tT(AGU)H	#N/A	#N/A	#N/A	#N/A	-2.96285	#N/A
tRNA	-0.621449	tT(AGU)I1	#N/A	#N/A	#N/A	#N/A	-0.621449	#N/A
tRNA	0.0603836	tT(AGU)I2	#N/A	#N/A	#N/A	#N/A	0.0603836	#N/A
tRNA	-0.909401	tT(AGU)J	#N/A	#N/A	#N/A	#N/A	-0.909401	#N/A
tRNA	-0.724653	tT(AGU)N1	#N/A	#N/A	#N/A	#N/A	-0.724653	#N/A
tRNA	-1.83894	tT(AGU)N2	#N/A	#N/A	#N/A	#N/A	-1.83894	#N/A
tRNA	-0.0235056	tT(AGU)O1	#N/A	#N/A	#N/A	#N/A	-0.0235056	#N/A
tRNA	-2.77096	tT(AGU)O2	#N/A	#N/A	#N/A	#N/A	-2.77096	#N/A
tRNA	-2.67464	tT(CGU)K TRT2	#N/A	#N/A	#N/A	#N/A	-2.67464	#N/A
tRNA	1.16087	tT(UGU)G1	#N/A	#N/A	#N/A	#N/A	1.16087	#N/A
tRNA	0.000539269	tT(UGU)G2	#N/A	#N/A	#N/A	#N/A	0.000539269	#N/A
tRNA	-0.129315	tT(UGU)H	#N/A	#N/A	#N/A	#N/A	-0.129315	#N/A
tRNA	0.334099	tT(UGU)P	#N/A	#N/A	#N/A	#N/A	0.334099	#N/A
tRNA	-0.0382927	tV(AAC)E1	#N/A	#N/A	#N/A	#N/A	-0.0382927	#N/A
tRNA	-0.767724	tV(AAC)E2	#N/A	#N/A	#N/A	#N/A	-0.767724	#N/A
tRNA	-4.5112	tV(AAC)G1	#N/A	#N/A	#N/A	#N/A	-4.5112	#N/A
tRNA	0.740874	tV(AAC)G2	#N/A	#N/A	#N/A	#N/A	0.740874	#N/A
tRNA	0.293127	tV(AAC)G3	#N/A	#N/A	#N/A	#N/A	0.293127	#N/A
tRNA	0.712634	tV(AAC)H	#N/A	#N/A	#N/A	#N/A	0.712634	#N/A
tRNA	-0.179202	tV(AAC)J	#N/A	#N/A	#N/A	#N/A	-0.179202	#N/A
tRNA	-2.19627	tV(AAC)K1	#N/A	#N/A	#N/A	#N/A	-2.19627	#N/A
tRNA	0.325241	tV(AAC)K2	#N/A	#N/A	#N/A	#N/A	0.325241	#N/A
tRNA	-0.923858	tV(AAC)L	#N/A	#N/A	#N/A	#N/A	-0.923858	#N/A
tRNA	0.626867	tV(AAC)M1	#N/A	#N/A	#N/A	#N/A	0.626867	#N/A
tRNA	-1.37943	tV(AAC)M2	#N/A	#N/A	#N/A	#N/A	-1.37943	#N/A
tRNA	-1.48769	tV(AAC)M3	#N/A	#N/A	#N/A	#N/A	-1.48769	#N/A
tRNA	-4.33481	tV(AAC)O	#N/A	#N/A	#N/A	#N/A	-4.33481	#N/A
tRNA	-5.68299	tV(CAC)D	#N/A	#N/A	#N/A	#N/A	-5.68299	#N/A
tRNA	-1.5585	tV(CAC)H	#N/A	#N/A	#N/A	#N/A	-1.5585	#N/A
tRNA	-0.559593	tV(UAC)B	#N/A	#N/A	#N/A	#N/A	-0.559593	#N/A
tRNA	-3.56555	tV(UAC)D	#N/A	#N/A	#N/A	#N/A	-3.56555	#N/A
tRNA	-0.299154	tW(CCA)G1	#N/A	#N/A	#N/A	#N/A	-0.299154	#N/A
tRNA	-0.410544	tW(CCA)G2	#N/A	#N/A	#N/A	#N/A	-0.410544	#N/A
tRNA	-0.14683	tW(CCA)J	#N/A	#N/A	#N/A	#N/A	-0.14683	#N/A
tRNA	-0.111049	tW(CCA)K	#N/A	#N/A	#N/A	#N/A	-0.111049	#N/A
tRNA	-2.13391	tW(CCA)M	#N/A	#N/A	#N/A	#N/A	-2.13391	#N/A
tRNA	-5.12711	tW(CCA)P	#N/A	#N/A	#N/A	#N/A	-5.12711	#N/A
tRNA	-1.12226	tX(XXX)D	#N/A	#N/A	#N/A	#N/A	-1.12226	#N/A
tRNA	0.239878	tY(GUA)D SUP2	#N/A	#N/A	#N/A	#N/A	0.239878	#N/A
tRNA	-1.03079	tY(GUA)F1 SUP11	#N/A	#N/A	#N/A	#N/A	-1.03079	#N/A
tRNA	-1.62551	tY(GUA)F2SUP6	#N/A	#N/A	#N/A	#N/A	-1.62551	#N/A
tRNA	-0.0637833	tY(GUA)J1 SUP7	#N/A	#N/A	#N/A	#N/A	-0.0637833	#N/A
tRNA	0.450646	ty(GUA)J2 SUP4	#N/A	#N/A	#N/A	#N/A	0.450646	#N/A
tRNA	-0.12498	ty(GUA)M1 SUP5	#N/A	#N/A	#N/A	#N/A	-0.12498	#N/A
tRNA	-0.135222	tY(GUA)M2 SUP8	#N/A	#N/A	#N/A	#N/A	-0.135222	#N/A
tRNA	-0.0457116	tY(GUA)O SUP3	#N/A	#N/A	#N/A	#N/A	-0.0457116	#N/A
snRNA	-1.00996	U1 snRNA SNR19	#N/A	#N/A	#N/A	#N/A	#N/A	-1.00996
snRNA	-3.51014	U2 snRNA snR20 LSR1	#N/A	#N/A	#N/A	#N/A	#N/A	-3.51014
snRNA	-2.77552	U4 snRNA SNR14	#N/A	#N/A	#N/A	#N/A	#N/A	-2.77552
snRNA	-0.140893	U5 snRNA SNR7	#N/A	#N/A	#N/A	#N/A	#N/A	-0.140893
snRNA	-1.41456	U6 snRNA SNR6	#N/A	#N/A	#N/A	#N/A	#N/A	-1.41456

## Sheet: ESS vs LSS plot
Type	ESS vs LSS log FC	ID	CUT	ncRNA	snoRNA	SUT	tRNA	snRNA
CUT	5.82054	CUT001/437	5.82054	#N/A	#N/A	#N/A	#N/A	#N/A
CUT	1.78485	CUT002	1.78485	#N/A	#N/A	#N/A	#N/A	#N/A
CUT	4.24669	CUT005	4.24669	#N/A	#N/A	#N/A	#N/A	#N/A
CUT	2.62103	CUT007	2.62103	#N/A	#N/A	#N/A	#N/A	#N/A
CUT	-1.04634	CUT008	-1.04634	#N/A	#N/A	#N/A	#N/A	#N/A
CUT	0.354785	CUT015	0.354785	#N/A	#N/A	#N/A	#N/A	#N/A
CUT	-0.0908866	CUT040	-0.0908866	#N/A	#N/A	#N/A	#N/A	#N/A
CUT	1.42095	CUT058	1.42095	#N/A	#N/A	#N/A	#N/A	#N/A
CUT	2.79795	CUT060	2.79795	#N/A	#N/A	#N/A	#N/A	#N/A
CUT	10.7468	CUT083	10.7468	#N/A	#N/A	#N/A	#N/A	#N/A
CUT	-0.998425	CUT084/SUT068	-0.998425	#N/A	#N/A	#N/A	#N/A	#N/A
CUT	2.97959	CUT095	2.97959	#N/A	#N/A	#N/A	#N/A	#N/A
CUT	5.92044	CUT103	5.92044	#N/A	#N/A	#N/A	#N/A	#N/A
CUT	0.0470167	CUT123	0.0470167	#N/A	#N/A	#N/A	#N/A	#N/A
CUT	0.32754	CUT142	0.32754	#N/A	#N/A	#N/A	#N/A	#N/A
CUT	3.25506	CUT150	3.25506	#N/A	#N/A	#N/A	#N/A	#N/A
CUT	3.20174	CUT170	3.20174	#N/A	#N/A	#N/A	#N/A	#N/A
CUT	1.72857	CUT213	1.72857	#N/A	#N/A	#N/A	#N/A	#N/A
CUT	1.09698	CUT213/690	1.09698	#N/A	#N/A	#N/A	#N/A	#N/A
CUT	-0.797989	CUT217	-0.797989	#N/A	#N/A	#N/A	#N/A	#N/A
CUT	4.41653	CUT238	4.41653	#N/A	#N/A	#N/A	#N/A	#N/A
CUT	-0.431461	CUT244	-0.431461	#N/A	#N/A	#N/A	#N/A	#N/A
CUT	2.43516	CUT248	2.43516	#N/A	#N/A	#N/A	#N/A	#N/A
CUT	1.44052	CUT277	1.44052	#N/A	#N/A	#N/A	#N/A	#N/A
CUT	2.07658	CUT296	2.07658	#N/A	#N/A	#N/A	#N/A	#N/A
CUT	1.42936	CUT296/SUT301	1.42936	#N/A	#N/A	#N/A	#N/A	#N/A
CUT	3.60071	CUT298/771	3.60071	#N/A	#N/A	#N/A	#N/A	#N/A
CUT	-1.78508	CUT315	-1.78508	#N/A	#N/A	#N/A	#N/A	#N/A
CUT	-0.16132	CUT320	-0.16132	#N/A	#N/A	#N/A	#N/A	#N/A
CUT	3.09645	CUT332	3.09645	#N/A	#N/A	#N/A	#N/A	#N/A
CUT	1.00721	CUT353/SUT758	1.00721	#N/A	#N/A	#N/A	#N/A	#N/A
CUT	2.61786	CUT356	2.61786	#N/A	#N/A	#N/A	#N/A	#N/A
CUT	2.94954	CUT374	2.94954	#N/A	#N/A	#N/A	#N/A	#N/A
CUT	1.58668	CUT378	1.58668	#N/A	#N/A	#N/A	#N/A	#N/A
CUT	-1.16095	CUT379	-1.16095	#N/A	#N/A	#N/A	#N/A	#N/A
CUT	-0.101786	CUT424	-0.101786	#N/A	#N/A	#N/A	#N/A	#N/A
CUT	-0.644755	CUT436	-0.644755	#N/A	#N/A	#N/A	#N/A	#N/A
CUT	2.95757	CUT441	2.95757	#N/A	#N/A	#N/A	#N/A	#N/A
CUT	-1.17008	CUT442	-1.17008	#N/A	#N/A	#N/A	#N/A	#N/A
CUT	-0.151512	CUT458	-0.151512	#N/A	#N/A	#N/A	#N/A	#N/A
CUT	2.61841	CUT461	2.61841	#N/A	#N/A	#N/A	#N/A	#N/A
CUT	-1.46247	CUT462	-1.46247	#N/A	#N/A	#N/A	#N/A	#N/A
CUT	-1.96237	CUT465	-1.96237	#N/A	#N/A	#N/A	#N/A	#N/A
CUT	-1.72072	CUT468	-1.72072	#N/A	#N/A	#N/A	#N/A	#N/A
CUT	7.07306	CUT474	7.07306	#N/A	#N/A	#N/A	#N/A	#N/A
CUT	2.81496	CUT523	2.81496	#N/A	#N/A	#N/A	#N/A	#N/A
CUT	1.16274	CUT541/542/SUT503	1.16274	#N/A	#N/A	#N/A	#N/A	#N/A
CUT	4.16686	CUT546	4.16686	#N/A	#N/A	#N/A	#N/A	#N/A
CUT	4.16158	CUT547	4.16158	#N/A	#N/A	#N/A	#N/A	#N/A
CUT	2.09707	CUT572	2.09707	#N/A	#N/A	#N/A	#N/A	#N/A
CUT	0.0329949	CUT575	0.0329949	#N/A	#N/A	#N/A	#N/A	#N/A
CUT	2.52202	CUT634	2.52202	#N/A	#N/A	#N/A	#N/A	#N/A
CUT	0.48227	CUT645	0.48227	#N/A	#N/A	#N/A	#N/A	#N/A
CUT	-1.18046	CUT666	-1.18046	#N/A	#N/A	#N/A	#N/A	#N/A
CUT	2.06447	CUT672	2.06447	#N/A	#N/A	#N/A	#N/A	#N/A
CUT	2.52461	CUT764	2.52461	#N/A	#N/A	#N/A	#N/A	#N/A
CUT	-1.54043	CUT775/SUT307	-1.54043	#N/A	#N/A	#N/A	#N/A	#N/A
CUT	1.34819	CUT782	1.34819	#N/A	#N/A	#N/A	#N/A	#N/A
CUT	4.47526	CUT816	4.47526	#N/A	#N/A	#N/A	#N/A	#N/A
CUT	3.35319	CUT827	3.35319	#N/A	#N/A	#N/A	#N/A	#N/A
CUT	1.08341	CUT873	1.08341	#N/A	#N/A	#N/A	#N/A	#N/A
ncRNA	-1.95003	ncRNA NME1	#N/A	-1.95003	#N/A	#N/A	#N/A	#N/A
ncRNA	-1.42633	ncRNA RPR1	#N/A	-1.42633	#N/A	#N/A	#N/A	#N/A
ncRNA	-1.42282	ncRNA RUF20	#N/A	-1.42282	#N/A	#N/A	#N/A	#N/A
ncRNA	-0.11544	ncRNA RUF21	#N/A	-0.11544	#N/A	#N/A	#N/A	#N/A
ncRNA	2.36345	ncRNA RUF22	#N/A	2.36345	#N/A	#N/A	#N/A	#N/A
ncRNA	-0.942183	ncRNA SCR1	#N/A	-0.942183	#N/A	#N/A	#N/A	#N/A
ncRNA	-1.6515	ncRNA TLC1	#N/A	-1.6515	#N/A	#N/A	#N/A	#N/A
snoRNA	0.590669	SNR10	#N/A	#N/A	0.590669	#N/A	#N/A	#N/A
snoRNA	1.86802	SNR11	#N/A	#N/A	1.86802	#N/A	#N/A	#N/A
snoRNA	5.57626	SNR128	#N/A	#N/A	5.57626	#N/A	#N/A	#N/A
snoRNA	1.72329	SNR128/SNR190	#N/A	#N/A	1.72329	#N/A	#N/A	#N/A
snoRNA	3.45722	SNR13	#N/A	#N/A	3.45722	#N/A	#N/A	#N/A
snoRNA	-0.421462	SNR161	#N/A	#N/A	-0.421462	#N/A	#N/A	#N/A
snoRNA	1.19605	SNR17A	#N/A	#N/A	1.19605	#N/A	#N/A	#N/A
snoRNA	-1.74708	SNR17B	#N/A	#N/A	-1.74708	#N/A	#N/A	#N/A
snoRNA	1.77797	SNR189	#N/A	#N/A	1.77797	#N/A	#N/A	#N/A
snoRNA	-0.975842	SNR190	#N/A	#N/A	-0.975842	#N/A	#N/A	#N/A
snoRNA	2.54781	SNR3	#N/A	#N/A	2.54781	#N/A	#N/A	#N/A
snoRNA	5.27978	SNR30	#N/A	#N/A	5.27978	#N/A	#N/A	#N/A
snoRNA	-0.671427	SNR31	#N/A	#N/A	-0.671427	#N/A	#N/A	#N/A
snoRNA	6.16296	SNR32	#N/A	#N/A	6.16296	#N/A	#N/A	#N/A
snoRNA	-0.841274	SNR33	#N/A	#N/A	-0.841274	#N/A	#N/A	#N/A
snoRNA	-2.35421	SNR34	#N/A	#N/A	-2.35421	#N/A	#N/A	#N/A
snoRNA	2.30864	SNR35	#N/A	#N/A	2.30864	#N/A	#N/A	#N/A
snoRNA	0.676008	SNR36	#N/A	#N/A	0.676008	#N/A	#N/A	#N/A
snoRNA	4.4353	SNR37	#N/A	#N/A	4.4353	#N/A	#N/A	#N/A
snoRNA	0.0793007	SNR39B	#N/A	#N/A	0.0793007	#N/A	#N/A	#N/A
snoRNA	0.425394	SNR4	#N/A	#N/A	0.425394	#N/A	#N/A	#N/A
snoRNA	1.80894	SNR40	#N/A	#N/A	1.80894	#N/A	#N/A	#N/A
snoRNA	3.32933	SNR41	#N/A	#N/A	3.32933	#N/A	#N/A	#N/A
snoRNA	1.73715	SNR42	#N/A	#N/A	1.73715	#N/A	#N/A	#N/A
snoRNA	3.51412	SNR43	#N/A	#N/A	3.51412	#N/A	#N/A	#N/A
snoRNA	4.60168	SNR45	#N/A	#N/A	4.60168	#N/A	#N/A	#N/A
snoRNA	1.30632	SNR46	#N/A	#N/A	1.30632	#N/A	#N/A	#N/A
snoRNA	3.344	SNR47	#N/A	#N/A	3.344	#N/A	#N/A	#N/A
snoRNA	4.97445	SNR48	#N/A	#N/A	4.97445	#N/A	#N/A	#N/A
snoRNA	1.99382	SNR49	#N/A	#N/A	1.99382	#N/A	#N/A	#N/A
snoRNA	-0.0507927	SNR5	#N/A	#N/A	-0.0507927	#N/A	#N/A	#N/A
snoRNA	-0.25929	SNR50	#N/A	#N/A	-0.25929	#N/A	#N/A	#N/A
snoRNA	-1.42443	SNR51	#N/A	#N/A	-1.42443	#N/A	#N/A	#N/A
snoRNA	3.48708	SNR51/70/41	#N/A	#N/A	3.48708	#N/A	#N/A	#N/A
snoRNA	3.53554	SNR52	#N/A	#N/A	3.53554	#N/A	#N/A	#N/A
snoRNA	4.16413	SNR53	#N/A	#N/A	4.16413	#N/A	#N/A	#N/A
snoRNA	0.171903	SNR53/67	#N/A	#N/A	0.171903	#N/A	#N/A	#N/A
snoRNA	-0.28726	SNR55	#N/A	#N/A	-0.28726	#N/A	#N/A	#N/A
snoRNA	-0.353132	SNR56	#N/A	#N/A	-0.353132	#N/A	#N/A	#N/A
snoRNA	3.96893	SNR57	#N/A	#N/A	3.96893	#N/A	#N/A	#N/A
snoRNA	3.70501	SNR58	#N/A	#N/A	3.70501	#N/A	#N/A	#N/A
snoRNA	-0.3786	SNR60(overlap?)	#N/A	#N/A	-0.3786	#N/A	#N/A	#N/A
snoRNA	5.38159	SNR61	#N/A	#N/A	5.38159	#N/A	#N/A	#N/A
snoRNA	1.63226	SNR61/55/57	#N/A	#N/A	1.63226	#N/A	#N/A	#N/A
snoRNA	1.17812	SNR62	#N/A	#N/A	1.17812	#N/A	#N/A	#N/A
snoRNA	-1.26655	SNR63	#N/A	#N/A	-1.26655	#N/A	#N/A	#N/A
snoRNA	5.35646	SNR64	#N/A	#N/A	5.35646	#N/A	#N/A	#N/A
snoRNA	1.37302	SNR65	#N/A	#N/A	1.37302	#N/A	#N/A	#N/A
snoRNA	-0.399156	SNR66	#N/A	#N/A	-0.399156	#N/A	#N/A	#N/A
snoRNA	5.91855	SNR67	#N/A	#N/A	5.91855	#N/A	#N/A	#N/A
snoRNA	-0.229717	SNR68	#N/A	#N/A	-0.229717	#N/A	#N/A	#N/A
snoRNA	-2.16483	SNR69	#N/A	#N/A	-2.16483	#N/A	#N/A	#N/A
snoRNA	1.27583	SNR70	#N/A	#N/A	1.27583	#N/A	#N/A	#N/A
snoRNA	-0.352898	SNR71	#N/A	#N/A	-0.352898	#N/A	#N/A	#N/A
snoRNA	2.00209	SNR72	#N/A	#N/A	2.00209	#N/A	#N/A	#N/A
snoRNA	-0.784315	SNR72/73/74/75/76/77/78	#N/A	#N/A	-0.784315	#N/A	#N/A	#N/A
snoRNA	-0.251265	SNR73	#N/A	#N/A	-0.251265	#N/A	#N/A	#N/A
snoRNA	-1.13329	SNR74	#N/A	#N/A	-1.13329	#N/A	#N/A	#N/A
snoRNA	-0.106306	SNR75	#N/A	#N/A	-0.106306	#N/A	#N/A	#N/A
snoRNA	1.01438	SNR76	#N/A	#N/A	1.01438	#N/A	#N/A	#N/A
snoRNA	1.36958	SNR77	#N/A	#N/A	1.36958	#N/A	#N/A	#N/A
snoRNA	2.86341	SNR78	#N/A	#N/A	2.86341	#N/A	#N/A	#N/A
snoRNA	-0.238937	SNR79	#N/A	#N/A	-0.238937	#N/A	#N/A	#N/A
snoRNA	-1.32975	SNR8	#N/A	#N/A	-1.32975	#N/A	#N/A	#N/A
snoRNA	-0.399879	SNR80	#N/A	#N/A	-0.399879	#N/A	#N/A	#N/A
snoRNA	3.56216	SNR81	#N/A	#N/A	3.56216	#N/A	#N/A	#N/A
snoRNA	1.26842	SNR82	#N/A	#N/A	1.26842	#N/A	#N/A	#N/A
snoRNA	4.98669	SNR83	#N/A	#N/A	4.98669	#N/A	#N/A	#N/A
snoRNA	0.490214	SNR84	#N/A	#N/A	0.490214	#N/A	#N/A	#N/A
snoRNA	-0.175981	SNR85	#N/A	#N/A	-0.175981	#N/A	#N/A	#N/A
snoRNA	-0.669376	SNR86	#N/A	#N/A	-0.669376	#N/A	#N/A	#N/A
snoRNA	-0.937241	SNR87	#N/A	#N/A	-0.937241	#N/A	#N/A	#N/A
snoRNA	-1.58806	SNR9	#N/A	#N/A	-1.58806	#N/A	#N/A	#N/A
SUT	-0.673659	SUT/053/468/CUT494	#N/A	#N/A	#N/A	-0.673659	#N/A	#N/A
SUT	4.4984	SUT001	#N/A	#N/A	#N/A	4.4984	#N/A	#N/A
SUT	5.05263	SUT004	#N/A	#N/A	#N/A	5.05263	#N/A	#N/A
SUT	0.297639	SUT007	#N/A	#N/A	#N/A	0.297639	#N/A	#N/A
SUT	3.50025	SUT010	#N/A	#N/A	#N/A	3.50025	#N/A	#N/A
SUT	6.41265	SUT014	#N/A	#N/A	#N/A	6.41265	#N/A	#N/A
SUT	3.8236	SUT019	#N/A	#N/A	#N/A	3.8236	#N/A	#N/A
SUT	4.28729	SUT035	#N/A	#N/A	#N/A	4.28729	#N/A	#N/A
SUT	6.58246	SUT042	#N/A	#N/A	#N/A	6.58246	#N/A	#N/A
SUT	1.47339	SUT049	#N/A	#N/A	#N/A	1.47339	#N/A	#N/A
SUT	-0.905874	SUT055	#N/A	#N/A	#N/A	-0.905874	#N/A	#N/A
SUT	8.67249	SUT056	#N/A	#N/A	#N/A	8.67249	#N/A	#N/A
SUT	-1.89194	SUT058	#N/A	#N/A	#N/A	-1.89194	#N/A	#N/A
SUT	0.110752	SUT067	#N/A	#N/A	#N/A	0.110752	#N/A	#N/A
SUT	-0.88996	SUT071/483	#N/A	#N/A	#N/A	-0.88996	#N/A	#N/A
SUT	4.05192	SUT075	#N/A	#N/A	#N/A	4.05192	#N/A	#N/A
SUT	0.748011	SUT083	#N/A	#N/A	#N/A	0.748011	#N/A	#N/A
SUT	2.13126	SUT084/SUT499	#N/A	#N/A	#N/A	2.13126	#N/A	#N/A
SUT	-0.976515	SUT085	#N/A	#N/A	#N/A	-0.976515	#N/A	#N/A
SUT	-0.493826	SUT086/CUT102	#N/A	#N/A	#N/A	-0.493826	#N/A	#N/A
SUT	4.42622	SUT087	#N/A	#N/A	#N/A	4.42622	#N/A	#N/A
SUT	8.07859	SUT089	#N/A	#N/A	#N/A	8.07859	#N/A	#N/A
SUT	3.46863	SUT098	#N/A	#N/A	#N/A	3.46863	#N/A	#N/A
SUT	-1.80627	SUT099	#N/A	#N/A	#N/A	-1.80627	#N/A	#N/A
SUT	2.53186	SUT107	#N/A	#N/A	#N/A	2.53186	#N/A	#N/A
SUT	-0.14852	SUT111	#N/A	#N/A	#N/A	-0.14852	#N/A	#N/A
SUT	4.95683	SUT119	#N/A	#N/A	#N/A	4.95683	#N/A	#N/A
SUT	3.3258	SUT123	#N/A	#N/A	#N/A	3.3258	#N/A	#N/A
SUT	4.13778	SUT125	#N/A	#N/A	#N/A	4.13778	#N/A	#N/A
SUT	2.06779	SUT126	#N/A	#N/A	#N/A	2.06779	#N/A	#N/A
SUT	-1.58342	SUT129	#N/A	#N/A	#N/A	-1.58342	#N/A	#N/A
SUT	-0.164661	SUT131	#N/A	#N/A	#N/A	-0.164661	#N/A	#N/A
SUT	-0.236566	SUT135	#N/A	#N/A	#N/A	-0.236566	#N/A	#N/A
SUT	-0.245172	SUT142	#N/A	#N/A	#N/A	-0.245172	#N/A	#N/A
SUT	-2.38439	SUT157/579	#N/A	#N/A	#N/A	-2.38439	#N/A	#N/A
SUT	2.70231	SUT167	#N/A	#N/A	#N/A	2.70231	#N/A	#N/A
SUT	5.02741	SUT170	#N/A	#N/A	#N/A	5.02741	#N/A	#N/A
SUT	1.687	SUT171	#N/A	#N/A	#N/A	1.687	#N/A	#N/A
SUT	0.742425	SUT173	#N/A	#N/A	#N/A	0.742425	#N/A	#N/A
SUT	0.462368	SUT174	#N/A	#N/A	#N/A	0.462368	#N/A	#N/A
SUT	0.448623	SUT193	#N/A	#N/A	#N/A	0.448623	#N/A	#N/A
SUT	4.001	SUT211	#N/A	#N/A	#N/A	4.001	#N/A	#N/A
SUT	3.52577	SUT218/655	#N/A	#N/A	#N/A	3.52577	#N/A	#N/A
SUT	2.34792	SUT219/656	#N/A	#N/A	#N/A	2.34792	#N/A	#N/A
SUT	1.83295	SUT229/661	#N/A	#N/A	#N/A	1.83295	#N/A	#N/A
SUT	4.21595	SUT233/CUT707	#N/A	#N/A	#N/A	4.21595	#N/A	#N/A
SUT	-1.37037	SUT234	#N/A	#N/A	#N/A	-1.37037	#N/A	#N/A
SUT	2.9529	SUT239/679	#N/A	#N/A	#N/A	2.9529	#N/A	#N/A
SUT	2.44864	SUT249	#N/A	#N/A	#N/A	2.44864	#N/A	#N/A
SUT	0.757721	SUT259/691	#N/A	#N/A	#N/A	0.757721	#N/A	#N/A
SUT	0.204305	SUT264	#N/A	#N/A	#N/A	0.204305	#N/A	#N/A
SUT	-0.507622	SUT267/697	#N/A	#N/A	#N/A	-0.507622	#N/A	#N/A
SUT	3.00688	SUT271	#N/A	#N/A	#N/A	3.00688	#N/A	#N/A
SUT	0.210856	SUT274/698	#N/A	#N/A	#N/A	0.210856	#N/A	#N/A
SUT	3.92879	SUT284/712	#N/A	#N/A	#N/A	3.92879	#N/A	#N/A
SUT	5.28622	SUT285	#N/A	#N/A	#N/A	5.28622	#N/A	#N/A
SUT	-2.23337	SUT289/717	#N/A	#N/A	#N/A	-2.23337	#N/A	#N/A
SUT	0.46353	SUT304/730	#N/A	#N/A	#N/A	0.46353	#N/A	#N/A
SUT	-1.17199	SUT305	#N/A	#N/A	#N/A	-1.17199	#N/A	#N/A
SUT	6.75985	SUT311	#N/A	#N/A	#N/A	6.75985	#N/A	#N/A
SUT	-0.421314	SUT329	#N/A	#N/A	#N/A	-0.421314	#N/A	#N/A
SUT	5.20732	SUT339	#N/A	#N/A	#N/A	5.20732	#N/A	#N/A
SUT	4.02213	SUT340	#N/A	#N/A	#N/A	4.02213	#N/A	#N/A
SUT	0.270531	SUT346	#N/A	#N/A	#N/A	0.270531	#N/A	#N/A
SUT	5.56109	SUT347	#N/A	#N/A	#N/A	5.56109	#N/A	#N/A
SUT	2.14917	SUT348	#N/A	#N/A	#N/A	2.14917	#N/A	#N/A
SUT	3.22108	SUT349/CUT354	#N/A	#N/A	#N/A	3.22108	#N/A	#N/A
SUT	1.46319	SUT354	#N/A	#N/A	#N/A	1.46319	#N/A	#N/A
SUT	-1.37362	SUT355	#N/A	#N/A	#N/A	-1.37362	#N/A	#N/A
SUT	-0.876176	SUT361	#N/A	#N/A	#N/A	-0.876176	#N/A	#N/A
SUT	-0.328106	SUT362	#N/A	#N/A	#N/A	-0.328106	#N/A	#N/A
SUT	-1.02932	SUT367	#N/A	#N/A	#N/A	-1.02932	#N/A	#N/A
SUT	0.602436	SUT370	#N/A	#N/A	#N/A	0.602436	#N/A	#N/A
SUT	0.0628593	SUT375	#N/A	#N/A	#N/A	0.0628593	#N/A	#N/A
SUT	-0.288386	SUT376	#N/A	#N/A	#N/A	-0.288386	#N/A	#N/A
SUT	-0.852865	SUT385	#N/A	#N/A	#N/A	-0.852865	#N/A	#N/A
SUT	2.38909	SUT388	#N/A	#N/A	#N/A	2.38909	#N/A	#N/A
SUT	0.443992	SUT398	#N/A	#N/A	#N/A	0.443992	#N/A	#N/A
SUT	-0.299459	SUT413	#N/A	#N/A	#N/A	-0.299459	#N/A	#N/A
SUT	-0.778903	SUT414	#N/A	#N/A	#N/A	-0.778903	#N/A	#N/A
SUT	0.677619	SUT417	#N/A	#N/A	#N/A	0.677619	#N/A	#N/A
SUT	2.49518	SUT418	#N/A	#N/A	#N/A	2.49518	#N/A	#N/A
SUT	-1.08355	SUT420/CUT425	#N/A	#N/A	#N/A	-1.08355	#N/A	#N/A
SUT	-1.82197	SUT430	#N/A	#N/A	#N/A	-1.82197	#N/A	#N/A
SUT	1.29384	SUT431	#N/A	#N/A	#N/A	1.29384	#N/A	#N/A
SUT	-0.991412	SUT432	#N/A	#N/A	#N/A	-0.991412	#N/A	#N/A
SUT	5.01818	SUT433	#N/A	#N/A	#N/A	5.01818	#N/A	#N/A
SUT	1.72235	SUT437	#N/A	#N/A	#N/A	1.72235	#N/A	#N/A
SUT	-0.865858	SUT441	#N/A	#N/A	#N/A	-0.865858	#N/A	#N/A
SUT	-1.95132	SUT451	#N/A	#N/A	#N/A	-1.95132	#N/A	#N/A
SUT	3.38219	SUT456/029	#N/A	#N/A	#N/A	3.38219	#N/A	#N/A
SUT	3.26242	SUT457	#N/A	#N/A	#N/A	3.26242	#N/A	#N/A
SUT	3.85122	SUT463	#N/A	#N/A	#N/A	3.85122	#N/A	#N/A
SUT	1.32659	SUT465	#N/A	#N/A	#N/A	1.32659	#N/A	#N/A
SUT	-0.541472	SUT467	#N/A	#N/A	#N/A	-0.541472	#N/A	#N/A
SUT	0.270522	SUT469	#N/A	#N/A	#N/A	0.270522	#N/A	#N/A
SUT	2.8198	SUT471	#N/A	#N/A	#N/A	2.8198	#N/A	#N/A
SUT	1.35133	SUT473/CUT502	#N/A	#N/A	#N/A	1.35133	#N/A	#N/A
SUT	0.804762	SUT477	#N/A	#N/A	#N/A	0.804762	#N/A	#N/A
SUT	2.02102	SUT479	#N/A	#N/A	#N/A	2.02102	#N/A	#N/A
SUT	5.14407	SUT480	#N/A	#N/A	#N/A	5.14407	#N/A	#N/A
SUT	0.946817	SUT492	#N/A	#N/A	#N/A	0.946817	#N/A	#N/A
SUT	3.40518	SUT493	#N/A	#N/A	#N/A	3.40518	#N/A	#N/A
SUT	-0.394722	SUT496	#N/A	#N/A	#N/A	-0.394722	#N/A	#N/A
SUT	0.561081	SUT500	#N/A	#N/A	#N/A	0.561081	#N/A	#N/A
SUT	-1.60941	SUT501	#N/A	#N/A	#N/A	-1.60941	#N/A	#N/A
SUT	2.5011	SUT509	#N/A	#N/A	#N/A	2.5011	#N/A	#N/A
SUT	-0.825387	SUT515	#N/A	#N/A	#N/A	-0.825387	#N/A	#N/A
SUT	5.41758	SUT518	#N/A	#N/A	#N/A	5.41758	#N/A	#N/A
SUT	0.0129367	SUT526	#N/A	#N/A	#N/A	0.0129367	#N/A	#N/A
SUT	-2.21391	SUT532	#N/A	#N/A	#N/A	-2.21391	#N/A	#N/A
SUT	1.61871	SUT539	#N/A	#N/A	#N/A	1.61871	#N/A	#N/A
SUT	-0.62148	SUT540	#N/A	#N/A	#N/A	-0.62148	#N/A	#N/A
SUT	-1.28978	SUT543/115	#N/A	#N/A	#N/A	-1.28978	#N/A	#N/A
SUT	-1.23943	SUT546/118	#N/A	#N/A	#N/A	-1.23943	#N/A	#N/A
SUT	-0.58283	SUT553	#N/A	#N/A	#N/A	-0.58283	#N/A	#N/A
SUT	-1.41512	SUT558	#N/A	#N/A	#N/A	-1.41512	#N/A	#N/A
SUT	-0.773208	SUT570	#N/A	#N/A	#N/A	-0.773208	#N/A	#N/A
SUT	-1.68515	SUT571	#N/A	#N/A	#N/A	-1.68515	#N/A	#N/A
SUT	2.8971	SUT581	#N/A	#N/A	#N/A	2.8971	#N/A	#N/A
SUT	-1.42936	SUT591	#N/A	#N/A	#N/A	-1.42936	#N/A	#N/A
SUT	-0.95133	SUT593	#N/A	#N/A	#N/A	-0.95133	#N/A	#N/A
SUT	-1.42412	SUT602/176	#N/A	#N/A	#N/A	-1.42412	#N/A	#N/A
SUT	4.70116	SUT616	#N/A	#N/A	#N/A	4.70116	#N/A	#N/A
SUT	3.27736	SUT617	#N/A	#N/A	#N/A	3.27736	#N/A	#N/A
SUT	5.49201	SUT643	#N/A	#N/A	#N/A	5.49201	#N/A	#N/A
SUT	4.0338	SUT718	#N/A	#N/A	#N/A	4.0338	#N/A	#N/A
SUT	0.00603069	SUT722	#N/A	#N/A	#N/A	0.00603069	#N/A	#N/A
SUT	-1.62005	SUT725	#N/A	#N/A	#N/A	-1.62005	#N/A	#N/A
SUT	2.15292	SUT729/CUT773	#N/A	#N/A	#N/A	2.15292	#N/A	#N/A
SUT	0.023308	SUT733	#N/A	#N/A	#N/A	0.023308	#N/A	#N/A
SUT	1.92167	SUT737/313	#N/A	#N/A	#N/A	1.92167	#N/A	#N/A
SUT	0.631511	SUT764	#N/A	#N/A	#N/A	0.631511	#N/A	#N/A
SUT	-1.18691	SUT770	#N/A	#N/A	#N/A	-1.18691	#N/A	#N/A
SUT	-0.433729	SUT796	#N/A	#N/A	#N/A	-0.433729	#N/A	#N/A
SUT	-1.06101	SUT798/387	#N/A	#N/A	#N/A	-1.06101	#N/A	#N/A
SUT	-1.1541	SUT824	#N/A	#N/A	#N/A	-1.1541	#N/A	#N/A
SUT	-1.85615	SUT827	#N/A	#N/A	#N/A	-1.85615	#N/A	#N/A
SUT	-0.668824	SUT830	#N/A	#N/A	#N/A	-0.668824	#N/A	#N/A
SUT	8.66485	SUT834	#N/A	#N/A	#N/A	8.66485	#N/A	#N/A
SUT	1.1984	SUT842/425	#N/A	#N/A	#N/A	1.1984	#N/A	#N/A
SUT	0.22516	SUT847	#N/A	#N/A	#N/A	0.22516	#N/A	#N/A
tRNA	2.13308	tA(AGC)D	#N/A	#N/A	#N/A	#N/A	2.13308	#N/A
tRNA	0.639212	tA(AGC)F	#N/A	#N/A	#N/A	#N/A	0.639212	#N/A
tRNA	2.46299	tA(AGC)G	#N/A	#N/A	#N/A	#N/A	2.46299	#N/A
tRNA	-0.46408	tA(AGC)H	#N/A	#N/A	#N/A	#N/A	-0.46408	#N/A
tRNA	-0.084419	tA(AGC)J	#N/A	#N/A	#N/A	#N/A	-0.084419	#N/A
tRNA	2.68458	tA(AGC)K1	#N/A	#N/A	#N/A	#N/A	2.68458	#N/A
tRNA	3.05169	tA(AGC)K2	#N/A	#N/A	#N/A	#N/A	3.05169	#N/A
tRNA	0.133563	tA(AGC)L	#N/A	#N/A	#N/A	#N/A	0.133563	#N/A
tRNA	0.175726	tA(AGC)M1	#N/A	#N/A	#N/A	#N/A	0.175726	#N/A
tRNA	1.72599	tA(AGC)M2	#N/A	#N/A	#N/A	#N/A	1.72599	#N/A
tRNA	1.20457	tA(AGC)P	#N/A	#N/A	#N/A	#N/A	1.20457	#N/A
tRNA	3.3064	tA(UGC)A	#N/A	#N/A	#N/A	#N/A	3.3064	#N/A
tRNA	2.68565	tA(UGC)E	#N/A	#N/A	#N/A	#N/A	2.68565	#N/A
tRNA	-0.85765	tA(UGC)G	#N/A	#N/A	#N/A	#N/A	-0.85765	#N/A
tRNA	2.54504	tA(UGC)L	#N/A	#N/A	#N/A	#N/A	2.54504	#N/A
tRNA	2.09506	tA(UGC)O	#N/A	#N/A	#N/A	#N/A	2.09506	#N/A
tRNA	-1.22806	tC(GCA)B	#N/A	#N/A	#N/A	#N/A	-1.22806	#N/A
tRNA	0.0440798	tC(GCA)G	#N/A	#N/A	#N/A	#N/A	0.0440798	#N/A
tRNA	-1.37174	tC(GCA)P1	#N/A	#N/A	#N/A	#N/A	-1.37174	#N/A
tRNA	2.48687	tC(GCA)P2	#N/A	#N/A	#N/A	#N/A	2.48687	#N/A
tRNA	6.55671	tD(GUC)B	#N/A	#N/A	#N/A	#N/A	6.55671	#N/A
tRNA	1.46711	tD(GUC)D	#N/A	#N/A	#N/A	#N/A	1.46711	#N/A
tRNA	-0.0480003	tD(GUC)G1	#N/A	#N/A	#N/A	#N/A	-0.0480003	#N/A
tRNA	-0.813221	tD(GUC)G2	#N/A	#N/A	#N/A	#N/A	-0.813221	#N/A
tRNA	-1.42842	tD(GUC)I1	#N/A	#N/A	#N/A	#N/A	-1.42842	#N/A
tRNA	-1.9098	tD(GUC)I2	#N/A	#N/A	#N/A	#N/A	-1.9098	#N/A
tRNA	3.068	tD(GUC)J1	#N/A	#N/A	#N/A	#N/A	3.068	#N/A
tRNA	2.03241	tD(GUC)J2	#N/A	#N/A	#N/A	#N/A	2.03241	#N/A
tRNA	0.151053	tD(GUC)J3	#N/A	#N/A	#N/A	#N/A	0.151053	#N/A
tRNA	-1.25527	tD(GUC)J4	#N/A	#N/A	#N/A	#N/A	-1.25527	#N/A
tRNA	-0.665108	tD(GUC)K	#N/A	#N/A	#N/A	#N/A	-0.665108	#N/A
tRNA	-1.07005	tD(GUC)L1	#N/A	#N/A	#N/A	#N/A	-1.07005	#N/A
tRNA	-0.999835	tD(GUC)L2	#N/A	#N/A	#N/A	#N/A	-0.999835	#N/A
tRNA	4.07078	tD(GUC)M	#N/A	#N/A	#N/A	#N/A	4.07078	#N/A
tRNA	3.22536	tD(GUC)N	#N/A	#N/A	#N/A	#N/A	3.22536	#N/A
tRNA	-1.13818	tD(GUC)O	#N/A	#N/A	#N/A	#N/A	-1.13818	#N/A
tRNA	-2.25568	tE(CUC)D	#N/A	#N/A	#N/A	#N/A	-2.25568	#N/A
tRNA	3.00706	tE(CUC)I	#N/A	#N/A	#N/A	#N/A	3.00706	#N/A
tRNA	-1.8549	tE(UUC)B	#N/A	#N/A	#N/A	#N/A	-1.8549	#N/A
tRNA	1.86095	tE(UUC)C	#N/A	#N/A	#N/A	#N/A	1.86095	#N/A
tRNA	-1.45592	tE(UUC)E1	#N/A	#N/A	#N/A	#N/A	-1.45592	#N/A
tRNA	-1.28406	tE(UUC)E2	#N/A	#N/A	#N/A	#N/A	-1.28406	#N/A
tRNA	-1.02818	tE(UUC)E3	#N/A	#N/A	#N/A	#N/A	-1.02818	#N/A
tRNA	-1.37892	tE(UUC)G2	#N/A	#N/A	#N/A	#N/A	-1.37892	#N/A
tRNA	-0.88451	tE(UUC)G3	#N/A	#N/A	#N/A	#N/A	-0.88451	#N/A
tRNA	-0.981679	tE(UUC)I	#N/A	#N/A	#N/A	#N/A	-0.981679	#N/A
tRNA	-1.75466	tE(UUC)J	#N/A	#N/A	#N/A	#N/A	-1.75466	#N/A
tRNA	-0.15634	tE(UUC)K	#N/A	#N/A	#N/A	#N/A	-0.15634	#N/A
tRNA	0.273368	tE(UUC)K SOE1	#N/A	#N/A	#N/A	#N/A	0.273368	#N/A
tRNA	-1.44487	tE(UUC)L	#N/A	#N/A	#N/A	#N/A	-1.44487	#N/A
tRNA	-2.61633	tE(UUC)M	#N/A	#N/A	#N/A	#N/A	-2.61633	#N/A
tRNA	3.17508	tE(UUC)P	#N/A	#N/A	#N/A	#N/A	3.17508	#N/A
tRNA	1.84813	tF(GAA)B	#N/A	#N/A	#N/A	#N/A	1.84813	#N/A
tRNA	-0.718007	tF(GAA)D	#N/A	#N/A	#N/A	#N/A	-0.718007	#N/A
tRNA	-0.319125	tF(GAA)F	#N/A	#N/A	#N/A	#N/A	-0.319125	#N/A
tRNA	-0.746276	tF(GAA)G	#N/A	#N/A	#N/A	#N/A	-0.746276	#N/A
tRNA	-1.71622	tF(GAA)H1	#N/A	#N/A	#N/A	#N/A	-1.71622	#N/A
tRNA	1.03504	tF(GAA)H2	#N/A	#N/A	#N/A	#N/A	1.03504	#N/A
tRNA	3.51925	tF(GAA)M	#N/A	#N/A	#N/A	#N/A	3.51925	#N/A
tRNA	2.23009	tF(GAA)N	#N/A	#N/A	#N/A	#N/A	2.23009	#N/A
tRNA	3.59733	tF(GAA)P1	#N/A	#N/A	#N/A	#N/A	3.59733	#N/A
tRNA	0.317785	tF(GAA)P2	#N/A	#N/A	#N/A	#N/A	0.317785	#N/A
tRNA	2.28125	tG(CCC)D SUF3	#N/A	#N/A	#N/A	#N/A	2.28125	#N/A
tRNA	-0.507029	tG(CCC)O SUF5	#N/A	#N/A	#N/A	#N/A	-0.507029	#N/A
tRNA	-1.20909	tG(GCC)B	#N/A	#N/A	#N/A	#N/A	-1.20909	#N/A
tRNA	3.12701	tG(GCC)C SUF16	#N/A	#N/A	#N/A	#N/A	3.12701	#N/A
tRNA	3.5419	tG(GCC)D1	#N/A	#N/A	#N/A	#N/A	3.5419	#N/A
tRNA	-2.72215	tG(GCC)D2	#N/A	#N/A	#N/A	#N/A	-2.72215	#N/A
tRNA	1.95525	tG(GCC)E	#N/A	#N/A	#N/A	#N/A	1.95525	#N/A
tRNA	-0.765034	tG(GCC)F1 SUF20	#N/A	#N/A	#N/A	#N/A	-0.765034	#N/A
tRNA	2.94958	tG(GCC)F2	#N/A	#N/A	#N/A	#N/A	2.94958	#N/A
tRNA	-2.05287	tG(GCC)G1	#N/A	#N/A	#N/A	#N/A	-2.05287	#N/A
tRNA	1.27728	tG(GCC)G2	#N/A	#N/A	#N/A	#N/A	1.27728	#N/A
tRNA	3.92363	tG(GCC)J1	#N/A	#N/A	#N/A	#N/A	3.92363	#N/A
tRNA	-0.159344	tG(GCC)J2	#N/A	#N/A	#N/A	#N/A	-0.159344	#N/A
tRNA	3.46477	tG(GCC)M	#N/A	#N/A	#N/A	#N/A	3.46477	#N/A
tRNA	4.5954	tG(GCC)O1	#N/A	#N/A	#N/A	#N/A	4.5954	#N/A
tRNA	-0.443524	tG(GCC)O2 SUF17	#N/A	#N/A	#N/A	#N/A	-0.443524	#N/A
tRNA	-1.82284	tG(GCC)P1	#N/A	#N/A	#N/A	#N/A	-1.82284	#N/A
tRNA	-1.28668	tG(GCC)P2	#N/A	#N/A	#N/A	#N/A	-1.28668	#N/A
tRNA	0.63511	tG(UCC)G SUF4	#N/A	#N/A	#N/A	#N/A	0.63511	#N/A
tRNA	-0.861023	tG(UCC)N SUF6	#N/A	#N/A	#N/A	#N/A	-0.861023	#N/A
tRNA	-0.774438	tG(UCC)O SUF1	#N/A	#N/A	#N/A	#N/A	-0.774438	#N/A
tRNA	0.016945	tH(GUG)E1	#N/A	#N/A	#N/A	#N/A	0.016945	#N/A
tRNA	2.91337	tH(GUG)E2	#N/A	#N/A	#N/A	#N/A	2.91337	#N/A
tRNA	-0.584342	tH(GUG)G1	#N/A	#N/A	#N/A	#N/A	-0.584342	#N/A
tRNA	-1.78182	tH(GUG)G2	#N/A	#N/A	#N/A	#N/A	-1.78182	#N/A
tRNA	-0.72121	tH(GUG)H	#N/A	#N/A	#N/A	#N/A	-0.72121	#N/A
tRNA	0.40298	tH(GUG)K	#N/A	#N/A	#N/A	#N/A	0.40298	#N/A
tRNA	-1.84366	tH(GUG)M	#N/A	#N/A	#N/A	#N/A	-1.84366	#N/A
tRNA	-1.336	tI(AAU)B	#N/A	#N/A	#N/A	#N/A	-1.336	#N/A
tRNA	-0.494475	tI(AAU)D	#N/A	#N/A	#N/A	#N/A	-0.494475	#N/A
tRNA	0.833641	tI(AAU)E1	#N/A	#N/A	#N/A	#N/A	0.833641	#N/A
tRNA	1.17558	tI(AAU)E2	#N/A	#N/A	#N/A	#N/A	1.17558	#N/A
tRNA	-1.32343	tI(AAU)G	#N/A	#N/A	#N/A	#N/A	-1.32343	#N/A
tRNA	-0.72479	tI(AAU)I1	#N/A	#N/A	#N/A	#N/A	-0.72479	#N/A
tRNA	1.0291	tI(AAU)I2	#N/A	#N/A	#N/A	#N/A	1.0291	#N/A
tRNA	3.76775	tI(AAU)L1	#N/A	#N/A	#N/A	#N/A	3.76775	#N/A
tRNA	-0.136675	tI(AAU)L2	#N/A	#N/A	#N/A	#N/A	-0.136675	#N/A
tRNA	-2.38361	tI(AAU)N1	#N/A	#N/A	#N/A	#N/A	-2.38361	#N/A
tRNA	-0.000942985	tI(AAU)N2	#N/A	#N/A	#N/A	#N/A	-0.000942985	#N/A
tRNA	-1.60744	tI(AAU)P1	#N/A	#N/A	#N/A	#N/A	-1.60744	#N/A
tRNA	7.69501	tI(AAU)P2	#N/A	#N/A	#N/A	#N/A	7.69501	#N/A
tRNA	1.84243	tI(UAU)D	#N/A	#N/A	#N/A	#N/A	1.84243	#N/A
tRNA	-0.499045	tI(UAU)L	#N/A	#N/A	#N/A	#N/A	-0.499045	#N/A
tRNA	3.26023	tK(CUU)C	#N/A	#N/A	#N/A	#N/A	3.26023	#N/A
tRNA	-0.534625	tK(CUU)D1	#N/A	#N/A	#N/A	#N/A	-0.534625	#N/A
tRNA	1.96946	tK(CUU)D2	#N/A	#N/A	#N/A	#N/A	1.96946	#N/A
tRNA	0.669821	tK(CUU)E1	#N/A	#N/A	#N/A	#N/A	0.669821	#N/A
tRNA	-0.398291	tK(CUU)E2	#N/A	#N/A	#N/A	#N/A	-0.398291	#N/A
tRNA	7.06135	tK(CUU)F	#N/A	#N/A	#N/A	#N/A	7.06135	#N/A
tRNA	-1.53721	tK(CUU)G1	#N/A	#N/A	#N/A	#N/A	-1.53721	#N/A
tRNA	-0.432268	tK(CUU)G2	#N/A	#N/A	#N/A	#N/A	-0.432268	#N/A
tRNA	1.41562	tK(CUU)G3	#N/A	#N/A	#N/A	#N/A	1.41562	#N/A
tRNA	3.21478	tK(CUU)I	#N/A	#N/A	#N/A	#N/A	3.21478	#N/A
tRNA	-1.45359	tK(CUU)J	#N/A	#N/A	#N/A	#N/A	-1.45359	#N/A
tRNA	-1.05645	tK(CUU)K	#N/A	#N/A	#N/A	#N/A	-1.05645	#N/A
tRNA	-0.540208	tK(CUU)M	#N/A	#N/A	#N/A	#N/A	-0.540208	#N/A
tRNA	-1.79024	tK(CUU)P	#N/A	#N/A	#N/A	#N/A	-1.79024	#N/A
tRNA	-1.56903	tK(UUU)D	#N/A	#N/A	#N/A	#N/A	-1.56903	#N/A
tRNA	3.03889	tK(UUU)G1	#N/A	#N/A	#N/A	#N/A	3.03889	#N/A
tRNA	0.370546	tK(UUU)G2	#N/A	#N/A	#N/A	#N/A	0.370546	#N/A
tRNA	1.37047	tK(UUU)K	#N/A	#N/A	#N/A	#N/A	1.37047	#N/A
tRNA	-0.611484	tK(UUU)L	#N/A	#N/A	#N/A	#N/A	-0.611484	#N/A
tRNA	2.58218	tK(UUU)O	#N/A	#N/A	#N/A	#N/A	2.58218	#N/A
tRNA	1.47082	tK(UUU)P	#N/A	#N/A	#N/A	#N/A	1.47082	#N/A
tRNA	-0.293062	tL(CAA)A SUP56	#N/A	#N/A	#N/A	#N/A	-0.293062	#N/A
tRNA	3.8303	tL(CAA)C SUP53	#N/A	#N/A	#N/A	#N/A	3.8303	#N/A
tRNA	-0.640898	tL(CAA)D	#N/A	#N/A	#N/A	#N/A	-0.640898	#N/A
tRNA	1.03081	tL(CAA)G1	#N/A	#N/A	#N/A	#N/A	1.03081	#N/A
tRNA	-0.813915	tL(CAA)G2 SUP54	#N/A	#N/A	#N/A	#N/A	-0.813915	#N/A
tRNA	3.60804	tL(CAA)G3	#N/A	#N/A	#N/A	#N/A	3.60804	#N/A
tRNA	-1.70286	tL(CAA)K	#N/A	#N/A	#N/A	#N/A	-1.70286	#N/A
tRNA	1.93618	tL(CAA)L	#N/A	#N/A	#N/A	#N/A	1.93618	#N/A
tRNA	0.207654	tL(CAA)M	#N/A	#N/A	#N/A	#N/A	0.207654	#N/A
tRNA	1.17239	tL(CAA)N	#N/A	#N/A	#N/A	#N/A	1.17239	#N/A
tRNA	-1.08988	tL(GAG)G	#N/A	#N/A	#N/A	#N/A	-1.08988	#N/A
tRNA	0.516458	tL(UAA)B1	#N/A	#N/A	#N/A	#N/A	0.516458	#N/A
tRNA	0.659613	tL(UAA)B2	#N/A	#N/A	#N/A	#N/A	0.659613	#N/A
tRNA	-2.45943	tL(UAA)D	#N/A	#N/A	#N/A	#N/A	-2.45943	#N/A
tRNA	-0.60815	tL(UAA)J SUP51	#N/A	#N/A	#N/A	#N/A	-0.60815	#N/A
tRNA	-1.54166	tL(UAA)K	#N/A	#N/A	#N/A	#N/A	-1.54166	#N/A
tRNA	2.21859	tL(UAA)L	#N/A	#N/A	#N/A	#N/A	2.21859	#N/A
tRNA	-1.7306	tL(UAA)N	#N/A	#N/A	#N/A	#N/A	-1.7306	#N/A
tRNA	2.4853	tL(UAG)J	#N/A	#N/A	#N/A	#N/A	2.4853	#N/A
tRNA	-1.4637	tL(UAG)L1	#N/A	#N/A	#N/A	#N/A	-1.4637	#N/A
tRNA	3.26592	tL(UAG)L2	#N/A	#N/A	#N/A	#N/A	3.26592	#N/A
tRNA	3.0124	tM(CAU)C	#N/A	#N/A	#N/A	#N/A	3.0124	#N/A
tRNA	3.96848	tN(GUU)C	#N/A	#N/A	#N/A	#N/A	3.96848	#N/A
tRNA	0.0796475	tN(GUU)F	#N/A	#N/A	#N/A	#N/A	0.0796475	#N/A
tRNA	2.58061	tN(GUU)G	#N/A	#N/A	#N/A	#N/A	2.58061	#N/A
tRNA	3.78171	tN(GUU)K	#N/A	#N/A	#N/A	#N/A	3.78171	#N/A
tRNA	0.43487	tN(GUU)L	#N/A	#N/A	#N/A	#N/A	0.43487	#N/A
tRNA	1.50069	tN(GUU)N1	#N/A	#N/A	#N/A	#N/A	1.50069	#N/A
tRNA	-1.06268	tN(GUU)N2	#N/A	#N/A	#N/A	#N/A	-1.06268	#N/A
tRNA	4.30983	tN(GUU)O1	#N/A	#N/A	#N/A	#N/A	4.30983	#N/A
tRNA	-1.49019	tN(GUU)O2	#N/A	#N/A	#N/A	#N/A	-1.49019	#N/A
tRNA	3.05406	tN(GUU)P	#N/A	#N/A	#N/A	#N/A	3.05406	#N/A
tRNA	1.05785	tP(AGG)C SUF2	#N/A	#N/A	#N/A	#N/A	1.05785	#N/A
tRNA	3.52496	tP(AGG)N SUF10	#N/A	#N/A	#N/A	#N/A	3.52496	#N/A
tRNA	2.40819	tP(UGG)A TRN1	#N/A	#N/A	#N/A	#N/A	2.40819	#N/A
tRNA	-1.03272	tP(UGG)H SUF8	#N/A	#N/A	#N/A	#N/A	-1.03272	#N/A
tRNA	7.51345	tP(UGG)L	#N/A	#N/A	#N/A	#N/A	7.51345	#N/A
tRNA	6.15271	tP(UGG)M SUF7	#N/A	#N/A	#N/A	#N/A	6.15271	#N/A
tRNA	0.30547	tP(UGG)N1	#N/A	#N/A	#N/A	#N/A	0.30547	#N/A
tRNA	1.49751	tP(UGG)N2	#N/A	#N/A	#N/A	#N/A	1.49751	#N/A
tRNA	-0.608339	tP(UGG)O1	#N/A	#N/A	#N/A	#N/A	-0.608339	#N/A
tRNA	1.07509	tP(UGG)O2 SUF11	#N/A	#N/A	#N/A	#N/A	1.07509	#N/A
tRNA	6.85919	tP(UGG)O3	#N/A	#N/A	#N/A	#N/A	6.85919	#N/A
tRNA	2.88617	tPUGG)F SUF9	#N/A	#N/A	#N/A	#N/A	2.88617	#N/A
tRNA	0.678018	tQ(CUG)M CDC65	#N/A	#N/A	#N/A	#N/A	0.678018	#N/A
tRNA	-0.54438	tQ(UUG)B	#N/A	#N/A	#N/A	#N/A	-0.54438	#N/A
tRNA	-0.563738	tQ(UUG)C	#N/A	#N/A	#N/A	#N/A	-0.563738	#N/A
tRNA	3.92502	tQ(UUG)D1	#N/A	#N/A	#N/A	#N/A	3.92502	#N/A
tRNA	4.38373	tQ(UUG)D2	#N/A	#N/A	#N/A	#N/A	4.38373	#N/A
tRNA	-1.24552	tQ(UUG)D3	#N/A	#N/A	#N/A	#N/A	-1.24552	#N/A
tRNA	-1.23601	tQ(UUG)E1	#N/A	#N/A	#N/A	#N/A	-1.23601	#N/A
tRNA	0.253157	tQ(UUG)E2	#N/A	#N/A	#N/A	#N/A	0.253157	#N/A
tRNA	-0.366517	tQ(UUG)H	#N/A	#N/A	#N/A	#N/A	-0.366517	#N/A
tRNA	0.458156	tQ(UUG)L	#N/A	#N/A	#N/A	#N/A	0.458156	#N/A
tRNA	1.42662	tR(ACG)D	#N/A	#N/A	#N/A	#N/A	1.42662	#N/A
tRNA	-1.51102	tR(ACG)E	#N/A	#N/A	#N/A	#N/A	-1.51102	#N/A
tRNA	-0.434021	tR(ACG)J	#N/A	#N/A	#N/A	#N/A	-0.434021	#N/A
tRNA	-1.07903	tR(ACG)K	#N/A	#N/A	#N/A	#N/A	-1.07903	#N/A
tRNA	3.9702	tR(ACG)L	#N/A	#N/A	#N/A	#N/A	3.9702	#N/A
tRNA	1.67729	tR(ACG)O	#N/A	#N/A	#N/A	#N/A	1.67729	#N/A
tRNA	0.618376	tR(CCG)L TRR4	#N/A	#N/A	#N/A	#N/A	0.618376	#N/A
tRNA	4.67789	tR(CCU)J HSX1	#N/A	#N/A	#N/A	#N/A	4.67789	#N/A
tRNA	2.7001	tR(UCU)B	#N/A	#N/A	#N/A	#N/A	2.7001	#N/A
tRNA	1.42748	tR(UCU)D	#N/A	#N/A	#N/A	#N/A	1.42748	#N/A
tRNA	2.68052	tR(UCU)E	#N/A	#N/A	#N/A	#N/A	2.68052	#N/A
tRNA	5.42479	tR(UCU)G1	#N/A	#N/A	#N/A	#N/A	5.42479	#N/A
tRNA	1.30707	tR(UCU)G2	#N/A	#N/A	#N/A	#N/A	1.30707	#N/A
tRNA	1.53601	tR(UCU)G3	#N/A	#N/A	#N/A	#N/A	1.53601	#N/A
tRNA	-1.3717	tR(UCU)J1	#N/A	#N/A	#N/A	#N/A	-1.3717	#N/A
tRNA	-1.24758	tR(UCU)J2	#N/A	#N/A	#N/A	#N/A	-1.24758	#N/A
tRNA	0.29905	tR(UCU)K	#N/A	#N/A	#N/A	#N/A	0.29905	#N/A
tRNA	0.361715	tR(UCU)M1	#N/A	#N/A	#N/A	#N/A	0.361715	#N/A
tRNA	3.047	tR(UCU)M2	#N/A	#N/A	#N/A	#N/A	3.047	#N/A
tRNA	2.53964	tS(AGA)A	#N/A	#N/A	#N/A	#N/A	2.53964	#N/A
tRNA	4.92317	tS(AGA)B	#N/A	#N/A	#N/A	#N/A	4.92317	#N/A
tRNA	-0.89059	tS(AGA)D1	#N/A	#N/A	#N/A	#N/A	-0.89059	#N/A
tRNA	-1.02183	tS(AGA)D2	#N/A	#N/A	#N/A	#N/A	-1.02183	#N/A
tRNA	0.447249	tS(AGA)D3	#N/A	#N/A	#N/A	#N/A	0.447249	#N/A
tRNA	-1.96731	tS(AGA)E	#N/A	#N/A	#N/A	#N/A	-1.96731	#N/A
tRNA	2.45697	tS(AGA)G	#N/A	#N/A	#N/A	#N/A	2.45697	#N/A
tRNA	-2.17819	tS(AGA)H	#N/A	#N/A	#N/A	#N/A	-2.17819	#N/A
tRNA	2.87051	tS(AGA)J	#N/A	#N/A	#N/A	#N/A	2.87051	#N/A
tRNA	-1.41339	tS(AGA)L	#N/A	#N/A	#N/A	#N/A	-1.41339	#N/A
tRNA	4.72309	tS(AGA)M	#N/A	#N/A	#N/A	#N/A	4.72309	#N/A
tRNA	-0.242867	tS(CGA)C SUP61	#N/A	#N/A	#N/A	#N/A	-0.242867	#N/A
tRNA	3.21672	tS(GCU)F	#N/A	#N/A	#N/A	#N/A	3.21672	#N/A
tRNA	-0.10357	tS(GCU)L	#N/A	#N/A	#N/A	#N/A	-0.10357	#N/A
tRNA	-0.385881	tS(GCU)O	#N/A	#N/A	#N/A	#N/A	-0.385881	#N/A
tRNA	-0.849433	tS(UGA)I SUP17	#N/A	#N/A	#N/A	#N/A	-0.849433	#N/A
tRNA	0.706723	tS(UGA)P SUP16	#N/A	#N/A	#N/A	#N/A	0.706723	#N/A
tRNA	-1.61234	tT(AGU)B	#N/A	#N/A	#N/A	#N/A	-1.61234	#N/A
tRNA	-0.238302	tT(AGU)C	#N/A	#N/A	#N/A	#N/A	-0.238302	#N/A
tRNA	4.66008	tT(AGU)D	#N/A	#N/A	#N/A	#N/A	4.66008	#N/A
tRNA	5.17772	tT(AGU)H	#N/A	#N/A	#N/A	#N/A	5.17772	#N/A
tRNA	5.95201	tT(AGU)I1	#N/A	#N/A	#N/A	#N/A	5.95201	#N/A
tRNA	-1.26388	tT(AGU)I2	#N/A	#N/A	#N/A	#N/A	-1.26388	#N/A
tRNA	3.91311	tT(AGU)J	#N/A	#N/A	#N/A	#N/A	3.91311	#N/A
tRNA	2.73787	tT(AGU)N1	#N/A	#N/A	#N/A	#N/A	2.73787	#N/A
tRNA	2.9421	tT(AGU)N2	#N/A	#N/A	#N/A	#N/A	2.9421	#N/A
tRNA	0.413001	tT(AGU)O1	#N/A	#N/A	#N/A	#N/A	0.413001	#N/A
tRNA	3.64801	tT(AGU)O2	#N/A	#N/A	#N/A	#N/A	3.64801	#N/A
tRNA	3.66976	tT(CGU)K TRT2	#N/A	#N/A	#N/A	#N/A	3.66976	#N/A
tRNA	6.7539	tT(UGU)G1	#N/A	#N/A	#N/A	#N/A	6.7539	#N/A
tRNA	1.93718	tT(UGU)G2	#N/A	#N/A	#N/A	#N/A	1.93718	#N/A
tRNA	1.49419	tT(UGU)H	#N/A	#N/A	#N/A	#N/A	1.49419	#N/A
tRNA	-0.867078	tT(UGU)P	#N/A	#N/A	#N/A	#N/A	-0.867078	#N/A
tRNA	-2.05849	tV(AAC)E1	#N/A	#N/A	#N/A	#N/A	-2.05849	#N/A
tRNA	-0.681597	tV(AAC)E2	#N/A	#N/A	#N/A	#N/A	-0.681597	#N/A
tRNA	2.30059	tV(AAC)G1	#N/A	#N/A	#N/A	#N/A	2.30059	#N/A
tRNA	2.60354	tV(AAC)G2	#N/A	#N/A	#N/A	#N/A	2.60354	#N/A
tRNA	3.66145	tV(AAC)G3	#N/A	#N/A	#N/A	#N/A	3.66145	#N/A
tRNA	4.62206	tV(AAC)H	#N/A	#N/A	#N/A	#N/A	4.62206	#N/A
tRNA	2.40656	tV(AAC)J	#N/A	#N/A	#N/A	#N/A	2.40656	#N/A
tRNA	6.21583	tV(AAC)K1	#N/A	#N/A	#N/A	#N/A	6.21583	#N/A
tRNA	-1.91391	tV(AAC)K2	#N/A	#N/A	#N/A	#N/A	-1.91391	#N/A
tRNA	4.2055	tV(AAC)L	#N/A	#N/A	#N/A	#N/A	4.2055	#N/A
tRNA	3.40939	tV(AAC)M1	#N/A	#N/A	#N/A	#N/A	3.40939	#N/A
tRNA	1.73128	tV(AAC)M2	#N/A	#N/A	#N/A	#N/A	1.73128	#N/A
tRNA	2.06619	tV(AAC)M3	#N/A	#N/A	#N/A	#N/A	2.06619	#N/A
tRNA	2.78012	tV(AAC)O	#N/A	#N/A	#N/A	#N/A	2.78012	#N/A
tRNA	6.09078	tV(CAC)D	#N/A	#N/A	#N/A	#N/A	6.09078	#N/A
tRNA	2.34756	tV(CAC)H	#N/A	#N/A	#N/A	#N/A	2.34756	#N/A
tRNA	4.05582	tV(UAC)B	#N/A	#N/A	#N/A	#N/A	4.05582	#N/A
tRNA	3.36687	tV(UAC)D	#N/A	#N/A	#N/A	#N/A	3.36687	#N/A
tRNA	4.54589	tW(CCA)G1	#N/A	#N/A	#N/A	#N/A	4.54589	#N/A
tRNA	-2.49964	tW(CCA)G2	#N/A	#N/A	#N/A	#N/A	-2.49964	#N/A
tRNA	4.25141	tW(CCA)J	#N/A	#N/A	#N/A	#N/A	4.25141	#N/A
tRNA	-0.319476	tW(CCA)K	#N/A	#N/A	#N/A	#N/A	-0.319476	#N/A
tRNA	-0.0823573	tW(CCA)M	#N/A	#N/A	#N/A	#N/A	-0.0823573	#N/A
tRNA	3.31878	tW(CCA)P	#N/A	#N/A	#N/A	#N/A	3.31878	#N/A
tRNA	2.37872	tX(XXX)D	#N/A	#N/A	#N/A	#N/A	2.37872	#N/A
tRNA	3.51315	tY(GUA)D SUP2	#N/A	#N/A	#N/A	#N/A	3.51315	#N/A
tRNA	3.75966	tY(GUA)F1 SUP11	#N/A	#N/A	#N/A	#N/A	3.75966	#N/A
tRNA	0.553574	tY(GUA)F2SUP6	#N/A	#N/A	#N/A	#N/A	0.553574	#N/A
tRNA	-0.166196	tY(GUA)J1 SUP7	#N/A	#N/A	#N/A	#N/A	-0.166196	#N/A
tRNA	2.55803	tY(GUA)J2 SUP4	#N/A	#N/A	#N/A	#N/A	2.55803	#N/A
tRNA	10.163	tY(GUA)M1 SUP5	#N/A	#N/A	#N/A	#N/A	10.163	#N/A
tRNA	1.21602	tY(GUA)M2 SUP8	#N/A	#N/A	#N/A	#N/A	1.21602	#N/A
tRNA	-1.6553	tY(GUA)O SUP3	#N/A	#N/A	#N/A	#N/A	-1.6553	#N/A
snRNA	1.18145	U1 snRNA SNR19	#N/A	#N/A	#N/A	#N/A	#N/A	1.18145
snRNA	2.72203	U2 snRNA snR20 LSR1	#N/A	#N/A	#N/A	#N/A	#N/A	2.72203
snRNA	2.555	U4 snRNA SNR14	#N/A	#N/A	#N/A	#N/A	#N/A	2.555
snRNA	-0.969817	U5 snRNA SNR7	#N/A	#N/A	#N/A	#N/A	#N/A	-0.969817
snRNA	2.08584	U6 snRNA SNR6	#N/A	#N/A	#N/A	#N/A	#N/A	2.08584
