# Supplementary material for: Large-scale profiling of noncoding RNA function in yeast
Source: PLoS Genet. 2018 Mar 12;14(3):e1007253. doi: 10.1371/journal.pgen.1007253 (PMC5864082; doi:10.1371/journal.pgen.1007253)
Supplement: S8 Table — Nitrogen-limited 36°C data with Pool vs Batch plots and ESS vs LSS plots. (XLSX) [file pgen.1007253.s008.xlsx]

## Sheet: N limited 36C
S8 Table
	Pool vs Batch				ESS vs LSS
ID	Pool mean	Batch mean	Pool vs Batch fold change	Pool vs Batch log FC	ESS mean	LSS mean	ESS vs LSS fold change	ESS vs LSS log FC
CUT001/437	2623.55	1904.26	0.725831	-0.462295	1650.64	1709.6	1.03572	0.050632
CUT002	3110.19	1331.61	0.428144	-1.22383	1237.3	1131.64	0.9146	-0.128787
CUT005	1975.35	82.9025	0.0419685	-4.57455	9.41277	101.217	10.7531	3.42668
CUT007	506.17	332.242	0.656385	-0.607385	231.138	150.518	0.651205	-0.618816
CUT008	2500.07	1726.32	0.690507	-0.534272	1493.78	10909.3	7.30313	2.86851
CUT015	1611.13	1718.53	1.06666	0.0931062	1749.12	1157.87	0.661971	-0.59516
CUT040	1250.32	1396.31	1.11677	0.159326	1505.63	1842.63	1.22382	0.291394
CUT058	1349.92	1450.83	1.07475	0.104002	1423.61	898.742	0.63131	-0.663579
CUT060	34.8021	201.19	5.78096	2.53131	172.159	137.502	0.798691	-0.32429
CUT083	1237.27	953.962	0.771023	-0.375155	1261.3	808.451	0.640968	-0.641675
CUT084/SUT068	1222.31	1216.46	0.995213	-0.00692281	1182.62	965.317	0.816254	-0.29291
CUT095	34.2731	7.66207	0.223559	-2.16127	8.06609	58.7606	7.28489	2.86491
CUT103	786.287	478.049	0.607983	-0.717897	536.387	836.33	1.55919	0.640798
CUT123	1791.37	1930.8	1.07783	0.108131	1960.48	1934.95	0.98698	-0.0189078
CUT142	1031.83	1098.24	1.06436	0.0899899	1116.87	1287.1	1.15242	0.204661
CUT150	1166.27	355.214	0.304574	-1.71514	151.954	125.824	0.828039	-0.272229
CUT170	471.592	474.314	1.00577	0.00830518	509.114	322.519	0.633492	-0.658603
CUT213	1925.4	3081.45	1.60042	0.678449	3124.12	3158.81	1.0111	0.0159313
CUT213/690	1266.78	1062.7	0.838899	-0.25343	1094.86	905.836	0.827353	-0.273425
CUT217	1142.44	1063.43	0.930847	-0.103384	1144.64	926.913	0.809783	-0.304392
CUT238	912.661	1102	1.20746	0.271978	1541.16	1011.91	0.656593	-0.606929
CUT244	1866.25	2560.65	1.37209	0.456371	2710.91	1760.37	0.649366	-0.622897
CUT248	3.55091	9.53115	2.68414	1.42446	13.822	205.455	14.8644	3.89378
CUT277	1292.7	596.012	0.461059	-1.11698	844.571	645.825	0.764678	-0.387075
CUT296	3237.42	1712.86	0.52908	-0.918441	1804.01	1071.17	0.593772	-0.752019
CUT296/SUT301	1029.96	1315.82	1.27754	0.35337	1334.74	2747.05	2.05812	1.04133
CUT298/771	52.5457	8.59568	0.163585	-2.61189	20.6173	1463.03	70.9612	6.14896
CUT315	1254.04	983.117	0.783959	-0.35115	954.955	919.408	0.962775	-0.0547287
CUT320	1248.83	962.555	0.770763	-0.37564	1066.38	1140.61	1.06961	0.0970824
CUT332	2325.17	986.12	0.424107	-1.2375	994.968	6360.53	6.3927	2.67643
CUT353/SUT758	1062.21	913.362	0.859866	-0.217816	940.852	819.167	0.870665	-0.19981
CUT356	1821.39	113.368	0.0622423	-4.00596	25.8904	889.449	34.3543	5.10242
CUT374	67.4217	7.22129	0.107106	-3.22288	6.69357	26.0214	3.88753	1.95885
CUT378	1609.04	1459.12	0.906828	-0.141099	1481.04	991.722	0.669613	-0.578601
CUT379	1471.5	1687.22	1.1466	0.197364	1984.22	1055.37	0.53188	-0.910828
CUT424	926.525	1195	1.28976	0.367108	1026.66	1223.37	1.19161	0.252907
CUT436	875.241	747.936	0.854549	-0.226766	682.531	1527.39	2.23784	1.16211
CUT441	40.9023	19.7259	0.482268	-1.05209	36.3371	959.94	26.4176	4.72343
CUT442	2170.6	537.715	0.247727	-2.01318	660.267	2771.79	4.19799	2.0697
CUT458	647.553	625.005	0.965181	-0.0511291	855.954	1297.14	1.51543	0.599724
CUT461	364.005	79.5883	0.218646	-2.19333	11.7149	35.2652	3.01028	1.5899
CUT462	677.392	675.815	0.997672	-0.00336228	752.567	531.723	0.706545	-0.501146
CUT465	1383.29	1511.32	1.09256	0.127712	1814.32	1193.72	0.657942	-0.603967
CUT468	2446.39	1892.98	0.773784	-0.369996	1985.78	33484	16.8619	4.07569
CUT474	1518.64	1341.2	0.883156	-0.17926	1397.77	876.708	0.627221	-0.672955
CUT523	702.757	96.462	0.137262	-2.86499	101.331	1720.69	16.9809	4.08584
CUT541/542/SUT503	2777.79	2678	0.964077	-0.0527801	3258.57	5002.2	1.53509	0.618324
CUT546	64.9514	10.3062	0.158675	-2.65585	12.8168	33.9382	2.64794	1.40487
CUT547	2934.3	447.323	0.152446	-2.71363	284.89	536.507	1.88321	0.913193
CUT572	45.6366	9.3665	0.205241	-2.28461	9.02412	558.638	61.905	5.95198
CUT575	225.552	205.955	0.913115	-0.131132	202.446	198.887	0.982419	-0.0255896
CUT634	56.2957	8.93483	0.158712	-2.65551	7.72936	68.2845	8.83443	3.14314
CUT645	1642.82	1677.24	1.02095	0.0299121	2054.32	1697.62	0.826366	-0.275147
CUT666	851.61	771.544	0.905983	-0.142443	789.311	353.346	0.447663	-1.15951
CUT672	441.039	511.989	1.16087	0.215208	670.206	670.503	1.00044	0.000638768
CUT764	1019	1165.64	1.14391	0.19397	1278.72	654.979	0.512213	-0.965183
CUT775/SUT307	1037.13	910.773	0.878166	-0.187434	961.955	556.402	0.578408	-0.789842
CUT782	1198.32	1726.66	1.4409	0.526967	1697.75	1468.58	0.865021	-0.209193
CUT816	15.0889	6.01879	0.398888	-1.32594	6.73527	24.1477	3.58527	1.84208
CUT827	333.229	414.565	1.24408	0.315083	521.267	87.2568	0.167393	-2.57868
CUT873	222.495	394.502	1.77308	0.826259	279.824	266.818	0.953519	-0.0686669
ncRNA NME1	829.202	625.185	0.75396	-0.40744	576.952	410.808	0.712032	-0.489986
ncRNA RPR1	1412.71	1448.14	1.02508	0.0357296	1467.72	2679.64	1.82572	0.868466
ncRNA RUF20	1179.36	949.553	0.80514	-0.312689	967.238	2754.73	2.84804	1.50997
ncRNA RUF21	2011.85	1437	0.714267	-0.485464	1950.16	1323.4	0.67861	-0.559345
ncRNA RUF22	1510.94	1225.52	0.811101	-0.302047	1065.5	13525	12.6936	3.66603
ncRNA SCR1	1203.23	1106.35	0.919481	-0.121109	1119.27	1567.26	1.40026	0.485693
ncRNA TLC1	1512.88	1595.87	1.05485	0.0770436	1551.17	1863.82	1.20155	0.264899
SNR10	2440.96	1022.41	0.418857	-1.25547	1015.85	849.717	0.83646	-0.257632
SNR11	170.235	110.506	0.649141	-0.623396	125.059	171.491	1.37128	0.455524
SNR128	35.5658	17.9937	0.505926	-0.983002	24.1826	526.965	21.7911	4.44567
SNR128/SNR190	1531.25	1685.63	1.10082	0.138573	1695.02	1306.32	0.770679	-0.375798
SNR13	956.407	171.765	0.179594	-2.47719	40.295	740.723	18.3825	4.20026
SNR161	1275.2	1391.69	1.09135	0.126108	1358.53	1640.35	1.20744	0.271956
SNR17A	496.017	319.271	0.643668	-0.635611	259.293	81.7742	0.315374	-1.66487
SNR17B	1754.32	1533.22	0.873969	-0.194346	1400.85	826.55	0.590034	-0.76113
SNR189	396.82	433.381	1.09213	0.12715	376.129	283.304	0.753209	-0.408878
SNR190	229.881	502.927	2.18777	1.12946	468.552	260.023	0.554951	-0.849567
SNR3	2058.73	891.994	0.433274	-1.20665	942.618	16971.2	18.0043	4.17027
SNR30	949.383	1169.28	1.23162	0.300555	1286.11	511.628	0.39781	-1.32985
SNR31	998.96	1063.68	1.06479	0.0905706	1075.47	1262.56	1.17395	0.231374
SNR32	915.413	1570.74	1.71588	0.778951	1616.14	1542.5	0.954434	-0.067283
SNR33	839.799	910.429	1.0841	0.116502	856.872	588.128	0.686366	-0.54295
SNR34	6952.71	7139.76	1.0269	0.0383008	9320.52	10283.8	1.10335	0.141895
SNR35	6.00491	7.35609	1.22501	0.292797	7.70411	53.1907	6.90419	2.78747
SNR36	1493.22	1343.9	0.900001	-0.152001	1410.38	787.089	0.558068	-0.841487
SNR37	16.6025	23.6911	1.42696	0.512941	33.0112	181.577	5.50047	2.45955
SNR39B	123.686	284.453	2.2998	1.20151	239.902	252.043	1.05061	0.0712269
SNR4	1425.45	1603.24	1.12473	0.16958	1702.79	808.034	0.474536	-1.07541
SNR40	33.681	53.6162	1.59188	0.670735	63.5589	118.187	1.85949	0.894907
SNR41	25.4152	20.305	0.798934	-0.323852	22.5595	32.0644	1.42133	0.507241
SNR42	1383.13	1438.14	1.03978	0.0562734	1794.38	1279.9	0.713284	-0.487451
SNR43	11.3548	15.4276	1.35869	0.442211	19.0701	49.6331	2.60266	1.37999
SNR45	1650.85	2948.59	1.7861	0.836816	5634.42	1224.39	0.217305	-2.20221
SNR46	795.69	1262.09	1.58616	0.665536	1266.69	232936	183.894	7.52273
SNR47	208.243	63.4197	0.304546	-1.71527	35.3189	96.2446	2.72502	1.44627
SNR48	282.628	27.1007	0.0958881	-3.3825	29.3681	246.242	8.38467	3.06775
SNR49	819.99	694.755	0.847272	-0.239103	793.773	5016.19	6.31943	2.65979
SNR5	501.531	643.235	1.28254	0.359008	783.931	740.495	0.944592	-0.0822362
SNR50	1352.12	917.836	0.678814	-0.558913	996.309	2669.13	2.67902	1.42171
SNR51	718.78	758.513	1.05528	0.0776234	774.912	789.747	1.01914	0.0273569
SNR51/70/41	31.9708	67.7832	2.12016	1.08417	47.0667	257.374	5.46828	2.45109
SNR52	833.96	1074.39	1.2883	0.365465	1187.91	1085.62	0.913894	-0.129901
SNR53	357.366	85.7189	0.239863	-2.05972	49.5928	1044.51	21.0618	4.39656
SNR53/67	1738.46	1428.65	0.821793	-0.283153	1532.18	1501.17	0.979756	-0.0295058
SNR55	655.474	718.694	1.09645	0.132838	746.838	433.5	0.580448	-0.784762
SNR56	316.359	763.425	2.41316	1.27092	815.05	426.705	0.523532	-0.933651
SNR57	1286.79	699.081	0.543276	-0.880242	619.223	394.369	0.636877	-0.650913
SNR58	47.8554	35.9161	0.750512	-0.414054	35.9437	132.541	3.68748	1.88263
SNR60	872.218	1071.12	1.22805	0.296365	1174.68	729.78	0.621258	-0.686736
SNR61	57.6947	6.8698	0.119072	-3.0701	10.6713	104.559	9.79811	3.2925
SNR61/55/57	1325.48	1482.27	1.11829	0.161297	1320.13	996.155	0.75459	-0.406235
SNR62	974.095	1596.57	1.63903	0.712843	1798.85	1651.08	0.917854	-0.123663
SNR63	147.11	294.001	1.99851	0.998926	311.433	314.615	1.01022	0.0146642
SNR64	924.516	93.8759	0.101541	-3.29987	82.3023	1467.22	17.8272	4.15601
SNR65	360.698	937.345	2.5987	1.37779	769.18	560.402	0.728571	-0.456859
SNR66	1294.78	1053.75	0.813847	-0.297171	1005.13	734.163	0.730419	-0.453204
SNR67	530.949	487.708	0.918558	-0.122557	573.843	934.39	1.6283	0.703368
SNR68	2076.41	2144.77	1.03292	0.0467332	2213.09	1493.11	0.67467	-0.567746
SNR69	1948.24	2066.61	1.06076	0.0851002	2066.79	5296.34	2.56259	1.3576
SNR70	262.851	681.994	2.59461	1.37552	514.4	3701.96	7.19666	2.84733
SNR71	729.571	855.731	1.17292	0.230108	872.173	676.824	0.776021	-0.365833
SNR72	547.007	240.628	0.4399	-1.18475	177.69	3352.55	18.8674	4.23782
SNR72/73/74/75/76/77/78	1228.64	1682.45	1.36936	0.4535	1654.56	6703.51	4.05154	2.01847
SNR73	696.276	946.555	1.35945	0.443028	983.017	1059.45	1.07775	0.108026
SNR74	853.408	720.07	0.843758	-0.2451	796.045	1238.6	1.55594	0.637788
SNR75	539.258	402.489	0.746375	-0.422027	393.644	488.808	1.24175	0.312379
SNR76	772.204	842.933	1.09159	0.126436	49677.9	1.35963e+06	27.3689	4.77447
SNR77	146.931	158.021	1.07548	0.104977	106.781	368.533	3.45129	1.78714
SNR78	12.1583	11.929	0.98114	-0.0274694	26.3957	499.336	18.9173	4.24164
SNR79	1122.12	1208.15	1.07666	0.106569	1284.82	884.824	0.688675	-0.538104
SNR8	813.501	373.873	0.459586	-1.12159	320.318	207.967	0.64925	-0.623153
SNR80	363.14	539.577	1.48586	0.571301	526.022	5871.52	11.1621	3.48054
SNR81	170.27	205.067	1.20436	0.268271	238.501	414.141	1.73644	0.796131
SNR82	1439.16	1501.73	1.04348	0.0613969	1633.9	7930.6	4.85378	2.27911
SNR83	1098.3	105.149	0.0957386	-3.38476	13.3956	134.278	10.024	3.32539
SNR84	1101.82	753.479	0.683848	-0.548252	862.481	28903.2	33.5117	5.06659
SNR85	207.685	494.269	2.37989	1.2509	454.437	307.667	0.677027	-0.562714
SNR86	349.578	887.427	2.53857	1.34401	920.717	558.875	0.607	-0.720232
SNR87	738.663	1694.33	2.29378	1.19773	1958.23	1170.04	0.5975	-0.74299
SNR9	845.41	1136.01	1.34374	0.426251	1342.42	755.268	0.562617	-0.829775
SUT/053/468/CUT494	1760.51	1823.3	1.03567	0.0505601	1604.25	1880.31	1.17208	0.229065
SUT001	14.4069	2.70066	0.187456	-2.41538	3.72657	20.7181	5.55955	2.47497
SUT004	921.456	189.214	0.205342	-2.2839	233.978	947.21	4.04829	2.01731
SUT007	750.394	774.724	1.03242	0.0460342	454.041	186.407	0.41055	-1.28437
SUT010	7.78784	25.8097	3.31411	1.72862	28.9376	59.092	2.04205	1.03002
SUT014	264.24	372.94	1.41137	0.497093	432.61	623.414	1.44105	0.527123
SUT019	5.02356	11.4574	2.28073	1.18949	15.099	203.391	13.4705	3.75173
SUT035	14.2294	19.0021	1.33541	0.417286	30.9408	261.029	8.43638	3.07662
SUT042	323.818	975.558	3.01268	1.59105	1129.41	799.063	0.707503	-0.499191
SUT049	549.536	466.405	0.848726	-0.23663	576.119	4974.11	8.63382	3.11
SUT055	312.236	637.271	2.04099	1.02927	731.829	3933.02	5.37424	2.42606
SUT056	56.2551	16.518	0.293626	-1.76795	16.1204	313.104	19.4229	4.27968
SUT058	702.161	632.928	0.9014	-0.149761	701.608	326.672	0.465604	-1.10282
SUT067	1263.8	1342.12	1.06197	0.0867415	1637.67	859.175	0.524632	-0.930622
SUT071/483	1093.04	796.988	0.729148	-0.455717	648.608	615.879	0.949539	-0.0747014
SUT075	1117.83	1363.72	1.21997	0.286849	1442.32	1561.28	1.08248	0.114337
SUT083	860.863	227.323	0.264064	-1.92104	186.691	141.117	0.75589	-0.403752
SUT084/SUT499	328.785	65.7375	0.199941	-2.32236	65.471	736.956	11.2562	3.49265
SUT085	334.367	732.316	2.19016	1.13104	870.637	2512.15	2.88542	1.52878
SUT086/CUT102	976.318	660.348	0.676366	-0.564124	749.073	566.546	0.75633	-0.402912
SUT087	21.3009	93.9721	4.41164	2.14132	79.9566	141.632	1.77136	0.824856
SUT089	198.337	205.208	1.03465	0.0491389	163.779	3547.54	21.6605	4.43699
SUT098	3466.09	2911.65	0.840038	-0.251474	3793.99	2651.22	0.698795	-0.517058
SUT099	1426.1	1334.28	0.935618	-0.0960081	1511.69	1215.79	0.804262	-0.314263
SUT107	2632.88	3083.96	1.17132	0.228141	3284.47	1565.47	0.476628	-1.06906
SUT111	1419.63	1330.43	0.937165	-0.0936257	1615.53	1544.24	0.955877	-0.0651026
SUT119	145.584	10.9501	0.0752151	-3.73283	10.7545	178.409	16.5893	4.05218
SUT123	52.5663	32.1582	0.611763	-0.708954	39.6883	705.074	17.7653	4.15099
SUT125	624.573	58.4908	0.0936492	-3.41659	38.8026	913.187	23.5342	4.55668
SUT126	1506.4	934.738	0.620511	-0.688471	806.298	1881.24	2.33318	1.2223
SUT129	857.175	816.157	0.952147	-0.0707431	936.396	576.129	0.615263	-0.700726
SUT131	512.308	546.438	1.06662	0.0930472	612.735	465.853	0.760284	-0.39539
SUT135	1327.43	1337.69	1.00773	0.0111048	1381.25	871.908	0.631245	-0.663728
SUT142	388.68	626.28	1.6113	0.688223	686.003	1574.34	2.29494	1.19846
SUT157/579	1880.27	1463.35	0.778266	-0.361665	1358.84	834.609	0.614209	-0.703199
SUT167	2349.37	312.363	0.132956	-2.91098	675.206	289.902	0.429353	-1.21976
SUT170	10.2736	10.5528	1.02717	0.0386778	14.3706	279.14	19.4244	4.27979
SUT171	185.857	270.211	1.45387	0.539895	265.177	415.643	1.56742	0.648392
SUT173	981.866	1196.47	1.21857	0.285187	1214.84	733.844	0.604066	-0.727223
SUT174	759.707	767.325	1.01003	0.0143963	857.051	604.255	0.705039	-0.504224
SUT193	319.568	455.033	1.4239	0.509845	621.976	386.139	0.620826	-0.687739
SUT211	481.161	144.109	0.299503	-1.73936	224.273	416.359	1.85649	0.892574
SUT218/655	65.2973	8.79678	0.134719	-2.89198	10.3013	201.904	19.5998	4.29276
SUT219/656	2144.14	1363.74	0.636031	-0.65283	1620.47	1178.03	0.726966	-0.46004
SUT229/661	603.123	642.876	1.06591	0.0920872	689.815	560.351	0.81232	-0.299879
SUT233/CUT707	223.557	7.03656	0.0314755	-4.98963	9.13213	53.7887	5.89004	2.55828
SUT234	1672.86	1368.7	0.818179	-0.289511	1207.49	893.104	0.73964	-0.435106
SUT239/679	111.171	36.2836	0.326375	-1.6154	42.2293	777.667	18.4153	4.20284
SUT249	40.7524	11.7354	0.287969	-1.79602	13.8061	158.667	11.4925	3.52262
SUT259/691	313.457	453.788	1.44769	0.53375	573.725	408.883	0.712681	-0.488672
SUT264	1647.28	1752.2	1.06369	0.0890811	1511.86	1111.58	0.735239	-0.443715
SUT267/697	383.837	443.18	1.15461	0.2074	451.818	411.905	0.911661	-0.133431
SUT271	55.9933	11.9415	0.213266	-2.22927	11.005	44.7378	4.06523	2.02334
SUT274/698	682.284	673.411	0.986994	-0.0188867	887.774	1454.32	1.63816	0.712079
SUT284/712	816.17	858.076	1.05134	0.0722356	955.336	992.799	1.03921	0.0554931
SUT285	409.58	647.846	1.58173	0.661504	654.238	334.34	0.511038	-0.968498
SUT289/717	890.975	1451.44	1.62904	0.704025	1412.69	851.87	0.603014	-0.729735
SUT304/730	613.898	573.922	0.934882	-0.0971441	576.776	375.685	0.651353	-0.618489
SUT305	1017.19	1146.59	1.12721	0.172758	1177.52	711.183	0.603968	-0.727457
SUT311	1129.16	960.66	0.850775	-0.233151	1041.03	806.784	0.774986	-0.367757
SUT329	2625.49	2310.02	0.879845	-0.184678	2335.45	2091.07	0.895359	-0.159462
SUT339	37.9331	15.7328	0.414751	-1.26968	16.6141	39.6497	2.38651	1.2549
SUT340	138.252	9.46407	0.068455	-3.8687	10.4511	44.5449	4.26221	2.0916
SUT346	582.742	1318.12	2.26192	1.17755	3204.06	120279	37.5394	5.23033
SUT347	132.131	29.0305	0.219711	-2.18632	29.8508	19.3911	0.649599	-0.622379
SUT348	294.649	619.546	2.10266	1.07221	2906.79	3408.59	1.17263	0.229751
SUT349/CUT354	86.3464	42.5898	0.493244	-1.01963	58.8905	1056.18	17.9346	4.16468
SUT354	301.018	494.673	1.64333	0.716623	230.893	631.287	2.73411	1.45107
SUT355	1314.21	1006.99	0.766234	-0.384142	982.279	3095.21	3.15105	1.65583
SUT361	587.624	776.969	1.32222	0.402964	818.413	508.339	0.621128	-0.687038
SUT362	657.401	521.917	0.79391	-0.332953	429.924	2229.15	5.18499	2.37434
SUT367	663.328	1255.69	1.89302	0.920691	1331.44	858.191	0.644557	-0.63362
SUT370	1196.56	1701.05	1.42161	0.507523	2224.57	12287.3	5.52345	2.46557
SUT375	1014.47	1377.02	1.35737	0.440818	1537.45	1487.21	0.967326	-0.0479266
SUT376	1158.32	1403.25	1.21145	0.276738	1404.37	954.376	0.679577	-0.557292
SUT385	782.847	868.4	1.10928	0.14963	922.466	627.342	0.68007	-0.556244
SUT388	749.842	716.847	0.955997	-0.0649214	863.429	13494.5	15.6289	3.96615
SUT398	938.591	1105.58	1.17791	0.236231	841.253	432.645	0.514286	-0.959356
SUT413	1104.59	1272.37	1.1519	0.20401	1098.07	630.171	0.573889	-0.801157
SUT414	395.134	529.416	1.33984	0.422061	602.255	175.942	0.292138	-1.77528
SUT417	127.095	63.4781	0.499455	-1.00157	58.5855	99.8093	1.70365	0.768632
SUT418	38.1245	23.407	0.61396	-0.703783	25.5967	225.895	8.82517	3.14162
SUT420/CUT425	740.69	741.359	1.0009	0.00130357	632.252	239.685	0.379096	-1.39936
SUT430	1002.01	902.941	0.901131	-0.150191	858.186	679.117	0.79134	-0.33763
SUT431	1102.22	1282.9	1.16392	0.21899	1092.81	552.222	0.505321	-0.984728
SUT432	1370.82	1516.82	1.10651	0.146012	1627.22	24601.2	15.1185	3.91825
SUT433	1623.18	1818.41	1.12028	0.163854	1794.01	2713	1.51226	0.596707
SUT437	1380.68	1625.82	1.17754	0.235781	1641.15	1017.26	0.619848	-0.690015
SUT441	1145.57	2002.72	1.74823	0.805896	2500.6	1510.38	0.60401	-0.727356
SUT451	1996.44	1854.24	0.928776	-0.106598	2222.31	1470	0.661475	-0.596241
SUT456/029	470.52	16.5403	0.0351532	-4.8302	19.7092	326.08	16.5445	4.04828
SUT457	1748.68	474.851	0.271548	-1.88072	237.818	1052.41	4.42527	2.14576
SUT463	1121.45	135.034	0.120411	-3.05396	19.2538	311.062	16.1558	4.01398
SUT465	1449.88	2043.25	1.40925	0.494931	2051.76	1471.62	0.717246	-0.479461
SUT467	1659.08	2160.38	1.30216	0.380904	2667.85	3.15189e+06	1181.44	10.2063
SUT469	1302.59	2055.79	1.57823	0.658308	3069.78	6404.35	2.08626	1.06092
SUT471	1173.54	866.333	0.738222	-0.437873	922.228	22902.3	24.8336	4.63422
SUT473/CUT502	2136.02	2279.72	1.06728	0.0939336	2393.25	2638.23	1.10236	0.140598
SUT477	1035.69	1360.39	1.31351	0.393422	1116	636.488	0.570331	-0.810129
SUT479	1030.02	798.464	0.775193	-0.367372	665.304	447.082	0.671997	-0.573474
SUT480	1061.36	102.987	0.0970333	-3.36538	35.0116	28.5835	0.816401	-0.29265
SUT492	1094.99	1271.55	1.16125	0.215673	1470.75	5821.19	3.95798	1.98477
SUT493	42.5481	13.3104	0.312831	-1.67654	14.27	284.606	19.9444	4.31791
SUT496	2053.36	1195.16	0.582052	-0.780781	1099.59	994.097	0.904058	-0.145513
SUT500	1335.41	561.925	0.420788	-1.24883	342.642	446.024	1.30172	0.380419
SUT501	1413.18	1199.76	0.848979	-0.2362	1241.28	23849.2	19.2134	4.26404
SUT509	1090.03	295.813	0.271381	-1.88161	211.809	434.334	2.0506	1.03604
SUT515	1099.18	1450.75	1.31985	0.400372	1577.94	1212.71	0.768538	-0.379811
SUT518	1700.1	2725.63	1.60321	0.680966	3188.14	2003.23	0.628337	-0.67039
SUT526	1231.97	1339.16	1.08701	0.120361	1271.3	2838.42	2.23269	1.15878
SUT532	2525.18	2908.3	1.15172	0.203788	2873.71	1304.86	0.454067	-1.13902
SUT539	1417.53	1276.98	0.900848	-0.150645	1362.35	1671.96	1.22726	0.295442
SUT540	1253.47	1206.77	0.96274	-0.0547811	1310.94	1103.46	0.841728	-0.248574
SUT543/115	1261.09	559.8	0.443903	-1.17168	400.825	607.856	1.51651	0.600757
SUT546/118	1037.75	911.206	0.878059	-0.187609	932.561	686.113	0.73573	-0.442752
SUT553	1390.77	1367.06	0.982958	-0.024798	1331.06	2121.69	1.59399	0.672642
SUT558	2048.98	2045.32	0.998212	-0.00258117	2152.3	1692.51	0.786371	-0.346718
SUT570	2288.2	1577.41	0.689366	-0.536658	1597.89	1088.51	0.681214	-0.553819
SUT571	1558.43	2172.7	1.39415	0.47939	2152.34	1345.99	0.625361	-0.677238
SUT581	55.5357	8.50754	0.15319	-2.7066	12.2129	109.531	8.96843	3.16486
SUT591	3587.48	2560.25	0.713662	-0.486688	2340.53	1403.77	0.599764	-0.737533
SUT593	2325.73	1366.4	0.587514	-0.767306	1215.18	1283.84	1.0565	0.0792884
SUT602/176	1775.8	1090.13	0.613882	-0.703966	1110.49	747.177	0.672838	-0.57167
SUT616	30.2502	24.6978	0.816448	-0.292567	27.7144	130.708	4.71626	2.23764
SUT617	811.509	60.9308	0.0750834	-3.73536	47.2144	220.427	4.66865	2.22301
SUT643	7.96865	9.87163	1.23881	0.308954	28.3319	375.332	13.2477	3.72767
SUT718	332.828	158.648	0.476666	-1.06895	175.666	325.868	1.85504	0.891449
SUT722	698.937	759.874	1.08718	0.120597	762.024	412.886	0.541829	-0.884091
SUT725	732.371	923.297	1.2607	0.334221	922.345	544.051	0.589856	-0.761565
SUT729/CUT773	50.7555	34.4887	0.679507	-0.55744	40.5098	677.849	16.733	4.06462
SUT733	573.016	557.502	0.972927	-0.0395963	517.801	331.341	0.6399	-0.644081
SUT737/313	50.9851	21.6465	0.424565	-1.23594	20.4673	89.9574	4.39519	2.13592
SUT764	4686.44	3200.22	0.682869	-0.55032	2561.64	1013.86	0.395787	-1.3372
SUT770	553.263	242.317	0.437978	-1.19107	217.664	586.973	2.69669	1.43119
SUT796	1341.71	1255.19	0.935517	-0.0961643	1330.14	1145.97	0.861545	-0.215002
SUT798/387	1004.52	952.67	0.948379	-0.0764637	971.888	1005.2	1.03427	0.048618
SUT824	4192.84	2028.74	0.483858	-1.04735	532.126	756.324	1.42133	0.507238
SUT827	1265.8	1769.07	1.39759	0.482941	1517.36	1015.09	0.668984	-0.579957
SUT830	1270.04	1433.05	1.12835	0.174213	2384.03	1743.49	0.731318	-0.451429
SUT834	2305.75	1774.32	0.769518	-0.377973	1572.77	6799.82	4.32345	2.11218
SUT842/425	1111.26	1291.27	1.16198	0.21659	1116.86	902.175	0.80778	-0.307965
SUT847	1014.28	1134.31	1.11834	0.161365	971.289	863.291	0.888809	-0.170054
tA(AGC)D	330.823	16.8913	0.0510586	-4.2917	15.086	43.8053	2.9037	1.53789
tA(AGC)F	810.559	470.271	0.580181	-0.785425	493.091	800.225	1.62288	0.698554
tA(AGC)G	37.5615	26.5565	0.707013	-0.500192	26.6434	75.1438	2.82035	1.49588
tA(AGC)H	692.39	603.652	0.871839	-0.197867	621.901	476.181	0.765686	-0.385175
tA(AGC)J	1298.66	920.647	0.70892	-0.496306	942.154	846.598	0.898577	-0.154286
tA(AGC)K1	22.3852	5.33853	0.238484	-2.06803	5.95955	55.1517	9.25434	3.21013
tA(AGC)K2	53.6085	28.7347	0.536011	-0.899666	27.3752	192.632	7.03674	2.81491
tA(AGC)L	779.031	560.158	0.719044	-0.475848	672.445	266.075	0.395683	-1.33758
tA(AGC)M1	1157.21	1067.73	0.922674	-0.116107	1145.19	886.023	0.773691	-0.37017
tA(AGC)M2	151.733	47.3887	0.312316	-1.67892	48.764	235.514	4.82967	2.27192
tA(AGC)P	1494.12	102.303	0.0684703	-3.86838	34.5823	402.917	11.651	3.54238
tA(UGC)A	14.5677	11.6304	0.798366	-0.324878	13.1071	179.435	13.6899	3.77504
tA(UGC)E	43.0931	15.4161	0.357739	-1.48302	17.2216	14122	820.014	9.6795
tA(UGC)G	1947.5	1765.43	0.906513	-0.1416	1643.94	5037.53	3.0643	1.61556
tA(UGC)L	180.409	9.94319	0.0551148	-4.18142	10.1831	106.506	10.4591	3.38668
tA(UGC)O	982.034	17.8198	0.0181458	-5.78422	30.3175	562.773	18.5626	4.21433
tC(GCA)B	1400.73	1076.93	0.768835	-0.379254	1152.54	4986.21	4.32628	2.11313
tC(GCA)G	180.184	313.476	1.73976	0.798887	335.239	1564.51	4.66685	2.22245
tC(GCA)P1	2023.07	1463.68	0.723494	-0.466948	1151.08	697.379	0.605846	-0.722977
tC(GCA)P2	53.7747	42.0607	0.782165	-0.354456	43.2918	195.854	4.52404	2.17761
tD(GUC)B	1554.39	1927.92	1.24031	0.310699	1928	1555.22	0.80665	-0.309985
tD(GUC)D	60.884	45.0254	0.739529	-0.435322	163.499	205.875	1.25918	0.332489
tD(GUC)G1	1129.62	887.466	0.785632	-0.348074	1080.97	729.886	0.675216	-0.566579
tD(GUC)G2	1542.64	1429.01	0.926342	-0.110383	1319.83	840.454	0.636788	-0.651114
tD(GUC)I1	1061.43	1902.82	1.79269	0.842124	2151.9	3242.32	1.50672	0.591414
tD(GUC)I2	414.477	1098.81	2.65107	1.40658	1163.61	1000.18	0.859551	-0.218344
tD(GUC)J1	1061.7	441.384	0.415734	-1.26627	133.556	53.3292	0.399301	-1.32445
tD(GUC)J2	441.483	239.563	0.542633	-0.881952	170.065	466.669	2.74407	1.45632
tD(GUC)J3	1757.66	1703.6	0.969246	-0.045065	1770.79	2019.59	1.1405	0.189669
tD(GUC)J4	1362.09	1840.66	1.35135	0.4344	2471.82	2270.93	0.918731	-0.122286
tD(GUC)K	408.822	1001.29	2.4492	1.29231	1615	1375.14	0.851477	-0.23196
tD(GUC)L1	921.394	1034.55	1.12281	0.167118	1007.94	764.372	0.758351	-0.399063
tD(GUC)L2	1437.62	1526.69	1.06195	0.0867211	1337.13	1109.94	0.830091	-0.268659
tD(GUC)M	1428.13	106.941	0.0748817	-3.73924	9.91048	285.807	28.8388	4.84994
tD(GUC)N	188.499	16.5963	0.0880443	-3.50563	37.7589	1197.07	31.7029	4.98654
tD(GUC)O	888.598	1256.26	1.41376	0.499534	1257.01	1012.19	0.805236	-0.312517
tE(CUC)D	195.138	476.121	2.43992	1.28684	433.755	350.389	0.807804	-0.307923
tE(CUC)I	1026.23	129.22	0.125917	-2.98945	20.1769	108.981	5.40128	2.4333
tE(UUC)B	1095.19	1256.29	1.1471	0.197989	1241.24	856.497	0.690033	-0.535262
tE(UUC)C	332.344	84.6846	0.25481	-1.97251	40.3977	121.154	2.99904	1.5845
tE(UUC)E1	1289.43	1679.58	1.30258	0.381375	1884.71	1284.58	0.681582	-0.55304
tE(UUC)E2	760.296	787.498	1.03578	0.0507148	812.603	844.787	1.03961	0.0560365
tE(UUC)E3	2599.66	1220.28	0.469399	-1.09111	1267.67	46162.3	36.415	5.18646
tE(UUC)G2	522.302	464.719	0.88975	-0.168527	486.222	323.946	0.66625	-0.585864
tE(UUC)G3	1138.75	1272.93	1.11783	0.160705	1247.65	37605.8	30.1412	4.91366
tE(UUC)I	917.642	1455.31	1.58593	0.665327	1499.97	1000.55	0.667046	-0.584141
tE(UUC)J	1402.08	1674.75	1.19448	0.256378	2065.58	2917.43	1.4124	0.49815
tE(UUC)K	223.516	365.347	1.63455	0.708892	350.945	361.681	1.03059	0.0434744
tE(UUC)K SOE1	1139.54	1634.2	1.43409	0.520132	1617.19	1944.26	1.20225	0.265733
tE(UUC)L	1202.1	1135.1	0.944259	-0.0827459	1153.35	5297.03	4.59274	2.19936
tE(UUC)M	682.95	1020.23	1.49386	0.579048	1084.2	1091.81	1.00702	0.0100882
tE(UUC)P	157.258	12.816	0.0814966	-3.61712	19.8744	299.26	15.0576	3.91242
tF(GAA)B	1011.51	247.897	0.245076	-2.0287	284.952	206.257	0.723831	-0.466276
tF(GAA)D	975.186	984.761	1.00982	0.0140961	631.174	475.955	0.754079	-0.407213
tF(GAA)F	1037.54	1004.55	0.968199	-0.0466238	893.758	916.992	1.026	0.0370246
tF(GAA)G	1160.61	945.191	0.814394	-0.296201	900.454	1302.63	1.44663	0.532698
tF(GAA)H1	972.684	797.558	0.819956	-0.286382	715.381	479.793	0.670681	-0.576301
tF(GAA)H2	1804.68	1086.19	0.601873	-0.732469	1036.8	665.605	0.641979	-0.639403
tF(GAA)M	53.5061	14.0569	0.262717	-1.92842	13.3939	58.5453	4.37104	2.12798
tF(GAA)N	1177.55	1064.75	0.904214	-0.145263	995.695	555.521	0.557923	-0.841863
tF(GAA)P1	1547.05	1225.63	0.792236	-0.335998	1049.39	911.691	0.868784	-0.20293
tF(GAA)P2	3034.25	3067.82	1.01106	0.0158756	2427.6	4085.13	1.68279	0.750852
tG(CCC)D SUF3	1806.55	2508.59	1.38861	0.473643	2565.37	2436.8	0.949885	-0.0741758
tG(CCC)O SUF5	865.734	962.762	1.11208	0.153255	1041.97	630.391	0.604996	-0.725002
tG(GCC)B	2464.16	2080.05	0.844124	-0.244473	9306.47	2.85089e+07	3063.35	11.5809
tG(GCC)C SUF16	1902.76	177.755	0.0934196	-3.42013	45.1074	614.122	13.6147	3.76709
tG(GCC)D1	1255.57	99.9166	0.0795785	-3.65148	5.40783	48.7909	9.02226	3.17349
tG(GCC)D2	1143.22	1692.14	1.48015	0.565742	1810.7	1301.41	0.718734	-0.476471
tG(GCC)E	1046.91	1195.67	1.14209	0.191679	1194.19	2818.79	2.36043	1.23905
tG(GCC)F1 SUF20	902.444	1005.86	1.1146	0.156528	959.429	963.006	1.00373	0.0053699
tG(GCC)F2	297.766	110.336	0.370547	-1.43227	116.202	2280.65	19.6265	4.29473
tG(GCC)G1	1804.13	2677.93	1.48433	0.569816	2802.59	2303.6	0.821955	-0.282869
tG(GCC)G2	1556.23	1315.1	0.845051	-0.24289	1080.59	7208.31	6.67072	2.73784
tG(GCC)J1	212.512	30.7013	0.144468	-2.79117	33.5556	9608.04	286.332	8.16154
tG(GCC)J2	1447.87	1114.62	0.769835	-0.377379	1159.67	987.055	0.85115	-0.232515
tG(GCC)M	46.287	16.2449	0.350961	-1.51062	19.9153	15033.3	754.863	9.56007
tG(GCC)O1	4382.49	4692.26	1.07069	0.0985344	5778.9	6395.25	1.10666	0.146208
tG(GCC)O2 SUF17	799.257	1122.11	1.40395	0.489488	1166.06	735.57	0.630819	-0.664703
tG(GCC)P1	1188.13	2173.97	1.82974	0.871641	3511.73	2740.98	0.780523	-0.357487
tG(GCC)P2	801.762	514.721	0.641988	-0.639383	425.17	4270.73	10.0448	3.32837
tG(UCC)G SUF4	1213.38	1124.54	0.926777	-0.109705	1196.59	2083.9	1.74154	0.800365
tG(UCC)N SUF6	1592.01	1689.23	1.06107	0.0855197	1704.32	20755.3	12.178	3.60621
tG(UCC)O SUF1	2821.94	3686.77	1.30647	0.385672	4786.32	4595.98	0.960232	-0.0585452
tH(GUG)E1	1210.45	1511.91	1.24905	0.320827	1586.13	1320.27	0.832383	-0.26468
tH(GUG)E2	5276.86	419.566	0.0795105	-3.65271	35.6675	17277.7	484.41	8.92008
tH(GUG)G1	264.274	318.249	1.20424	0.268125	321.912	307.291	0.954583	-0.0670581
tH(GUG)G2	649.557	940.726	1.44826	0.534318	931.004	788.035	0.846436	-0.240528
tH(GUG)H	1128.33	1621.21	1.43682	0.522881	2049.02	3155.22	1.53987	0.622807
tH(GUG)K	3277.4	3461.72	1.05624	0.0789361	3811.19	4287.9	1.12508	0.17003
tH(GUG)M	1029.95	1174.01	1.13987	0.188867	1225.95	878.549	0.716627	-0.480706
tI(AAU)B	1272.81	986.726	0.775234	-0.367296	997.247	533.122	0.534593	-0.903486
tI(AAU)D	1212.4	1515.62	1.2501	0.322043	934.337	591.529	0.6331	-0.659494
tI(AAU)E1	1389.72	1537.04	1.10601	0.145358	1477.7	4983.33	3.37236	1.75376
tI(AAU)E2	589.442	127.699	0.216644	-2.2066	144.258	728.696	5.05135	2.33667
tI(AAU)G	865.142	1017.8	1.17645	0.234438	1062.45	1085.71	1.0219	0.0312498
tI(AAU)I1	1914.91	893.282	0.466488	-1.10009	873.223	3165.98	3.62563	1.85823
tI(AAU)I2	25.6245	19.0061	0.741715	-0.431063	18.2819	26.5169	1.45045	0.536497
tI(AAU)L1	197.4	38.3195	0.194121	-2.36497	129.93	8925.63	68.6959	6.10215
tI(AAU)L2	1489.01	1224.64	0.822449	-0.282002	1183.46	2828.01	2.38962	1.25678
tI(AAU)N1	961.231	391.549	0.407341	-1.29569	394.027	799.835	2.0299	1.02141
tI(AAU)N2	966.722	1379.39	1.42687	0.512857	1740.52	6304.24	3.62205	1.85681
tI(AAU)P1	902.995	1345.07	1.48956	0.574888	1076.77	569.094	0.528521	-0.919966
tI(AAU)P2	845.005	376.606	0.445684	-1.16591	265.737	735.457	2.76761	1.46864
tI(UAU)D	43.1583	21.444	0.496868	-1.00906	23.5228	90.9123	3.86486	1.95042
tI(UAU)L	2588.74	2372.9	0.916623	-0.1256	1515.49	3862.75	2.54885	1.34985
tK(CUU)C	111.405	24.9207	0.223694	-2.1604	24.265	201.159	8.29009	3.05139
tK(CUU)D1	2188.68	2030.6	0.927777	-0.10815	1706.66	743.167	0.435452	-1.19942
tK(CUU)D2	1004.77	1177.47	1.17188	0.228828	1109.98	1086.16	0.978545	-0.0312898
tK(CUU)E1	1238.07	1343.04	1.08478	0.117408	1312.63	909.048	0.692541	-0.530028
tK(CUU)E2	529.346	374.492	0.707462	-0.499276	351.681	3488.92	9.92069	3.31044
tK(CUU)F	1723.35	992.013	0.575632	-0.796782	960.221	1755.97	1.82871	0.87083
tK(CUU)G1	2160.58	318.657	0.147487	-2.76134	235.58	479.568	2.03569	1.02552
tK(CUU)G2	1425.34	1086.83	0.762508	-0.391176	1040.79	852.287	0.818884	-0.288268
tK(CUU)G3	1746.29	179.429	0.102748	-3.28281	138.035	141.898	1.02798	0.0398172
tK(CUU)I	40.0715	26.2266	0.654494	-0.611549	27.4416	125.834	4.58553	2.19709
tK(CUU)J	2001.89	2051.77	1.02492	0.0355044	2281.91	8698.58	3.81198	1.93054
tK(CUU)K	2080.93	1376.12	0.661304	-0.596615	1334.78	853.891	0.639726	-0.644474
tK(CUU)M	1899.72	989.43	0.520829	-0.941119	978.803	1172.16	1.19754	0.260075
tK(CUU)P	1640.03	1773.54	1.08141	0.11291	1507.21	1998.21	1.32577	0.406827
tK(UUU)D	1806	631.265	0.349538	-1.51648	574.853	317.916	0.55304	-0.854546
tK(UUU)G1	131.691	33.458	0.254065	-1.97673	41.8958	687.599	16.4121	4.03669
tK(UUU)G2	1686.55	1218.58	0.722529	-0.468873	904.034	554.795	0.613688	-0.704423
tK(UUU)K	28.1859	12.476	0.442632	-1.17582	19.2539	407.362	21.1573	4.40309
tK(UUU)L	795.26	887.475	1.11596	0.15828	640.951	3085.83	4.81446	2.26737
tK(UUU)O	1450.73	525.191	0.36202	-1.46586	208.214	120.251	0.577535	-0.792019
tK(UUU)P	1880.08	1254.61	0.667317	-0.583557	1133.66	43730.5	38.5746	5.26958
tL(CAA)A SUP56	1585.86	1811.03	1.14199	0.191548	2004.26	1567.79	0.782231	-0.354333
tL(CAA)C SUP53	29.0051	21.5094	0.741574	-0.431338	19.6643	27.8952	1.41857	0.504437
tL(CAA)D	1090.55	1560.45	1.43089	0.516913	2172.47	7322.84	3.37074	1.75307
tL(CAA)G1	1229.22	1731.86	1.40891	0.494584	2276.36	1813.45	0.796646	-0.32799
tL(CAA)G2 SUP54	848.181	1326.82	1.56431	0.645527	1380.39	1297.09	0.939653	-0.0897995
tL(CAA)G3	1996.44	2289.12	1.1466	0.197366	2271.2	1635.12	0.719938	-0.474056
tL(CAA)K	1098.07	1369.62	1.24729	0.318801	1375.79	713.588	0.518676	-0.947095
tL(CAA)L	947.324	114.46	0.120824	-3.04902	20.6934	96.7294	4.6744	2.22478
tL(CAA)M	1103.54	1299.85	1.17789	0.236203	1479.42	4781.58	3.23206	1.69245
tL(CAA)N	374.976	557.349	1.48636	0.571783	535.979	713.578	1.33135	0.412894
tL(GAG)G	435.254	615.895	1.41502	0.500827	625.684	504.63	0.806526	-0.310207
tL(UAA)B1	509.087	576.057	1.13155	0.1783	593.295	1262.91	2.12865	1.08994
tL(UAA)B2	948.549	1103.99	1.16387	0.218935	1189.68	2498.52	2.10015	1.07049
tL(UAA)D	982.5	1634.48	1.66359	0.734299	1625.42	887.653	0.546108	-0.872743
tL(UAA)J SUP51	1575.5	2462.54	1.56302	0.644333	2542.46	2256.78	0.887637	-0.171959
tL(UAA)K	1178.7	1376.08	1.16746	0.223377	1413.1	1686.05	1.19315	0.254779
tL(UAA)L	2204.98	2122.42	0.962558	-0.055055	2069.71	29778.8	14.3879	3.84679
tL(UAA)N	822.657	781.257	0.949675	-0.0744941	770.188	1077.93	1.39957	0.484985
tL(UAG)J	51.0306	52.2823	1.02453	0.0349619	53.093	160.035	3.01424	1.5918
tL(UAG)L1	1186.03	1099.57	0.927101	-0.109202	1115.44	530.181	0.475309	-1.07306
tL(UAG)L2	973.247	905.659	0.930554	-0.103838	991.267	16628.1	16.7745	4.0682
tM(CAU)C	28.7364	42.8686	1.49179	0.577041	38.5618	545.794	14.1537	3.82311
tN(GUU)C	2887.77	977.843	0.338615	-1.56228	870.337	401.845	0.461712	-1.11494
tN(GUU)F	519.702	747.918	1.43913	0.525197	674.504	7805.28	11.5719	3.53255
tN(GUU)G	1814.95	2219.21	1.22274	0.290121	2345.58	3713.75	1.5833	0.662931
tN(GUU)K	522.033	92.81	0.177786	-2.49179	43.7623	174.596	3.98965	1.99626
tN(GUU)L	359.911	539.066	1.49778	0.582825	486.23	1672.4	3.43953	1.78221
tN(GUU)N1	70.2019	54.3622	0.774369	-0.368906	55.7266	205.889	3.69462	1.88543
tN(GUU)N2	1533.81	1656.3	1.07987	0.110852	1738.8	4529.96	2.60523	1.38141
tN(GUU)O1	801.972	939.716	1.17176	0.228673	917.637	526.493	0.573748	-0.80151
tN(GUU)O2	1635.8	3851.59	2.35456	1.23546	5322.81	6910.38	1.29826	0.376578
tN(GUU)P	50.27	18.5044	0.3681	-1.44183	23.4349	84.5155	3.60639	1.85056
tP(AGG)C SUF2	218.492	176.446	0.807561	-0.308357	201.954	261.095	1.29284	0.370543
tP(AGG)N SUF10	117.572	20.8008	0.17692	-2.49883	15.7378	77.4769	4.92299	2.29954
tP(UGG)A TRN1	1611.7	1229.29	0.762731	-0.390754	2502.81	1471.65	0.588	-0.766113
tP(UGG)F SUF9	904.369	841.608	0.930603	-0.103763	838.189	530.153	0.632498	-0.660867
tP(UGG)H SUF8	1434.58	1250.94	0.871991	-0.197615	1252.46	2591.28	2.06896	1.0489
tP(UGG)L	85.8672	21.4947	0.250325	-1.99813	18.4567	290.524	15.7408	3.97644
tP(UGG)M SUF7	1105.92	1253.37	1.13333	0.180567	1209.28	1187.35	0.981872	-0.0263925
tP(UGG)N1	36.8125	28.3201	0.769306	-0.37837	35.2837	145.094	4.11221	2.03991
tP(UGG)N2	2001.34	1949.26	0.973978	-0.0380393	1945.96	1679.29	0.86296	-0.212635
tP(UGG)O1	1370.38	2640.71	1.92699	0.946347	3006.46	2808.54	0.934169	-0.0982442
tP(UGG)O2 SUF11	1689.06	1839.85	1.08927	0.123361	1848.07	1684.26	0.911359	-0.133908
tP(UGG)O3	104.243	17.055	0.163609	-2.61168	16.8232	81.5046	4.84478	2.27643
tQ(CUG)M CDC65	367.606	783.858	2.13233	1.09243	1359.31	2027.2	1.49135	0.576619
tQ(UUG)B	773.68	814.351	1.05257	0.0739131	834.428	1594	1.91029	0.933792
tQ(UUG)C	567.362	688.087	1.21278	0.278321	683.486	2034.02	2.97596	1.57335
tQ(UUG)D1	44.9114	8.2196	0.183018	-2.44994	10.5409	76.3652	7.24465	2.85692
tQ(UUG)D2	320.325	50.3348	0.157137	-2.66991	21.6019	2897.56	134.134	7.06753
tQ(UUG)D3	433.625	905.509	2.08823	1.06228	833.401	922.148	1.10649	0.145988
tQ(UUG)E1	1402.05	1913.18	1.36456	0.448435	1826.24	1371.09	0.75077	-0.413556
tQ(UUG)E2	186.235	360.858	1.93764	0.954304	294.699	286.769	0.973091	-0.0393532
tQ(UUG)H	1830.06	2187.98	1.19558	0.257708	2215.23	1816.82	0.820151	-0.286039
tQ(UUG)L	2508.92	165.47	0.0659527	-3.92242	60.7902	718.825	11.8247	3.56373
tR(ACG)D	1804.52	2056.73	1.13976	0.188733	2001.99	78935.9	39.4287	5.30117
tR(ACG)E	1112.4	1282.27	1.15271	0.205032	1322.51	6995.37	5.28946	2.40312
tR(ACG)J	1407.32	1738.44	1.23528	0.304843	1584.08	1443.31	0.911134	-0.134265
tR(ACG)K	1833.7	1869.29	1.01941	0.0277353	2064.5	1128.48	0.54661	-0.871417
tR(ACG)L	118.045	30.3573	0.257166	-1.95923	28.9991	41.7163	1.43854	0.524605
tR(ACG)O	2852.75	1638.79	0.574461	-0.799718	1603.24	1646.87	1.02721	0.038736
tR(CCG)L TRR4	3775.34	878.554	0.232709	-2.1034	190.951	1539.37	8.0616	3.01107
tR(CCU)J HSX1	7101.82	80.4143	0.0113231	-6.46459	56.4684	56.8868	1.00741	0.0106521
tR(UCU)B	100.371	12.5761	0.125296	-2.99659	12.5394	81.5813	6.506	2.70177
tR(UCU)D	83.4548	30.1803	0.361636	-1.46739	34.5047	92.7637	2.68844	1.42677
tR(UCU)E	4472.21	208.619	0.0466477	-4.42205	448.717	35986.1	80.1977	6.32549
tR(UCU)G1	112.78	12.6325	0.11201	-3.15829	12.5793	93.8328	7.4593	2.89904
tR(UCU)G2	1112.84	1453.62	1.30622	0.385399	1452.78	1851.63	1.27454	0.34998
tR(UCU)G3	1787.3	1746.34	0.977083	-0.0334477	1656.86	4803.11	2.89892	1.53552
tR(UCU)J1	1234.68	1613.96	1.30719	0.386465	1674.35	8768.32	5.23684	2.3887
tR(UCU)J2	1728.1	1696.33	0.981617	-0.0267678	1809.49	9917.53	5.48084	2.4544
tR(UCU)K	2046.59	1209.11	0.590795	-0.759271	1252.97	1810.32	1.44483	0.530898
tR(UCU)M1	244.062	392.019	1.60623	0.683679	371.914	450.504	1.21131	0.276574
tR(UCU)M2	958.942	1209.14	1.26091	0.33446	1194.48	1157.04	0.96866	-0.045937
tS(AGA)A	33.6091	16.5177	0.491466	-1.02484	19.4097	844.878	43.5286	5.44389
tS(AGA)B	75.6627	27.496	0.363402	-1.46036	26.5058	146.86	5.54066	2.47006
tS(AGA)D1	2239.2	1774.76	0.792587	-0.335359	2665.83	349021	130.924	7.03259
tS(AGA)D2	1285.36	549.344	0.427386	-1.22639	481.367	314.118	0.652553	-0.615832
tS(AGA)D3	2188.39	1995.61	0.911911	-0.133035	2106.25	1466.07	0.696054	-0.522729
tS(AGA)E	1217.1	1129.03	0.927636	-0.10837	1380.58	5581.61	4.04294	2.0154
tS(AGA)G	109.639	35.3969	0.322849	-1.63107	39.4597	1593.49	40.3827	5.33566
tS(AGA)H	923.141	993.455	1.07617	0.105902	958.988	1299.19	1.35475	0.438023
tS(AGA)J	348.701	164.827	0.472687	-1.08104	159.053	757.41	4.76199	2.25156
tS(AGA)L	1117.13	1108.11	0.991928	-0.0116925	1266.56	1078.91	0.851837	-0.231351
tS(AGA)M	209.696	10.3679	0.0494425	-4.3381	10.6955	46.6116	4.35805	2.12368
tS(CGA)C SUP61	1582.1	1699.55	1.07424	0.10331	2026.09	16093.9	7.94331	2.98974
tS(GCU)F	35.2125	32.3494	0.91869	-0.12235	51.4061	1672.21	32.5294	5.02367
tS(GCU)L	2701.11	1327.27	0.491379	-1.02509	1151.52	1512.22	1.31323	0.393121
tS(GCU)O	1692.26	1625.92	0.960797	-0.0576965	1666.67	1169.11	0.701467	-0.511552
tS(UGA)I SUP17	443.168	568.07	1.28184	0.358216	648.484	487.221	0.751324	-0.412494
tS(UGA)P SUP16	933.118	823.217	0.882221	-0.180788	611.518	539.202	0.881744	-0.181568
tT(AGU)B	1023.36	1102.31	1.07716	0.107228	1132.28	1029.17	0.908934	-0.137753
tT(AGU)C	539.184	411.611	0.763396	-0.389496	401.351	270.644	0.674332	-0.568468
tT(AGU)D	204.096	24.4787	0.119937	-3.05965	10.4214	63.6405	6.1067	2.61039
tT(AGU)H	221.827	26.8222	0.120915	-3.04794	28.827	767.758	26.6333	4.73516
tT(AGU)I1	1476.38	776.739	0.526111	-0.926561	882.066	4242.34	4.80955	2.2659
tT(AGU)I2	1030.81	934.872	0.906932	-0.140933	873.251	918.526	1.05185	0.072925
tT(AGU)J	4883.75	4578.33	0.937463	-0.0931666	71747.8	6.49771e+06	90.5632	6.50085
tT(AGU)N1	55.2472	60.7675	1.09992	0.137399	62.4969	302.797	4.84499	2.27649
tT(AGU)N2	90.9718	19.5448	0.214844	-2.21864	23.7011	143.271	6.04493	2.59573
tT(AGU)O1	1769.64	1588.11	0.897421	-0.156143	1693.26	1379.8	0.814875	-0.29535
tT(AGU)O2	196.104	23.77	0.121211	-3.0444	26.3716	1528.78	57.9708	5.85725
tT(CGU)K TRT2	68.4247	26.651	0.389493	-1.36033	99.1366	6287	63.4176	5.98681
tT(UGU)G1	116.64	36.8766	0.316158	-1.66128	39.0103	139.259	3.5698	1.83584
tT(UGU)G2	52.3624	11.7228	0.223877	-2.15922	12.1713	42.9017	3.52482	1.81755
tT(UGU)H	1733.48	1565.74	0.903239	-0.14682	1598.42	4574.34	2.86178	1.51691
tT(UGU)P	1479.46	1686.88	1.1402	0.189286	1581.63	1779.31	1.12499	0.169909
tV(AAC)E1	1284.97	1104.29	0.859396	-0.218605	1174.95	2647.69	2.25346	1.17214
tV(AAC)E2	2072.96	1123.44	0.541951	-0.883767	1192.55	2418.8	2.02826	1.02024
tV(AAC)G1	125.207	11.543	0.0921914	-3.43922	11.6918	26.9763	2.30728	1.2062
tV(AAC)G2	29.5819	11.5209	0.389458	-1.36046	9.72384	37.8272	3.89016	1.95983
tV(AAC)G3	69.2633	38.7671	0.559706	-0.83726	46.2872	814.584	17.5985	4.13738
tV(AAC)H	31.9235	16.1008	0.504355	-0.987488	13.8601	82.4488	5.94866	2.57256
tV(AAC)J	909.632	834.725	0.917652	-0.123981	847.104	2003.85	2.36553	1.24216
tV(AAC)K1	463.36	30.0482	0.0648486	-3.94678	21.6809	64.3954	2.97014	1.57053
tV(AAC)K2	1314.72	1749.85	1.33097	0.41248	1921.35	1208.37	0.628917	-0.669059
tV(AAC)L	28.0716	13.0362	0.46439	-1.10659	15.0125	65.5945	4.36933	2.12741
tV(AAC)M1	51.4198	5.35817	0.104205	-3.26251	9.26904	98.7777	10.6567	3.41369
tV(AAC)M2	3024.85	1006.97	0.332899	-1.58684	758.926	540.815	0.712605	-0.488825
tV(AAC)M3	100.438	30.653	0.305193	-1.71221	35.9328	334.741	9.31576	3.21967
tV(AAC)O	193.058	26.285	0.136151	-2.87672	11.6815	20.7181	1.77358	0.826668
tV(CAC)D	3757.49	222.631	0.0592499	-4.07704	151.662	125.402	0.82685	-0.274302
tV(CAC)H	178.057	120.126	0.674646	-0.567796	133.861	321.077	2.39858	1.26218
tV(UAC)B	49.4276	20.8982	0.422805	-1.24194	24.8958	640.15	25.7132	4.68444
tV(UAC)D	728.833	670.579	0.920072	-0.120182	4087.94	1866.14	0.456499	-1.13132
tW(CCA)G1	25.8322	11.0457	0.427592	-1.22569	19.0875	198.038	10.3753	3.37508
tW(CCA)G2	2741.9	1891.23	0.689754	-0.535846	1910.51	152440	79.7903	6.31814
tW(CCA)J	83.0701	33.5472	0.403842	-1.30814	157.936	13491.5	85.4239	6.41657
tW(CCA)K	1537.19	1448.47	0.942282	-0.0857698	1529.64	6421.56	4.19807	2.06973
tW(CCA)M	2705.66	1160.27	0.428832	-1.22151	6436.89	17354.3	2.69607	1.43086
tW(CCA)P	323.978	25.7457	0.0794675	-3.65349	25.4099	192.252	7.56604	2.91954
tX(XXX)D	48.927	117.498	2.4015	1.26394	126.069	721.853	5.72587	2.5175
tY(GUA)D SUP2	968.713	1046.39	1.08018	0.111277	1110.96	553.078	0.497837	-1.00625
tY(GUA)F1 SUP11	40.2624	19.3228	0.479923	-1.05912	17.9164	14.0877	0.786301	-0.346846
tY(GUA)F2 SUP6	131.198	79.8933	0.608951	-0.715602	23.8328	37.5831	1.57695	0.657134
tY(GUA)J1 SUP7	573.983	538.563	0.938291	-0.0918929	594.186	462.441	0.778276	-0.361646
tY(GUA)J2 SUP4	37.3624	30.3201	0.811514	-0.301312	103.186	7653.24	74.1692	6.21275
tY(GUA)M1 SUP5	2107.92	1524.26	0.723112	-0.467708	1584.99	925.036	0.583624	-0.776888
tY(GUA)M2 SUP8	909.091	693.865	0.763251	-0.38977	753.02	2309.85	3.06744	1.61704
tY(GUA)O SUP3	927.863	754.578	0.813242	-0.298243	801.057	522.926	0.652795	-0.615297
U1 snRNA SNR19	692.938	975.319	1.40751	0.493147	1911.96	685.467	0.358515	-1.47989
U2 snRNA snR20 LSR1	2188.76	252.922	0.115555	-3.11335	86.4205	258.663	2.99307	1.58163
U4 snRNA SNR14	443.259	64.405	0.145299	-2.78291	13.8947	102.12	7.34959	2.87766
U5 snRNA SNR7	1251.19	1391.77	1.11236	0.153623	1244.69	1317.36	1.05838	0.0818589
U6 snRNA SNR6	272.033	64.4027	0.236746	-2.07859	76.0739	1445.41	19.0001	4.24793

## Sheet: Pool vs Batch plot
Type	Pool vs Batch log FC	ID	CUT	ncRNA	snoRNA	SUT	tRNA	snRNA
CUT	-0.462295	CUT001/437	-0.462295	#N/A	#N/A	#N/A	#N/A	#N/A
CUT	-1.22383	CUT002	-1.22383	#N/A	#N/A	#N/A	#N/A	#N/A
CUT	-4.57455	CUT005	-4.57455	#N/A	#N/A	#N/A	#N/A	#N/A
CUT	-0.607385	CUT007	-0.607385	#N/A	#N/A	#N/A	#N/A	#N/A
CUT	-0.534272	CUT008	-0.534272	#N/A	#N/A	#N/A	#N/A	#N/A
CUT	0.0931062	CUT015	0.0931062	#N/A	#N/A	#N/A	#N/A	#N/A
CUT	0.159326	CUT040	0.159326	#N/A	#N/A	#N/A	#N/A	#N/A
CUT	0.104002	CUT058	0.104002	#N/A	#N/A	#N/A	#N/A	#N/A
CUT	2.53131	CUT060	2.53131	#N/A	#N/A	#N/A	#N/A	#N/A
CUT	-0.375155	CUT083	-0.375155	#N/A	#N/A	#N/A	#N/A	#N/A
CUT	-0.00692281	CUT084/SUT068	-0.00692281	#N/A	#N/A	#N/A	#N/A	#N/A
CUT	-2.16127	CUT095	-2.16127	#N/A	#N/A	#N/A	#N/A	#N/A
CUT	-0.717897	CUT103	-0.717897	#N/A	#N/A	#N/A	#N/A	#N/A
CUT	0.108131	CUT123	0.108131	#N/A	#N/A	#N/A	#N/A	#N/A
CUT	0.0899899	CUT142	0.0899899	#N/A	#N/A	#N/A	#N/A	#N/A
CUT	-1.71514	CUT150	-1.71514	#N/A	#N/A	#N/A	#N/A	#N/A
CUT	0.00830518	CUT170	0.00830518	#N/A	#N/A	#N/A	#N/A	#N/A
CUT	0.678449	CUT213	0.678449	#N/A	#N/A	#N/A	#N/A	#N/A
CUT	-0.25343	CUT213/690	-0.25343	#N/A	#N/A	#N/A	#N/A	#N/A
CUT	-0.103384	CUT217	-0.103384	#N/A	#N/A	#N/A	#N/A	#N/A
CUT	0.271978	CUT238	0.271978	#N/A	#N/A	#N/A	#N/A	#N/A
CUT	0.456371	CUT244	0.456371	#N/A	#N/A	#N/A	#N/A	#N/A
CUT	1.42446	CUT248	1.42446	#N/A	#N/A	#N/A	#N/A	#N/A
CUT	-1.11698	CUT277	-1.11698	#N/A	#N/A	#N/A	#N/A	#N/A
CUT	-0.918441	CUT296	-0.918441	#N/A	#N/A	#N/A	#N/A	#N/A
CUT	0.35337	CUT296/SUT301	0.35337	#N/A	#N/A	#N/A	#N/A	#N/A
CUT	-2.61189	CUT298/771	-2.61189	#N/A	#N/A	#N/A	#N/A	#N/A
CUT	-0.35115	CUT315	-0.35115	#N/A	#N/A	#N/A	#N/A	#N/A
CUT	-0.37564	CUT320	-0.37564	#N/A	#N/A	#N/A	#N/A	#N/A
CUT	-1.2375	CUT332	-1.2375	#N/A	#N/A	#N/A	#N/A	#N/A
CUT	-0.217816	CUT353/SUT758	-0.217816	#N/A	#N/A	#N/A	#N/A	#N/A
CUT	-4.00596	CUT356	-4.00596	#N/A	#N/A	#N/A	#N/A	#N/A
CUT	-3.22288	CUT374	-3.22288	#N/A	#N/A	#N/A	#N/A	#N/A
CUT	-0.141099	CUT378	-0.141099	#N/A	#N/A	#N/A	#N/A	#N/A
CUT	0.197364	CUT379	0.197364	#N/A	#N/A	#N/A	#N/A	#N/A
CUT	0.367108	CUT424	0.367108	#N/A	#N/A	#N/A	#N/A	#N/A
CUT	-0.226766	CUT436	-0.226766	#N/A	#N/A	#N/A	#N/A	#N/A
CUT	-1.05209	CUT441	-1.05209	#N/A	#N/A	#N/A	#N/A	#N/A
CUT	-2.01318	CUT442	-2.01318	#N/A	#N/A	#N/A	#N/A	#N/A
CUT	-0.0511291	CUT458	-0.0511291	#N/A	#N/A	#N/A	#N/A	#N/A
CUT	-2.19333	CUT461	-2.19333	#N/A	#N/A	#N/A	#N/A	#N/A
CUT	-0.00336228	CUT462	-0.00336228	#N/A	#N/A	#N/A	#N/A	#N/A
CUT	0.127712	CUT465	0.127712	#N/A	#N/A	#N/A	#N/A	#N/A
CUT	-0.369996	CUT468	-0.369996	#N/A	#N/A	#N/A	#N/A	#N/A
CUT	-0.17926	CUT474	-0.17926	#N/A	#N/A	#N/A	#N/A	#N/A
CUT	-2.86499	CUT523	-2.86499	#N/A	#N/A	#N/A	#N/A	#N/A
CUT	-0.0527801	CUT541/542/SUT503	-0.0527801	#N/A	#N/A	#N/A	#N/A	#N/A
CUT	-2.65585	CUT546	-2.65585	#N/A	#N/A	#N/A	#N/A	#N/A
CUT	-2.71363	CUT547	-2.71363	#N/A	#N/A	#N/A	#N/A	#N/A
CUT	-2.28461	CUT572	-2.28461	#N/A	#N/A	#N/A	#N/A	#N/A
CUT	-0.131132	CUT575	-0.131132	#N/A	#N/A	#N/A	#N/A	#N/A
CUT	-2.65551	CUT634	-2.65551	#N/A	#N/A	#N/A	#N/A	#N/A
CUT	0.0299121	CUT645	0.0299121	#N/A	#N/A	#N/A	#N/A	#N/A
CUT	-0.142443	CUT666	-0.142443	#N/A	#N/A	#N/A	#N/A	#N/A
CUT	0.215208	CUT672	0.215208	#N/A	#N/A	#N/A	#N/A	#N/A
CUT	0.19397	CUT764	0.19397	#N/A	#N/A	#N/A	#N/A	#N/A
CUT	-0.187434	CUT775/SUT307	-0.187434	#N/A	#N/A	#N/A	#N/A	#N/A
CUT	0.526967	CUT782	0.526967	#N/A	#N/A	#N/A	#N/A	#N/A
CUT	-1.32594	CUT816	-1.32594	#N/A	#N/A	#N/A	#N/A	#N/A
CUT	0.315083	CUT827	0.315083	#N/A	#N/A	#N/A	#N/A	#N/A
CUT	0.826259	CUT873	0.826259	#N/A	#N/A	#N/A	#N/A	#N/A
ncRNA	-0.40744	ncRNA NME1	#N/A	-0.40744	#N/A	#N/A	#N/A	#N/A
ncRNA	0.0357296	ncRNA RPR1	#N/A	0.0357296	#N/A	#N/A	#N/A	#N/A
ncRNA	-0.312689	ncRNA RUF20	#N/A	-0.312689	#N/A	#N/A	#N/A	#N/A
ncRNA	-0.485464	ncRNA RUF21	#N/A	-0.485464	#N/A	#N/A	#N/A	#N/A
ncRNA	-0.302047	ncRNA RUF22	#N/A	-0.302047	#N/A	#N/A	#N/A	#N/A
ncRNA	-0.121109	ncRNA SCR1	#N/A	-0.121109	#N/A	#N/A	#N/A	#N/A
ncRNA	0.0770436	ncRNA TLC1	#N/A	0.0770436	#N/A	#N/A	#N/A	#N/A
snoRNA	-1.25547	SNR10	#N/A	#N/A	-1.25547	#N/A	#N/A	#N/A
snoRNA	-0.623396	SNR11	#N/A	#N/A	-0.623396	#N/A	#N/A	#N/A
snoRNA	-0.983002	SNR128	#N/A	#N/A	-0.983002	#N/A	#N/A	#N/A
snoRNA	0.138573	SNR128/SNR190	#N/A	#N/A	0.138573	#N/A	#N/A	#N/A
snoRNA	-2.47719	SNR13	#N/A	#N/A	-2.47719	#N/A	#N/A	#N/A
snoRNA	0.126108	SNR161	#N/A	#N/A	0.126108	#N/A	#N/A	#N/A
snoRNA	-0.635611	SNR17A	#N/A	#N/A	-0.635611	#N/A	#N/A	#N/A
snoRNA	-0.194346	SNR17B	#N/A	#N/A	-0.194346	#N/A	#N/A	#N/A
snoRNA	0.12715	SNR189	#N/A	#N/A	0.12715	#N/A	#N/A	#N/A
snoRNA	1.12946	SNR190	#N/A	#N/A	1.12946	#N/A	#N/A	#N/A
snoRNA	-1.20665	SNR3	#N/A	#N/A	-1.20665	#N/A	#N/A	#N/A
snoRNA	0.300555	SNR30	#N/A	#N/A	0.300555	#N/A	#N/A	#N/A
snoRNA	0.0905706	SNR31	#N/A	#N/A	0.0905706	#N/A	#N/A	#N/A
snoRNA	0.778951	SNR32	#N/A	#N/A	0.778951	#N/A	#N/A	#N/A
snoRNA	0.116502	SNR33	#N/A	#N/A	0.116502	#N/A	#N/A	#N/A
snoRNA	0.0383008	SNR34	#N/A	#N/A	0.0383008	#N/A	#N/A	#N/A
snoRNA	0.292797	SNR35	#N/A	#N/A	0.292797	#N/A	#N/A	#N/A
snoRNA	-0.152001	SNR36	#N/A	#N/A	-0.152001	#N/A	#N/A	#N/A
snoRNA	0.512941	SNR37	#N/A	#N/A	0.512941	#N/A	#N/A	#N/A
snoRNA	1.20151	SNR39B	#N/A	#N/A	1.20151	#N/A	#N/A	#N/A
snoRNA	0.16958	SNR4	#N/A	#N/A	0.16958	#N/A	#N/A	#N/A
snoRNA	0.670735	SNR40	#N/A	#N/A	0.670735	#N/A	#N/A	#N/A
snoRNA	-0.323852	SNR41	#N/A	#N/A	-0.323852	#N/A	#N/A	#N/A
snoRNA	0.0562734	SNR42	#N/A	#N/A	0.0562734	#N/A	#N/A	#N/A
snoRNA	0.442211	SNR43	#N/A	#N/A	0.442211	#N/A	#N/A	#N/A
snoRNA	0.836816	SNR45	#N/A	#N/A	0.836816	#N/A	#N/A	#N/A
snoRNA	0.665536	SNR46	#N/A	#N/A	0.665536	#N/A	#N/A	#N/A
snoRNA	-1.71527	SNR47	#N/A	#N/A	-1.71527	#N/A	#N/A	#N/A
snoRNA	-3.3825	SNR48	#N/A	#N/A	-3.3825	#N/A	#N/A	#N/A
snoRNA	-0.239103	SNR49	#N/A	#N/A	-0.239103	#N/A	#N/A	#N/A
snoRNA	0.359008	SNR5	#N/A	#N/A	0.359008	#N/A	#N/A	#N/A
snoRNA	-0.558913	SNR50	#N/A	#N/A	-0.558913	#N/A	#N/A	#N/A
snoRNA	0.0776234	SNR51	#N/A	#N/A	0.0776234	#N/A	#N/A	#N/A
snoRNA	1.08417	SNR51/70/41	#N/A	#N/A	1.08417	#N/A	#N/A	#N/A
snoRNA	0.365465	SNR52	#N/A	#N/A	0.365465	#N/A	#N/A	#N/A
snoRNA	-2.05972	SNR53	#N/A	#N/A	-2.05972	#N/A	#N/A	#N/A
snoRNA	-0.283153	SNR53/67	#N/A	#N/A	-0.283153	#N/A	#N/A	#N/A
snoRNA	0.132838	SNR55	#N/A	#N/A	0.132838	#N/A	#N/A	#N/A
snoRNA	1.27092	SNR56	#N/A	#N/A	1.27092	#N/A	#N/A	#N/A
snoRNA	-0.880242	SNR57	#N/A	#N/A	-0.880242	#N/A	#N/A	#N/A
snoRNA	-0.414054	SNR58	#N/A	#N/A	-0.414054	#N/A	#N/A	#N/A
snoRNA	0.296365	SNR60	#N/A	#N/A	0.296365	#N/A	#N/A	#N/A
snoRNA	-3.0701	SNR61	#N/A	#N/A	-3.0701	#N/A	#N/A	#N/A
snoRNA	0.161297	SNR61/55/57	#N/A	#N/A	0.161297	#N/A	#N/A	#N/A
snoRNA	0.712843	SNR62	#N/A	#N/A	0.712843	#N/A	#N/A	#N/A
snoRNA	0.998926	SNR63	#N/A	#N/A	0.998926	#N/A	#N/A	#N/A
snoRNA	-3.29987	SNR64	#N/A	#N/A	-3.29987	#N/A	#N/A	#N/A
snoRNA	1.37779	SNR65	#N/A	#N/A	1.37779	#N/A	#N/A	#N/A
snoRNA	-0.297171	SNR66	#N/A	#N/A	-0.297171	#N/A	#N/A	#N/A
snoRNA	-0.122557	SNR67	#N/A	#N/A	-0.122557	#N/A	#N/A	#N/A
snoRNA	0.0467332	SNR68	#N/A	#N/A	0.0467332	#N/A	#N/A	#N/A
snoRNA	0.0851002	SNR69	#N/A	#N/A	0.0851002	#N/A	#N/A	#N/A
snoRNA	1.37552	SNR70	#N/A	#N/A	1.37552	#N/A	#N/A	#N/A
snoRNA	0.230108	SNR71	#N/A	#N/A	0.230108	#N/A	#N/A	#N/A
snoRNA	-1.18475	SNR72	#N/A	#N/A	-1.18475	#N/A	#N/A	#N/A
snoRNA	0.4535	SNR72/73/74/75/76/77/78	#N/A	#N/A	0.4535	#N/A	#N/A	#N/A
snoRNA	0.443028	SNR73	#N/A	#N/A	0.443028	#N/A	#N/A	#N/A
snoRNA	-0.2451	SNR74	#N/A	#N/A	-0.2451	#N/A	#N/A	#N/A
snoRNA	-0.422027	SNR75	#N/A	#N/A	-0.422027	#N/A	#N/A	#N/A
snoRNA	0.126436	SNR76	#N/A	#N/A	0.126436	#N/A	#N/A	#N/A
snoRNA	0.104977	SNR77	#N/A	#N/A	0.104977	#N/A	#N/A	#N/A
snoRNA	-0.0274694	SNR78	#N/A	#N/A	-0.0274694	#N/A	#N/A	#N/A
snoRNA	0.106569	SNR79	#N/A	#N/A	0.106569	#N/A	#N/A	#N/A
snoRNA	-1.12159	SNR8	#N/A	#N/A	-1.12159	#N/A	#N/A	#N/A
snoRNA	0.571301	SNR80	#N/A	#N/A	0.571301	#N/A	#N/A	#N/A
snoRNA	0.268271	SNR81	#N/A	#N/A	0.268271	#N/A	#N/A	#N/A
snoRNA	0.0613969	SNR82	#N/A	#N/A	0.0613969	#N/A	#N/A	#N/A
snoRNA	-3.38476	SNR83	#N/A	#N/A	-3.38476	#N/A	#N/A	#N/A
snoRNA	-0.548252	SNR84	#N/A	#N/A	-0.548252	#N/A	#N/A	#N/A
snoRNA	1.2509	SNR85	#N/A	#N/A	1.2509	#N/A	#N/A	#N/A
snoRNA	1.34401	SNR86	#N/A	#N/A	1.34401	#N/A	#N/A	#N/A
snoRNA	1.19773	SNR87	#N/A	#N/A	1.19773	#N/A	#N/A	#N/A
snoRNA	0.426251	SNR9	#N/A	#N/A	0.426251	#N/A	#N/A	#N/A
SUT	0.0505601	SUT/053/468/CUT494	#N/A	#N/A	#N/A	0.0505601	#N/A	#N/A
SUT	-2.41538	SUT001	#N/A	#N/A	#N/A	-2.41538	#N/A	#N/A
SUT	-2.2839	SUT004	#N/A	#N/A	#N/A	-2.2839	#N/A	#N/A
SUT	0.0460342	SUT007	#N/A	#N/A	#N/A	0.0460342	#N/A	#N/A
SUT	1.72862	SUT010	#N/A	#N/A	#N/A	1.72862	#N/A	#N/A
SUT	0.497093	SUT014	#N/A	#N/A	#N/A	0.497093	#N/A	#N/A
SUT	1.18949	SUT019	#N/A	#N/A	#N/A	1.18949	#N/A	#N/A
SUT	0.417286	SUT035	#N/A	#N/A	#N/A	0.417286	#N/A	#N/A
SUT	1.59105	SUT042	#N/A	#N/A	#N/A	1.59105	#N/A	#N/A
SUT	-0.23663	SUT049	#N/A	#N/A	#N/A	-0.23663	#N/A	#N/A
SUT	1.02927	SUT055	#N/A	#N/A	#N/A	1.02927	#N/A	#N/A
SUT	-1.76795	SUT056	#N/A	#N/A	#N/A	-1.76795	#N/A	#N/A
SUT	-0.149761	SUT058	#N/A	#N/A	#N/A	-0.149761	#N/A	#N/A
SUT	0.0867415	SUT067	#N/A	#N/A	#N/A	0.0867415	#N/A	#N/A
SUT	-0.455717	SUT071/483	#N/A	#N/A	#N/A	-0.455717	#N/A	#N/A
SUT	0.286849	SUT075	#N/A	#N/A	#N/A	0.286849	#N/A	#N/A
SUT	-1.92104	SUT083	#N/A	#N/A	#N/A	-1.92104	#N/A	#N/A
SUT	-2.32236	SUT084/SUT499	#N/A	#N/A	#N/A	-2.32236	#N/A	#N/A
SUT	1.13104	SUT085	#N/A	#N/A	#N/A	1.13104	#N/A	#N/A
SUT	-0.564124	SUT086/CUT102	#N/A	#N/A	#N/A	-0.564124	#N/A	#N/A
SUT	2.14132	SUT087	#N/A	#N/A	#N/A	2.14132	#N/A	#N/A
SUT	0.0491389	SUT089	#N/A	#N/A	#N/A	0.0491389	#N/A	#N/A
SUT	-0.251474	SUT098	#N/A	#N/A	#N/A	-0.251474	#N/A	#N/A
SUT	-0.0960081	SUT099	#N/A	#N/A	#N/A	-0.0960081	#N/A	#N/A
SUT	0.228141	SUT107	#N/A	#N/A	#N/A	0.228141	#N/A	#N/A
SUT	-0.0936257	SUT111	#N/A	#N/A	#N/A	-0.0936257	#N/A	#N/A
SUT	-3.73283	SUT119	#N/A	#N/A	#N/A	-3.73283	#N/A	#N/A
SUT	-0.708954	SUT123	#N/A	#N/A	#N/A	-0.708954	#N/A	#N/A
SUT	-3.41659	SUT125	#N/A	#N/A	#N/A	-3.41659	#N/A	#N/A
SUT	-0.688471	SUT126	#N/A	#N/A	#N/A	-0.688471	#N/A	#N/A
SUT	-0.0707431	SUT129	#N/A	#N/A	#N/A	-0.0707431	#N/A	#N/A
SUT	0.0930472	SUT131	#N/A	#N/A	#N/A	0.0930472	#N/A	#N/A
SUT	0.0111048	SUT135	#N/A	#N/A	#N/A	0.0111048	#N/A	#N/A
SUT	0.688223	SUT142	#N/A	#N/A	#N/A	0.688223	#N/A	#N/A
SUT	-0.361665	SUT157/579	#N/A	#N/A	#N/A	-0.361665	#N/A	#N/A
SUT	-2.91098	SUT167	#N/A	#N/A	#N/A	-2.91098	#N/A	#N/A
SUT	0.0386778	SUT170	#N/A	#N/A	#N/A	0.0386778	#N/A	#N/A
SUT	0.539895	SUT171	#N/A	#N/A	#N/A	0.539895	#N/A	#N/A
SUT	0.285187	SUT173	#N/A	#N/A	#N/A	0.285187	#N/A	#N/A
SUT	0.0143963	SUT174	#N/A	#N/A	#N/A	0.0143963	#N/A	#N/A
SUT	0.509845	SUT193	#N/A	#N/A	#N/A	0.509845	#N/A	#N/A
SUT	-1.73936	SUT211	#N/A	#N/A	#N/A	-1.73936	#N/A	#N/A
SUT	-2.89198	SUT218/655	#N/A	#N/A	#N/A	-2.89198	#N/A	#N/A
SUT	-0.65283	SUT219/656	#N/A	#N/A	#N/A	-0.65283	#N/A	#N/A
SUT	0.0920872	SUT229/661	#N/A	#N/A	#N/A	0.0920872	#N/A	#N/A
SUT	-4.98963	SUT233/CUT707	#N/A	#N/A	#N/A	-4.98963	#N/A	#N/A
SUT	-0.289511	SUT234	#N/A	#N/A	#N/A	-0.289511	#N/A	#N/A
SUT	-1.6154	SUT239/679	#N/A	#N/A	#N/A	-1.6154	#N/A	#N/A
SUT	-1.79602	SUT249	#N/A	#N/A	#N/A	-1.79602	#N/A	#N/A
SUT	0.53375	SUT259/691	#N/A	#N/A	#N/A	0.53375	#N/A	#N/A
SUT	0.0890811	SUT264	#N/A	#N/A	#N/A	0.0890811	#N/A	#N/A
SUT	0.2074	SUT267/697	#N/A	#N/A	#N/A	0.2074	#N/A	#N/A
SUT	-2.22927	SUT271	#N/A	#N/A	#N/A	-2.22927	#N/A	#N/A
SUT	-0.0188867	SUT274/698	#N/A	#N/A	#N/A	-0.0188867	#N/A	#N/A
SUT	0.0722356	SUT284/712	#N/A	#N/A	#N/A	0.0722356	#N/A	#N/A
SUT	0.661504	SUT285	#N/A	#N/A	#N/A	0.661504	#N/A	#N/A
SUT	0.704025	SUT289/717	#N/A	#N/A	#N/A	0.704025	#N/A	#N/A
SUT	-0.0971441	SUT304/730	#N/A	#N/A	#N/A	-0.0971441	#N/A	#N/A
SUT	0.172758	SUT305	#N/A	#N/A	#N/A	0.172758	#N/A	#N/A
SUT	-0.233151	SUT311	#N/A	#N/A	#N/A	-0.233151	#N/A	#N/A
SUT	-0.184678	SUT329	#N/A	#N/A	#N/A	-0.184678	#N/A	#N/A
SUT	-1.26968	SUT339	#N/A	#N/A	#N/A	-1.26968	#N/A	#N/A
SUT	-3.8687	SUT340	#N/A	#N/A	#N/A	-3.8687	#N/A	#N/A
SUT	1.17755	SUT346	#N/A	#N/A	#N/A	1.17755	#N/A	#N/A
SUT	-2.18632	SUT347	#N/A	#N/A	#N/A	-2.18632	#N/A	#N/A
SUT	1.07221	SUT348	#N/A	#N/A	#N/A	1.07221	#N/A	#N/A
SUT	-1.01963	SUT349/CUT354	#N/A	#N/A	#N/A	-1.01963	#N/A	#N/A
SUT	0.716623	SUT354	#N/A	#N/A	#N/A	0.716623	#N/A	#N/A
SUT	-0.384142	SUT355	#N/A	#N/A	#N/A	-0.384142	#N/A	#N/A
SUT	0.402964	SUT361	#N/A	#N/A	#N/A	0.402964	#N/A	#N/A
SUT	-0.332953	SUT362	#N/A	#N/A	#N/A	-0.332953	#N/A	#N/A
SUT	0.920691	SUT367	#N/A	#N/A	#N/A	0.920691	#N/A	#N/A
SUT	0.507523	SUT370	#N/A	#N/A	#N/A	0.507523	#N/A	#N/A
SUT	0.440818	SUT375	#N/A	#N/A	#N/A	0.440818	#N/A	#N/A
SUT	0.276738	SUT376	#N/A	#N/A	#N/A	0.276738	#N/A	#N/A
SUT	0.14963	SUT385	#N/A	#N/A	#N/A	0.14963	#N/A	#N/A
SUT	-0.0649214	SUT388	#N/A	#N/A	#N/A	-0.0649214	#N/A	#N/A
SUT	0.236231	SUT398	#N/A	#N/A	#N/A	0.236231	#N/A	#N/A
SUT	0.20401	SUT413	#N/A	#N/A	#N/A	0.20401	#N/A	#N/A
SUT	0.422061	SUT414	#N/A	#N/A	#N/A	0.422061	#N/A	#N/A
SUT	-1.00157	SUT417	#N/A	#N/A	#N/A	-1.00157	#N/A	#N/A
SUT	-0.703783	SUT418	#N/A	#N/A	#N/A	-0.703783	#N/A	#N/A
SUT	0.00130357	SUT420/CUT425	#N/A	#N/A	#N/A	0.00130357	#N/A	#N/A
SUT	-0.150191	SUT430	#N/A	#N/A	#N/A	-0.150191	#N/A	#N/A
SUT	0.21899	SUT431	#N/A	#N/A	#N/A	0.21899	#N/A	#N/A
SUT	0.146012	SUT432	#N/A	#N/A	#N/A	0.146012	#N/A	#N/A
SUT	0.163854	SUT433	#N/A	#N/A	#N/A	0.163854	#N/A	#N/A
SUT	0.235781	SUT437	#N/A	#N/A	#N/A	0.235781	#N/A	#N/A
SUT	0.805896	SUT441	#N/A	#N/A	#N/A	0.805896	#N/A	#N/A
SUT	-0.106598	SUT451	#N/A	#N/A	#N/A	-0.106598	#N/A	#N/A
SUT	-4.8302	SUT456/029	#N/A	#N/A	#N/A	-4.8302	#N/A	#N/A
SUT	-1.88072	SUT457	#N/A	#N/A	#N/A	-1.88072	#N/A	#N/A
SUT	-3.05396	SUT463	#N/A	#N/A	#N/A	-3.05396	#N/A	#N/A
SUT	0.494931	SUT465	#N/A	#N/A	#N/A	0.494931	#N/A	#N/A
SUT	0.380904	SUT467	#N/A	#N/A	#N/A	0.380904	#N/A	#N/A
SUT	0.658308	SUT469	#N/A	#N/A	#N/A	0.658308	#N/A	#N/A
SUT	-0.437873	SUT471	#N/A	#N/A	#N/A	-0.437873	#N/A	#N/A
SUT	0.0939336	SUT473/CUT502	#N/A	#N/A	#N/A	0.0939336	#N/A	#N/A
SUT	0.393422	SUT477	#N/A	#N/A	#N/A	0.393422	#N/A	#N/A
SUT	-0.367372	SUT479	#N/A	#N/A	#N/A	-0.367372	#N/A	#N/A
SUT	-3.36538	SUT480	#N/A	#N/A	#N/A	-3.36538	#N/A	#N/A
SUT	0.215673	SUT492	#N/A	#N/A	#N/A	0.215673	#N/A	#N/A
SUT	-1.67654	SUT493	#N/A	#N/A	#N/A	-1.67654	#N/A	#N/A
SUT	-0.780781	SUT496	#N/A	#N/A	#N/A	-0.780781	#N/A	#N/A
SUT	-1.24883	SUT500	#N/A	#N/A	#N/A	-1.24883	#N/A	#N/A
SUT	-0.2362	SUT501	#N/A	#N/A	#N/A	-0.2362	#N/A	#N/A
SUT	-1.88161	SUT509	#N/A	#N/A	#N/A	-1.88161	#N/A	#N/A
SUT	0.400372	SUT515	#N/A	#N/A	#N/A	0.400372	#N/A	#N/A
SUT	0.680966	SUT518	#N/A	#N/A	#N/A	0.680966	#N/A	#N/A
SUT	0.120361	SUT526	#N/A	#N/A	#N/A	0.120361	#N/A	#N/A
SUT	0.203788	SUT532	#N/A	#N/A	#N/A	0.203788	#N/A	#N/A
SUT	-0.150645	SUT539	#N/A	#N/A	#N/A	-0.150645	#N/A	#N/A
SUT	-0.0547811	SUT540	#N/A	#N/A	#N/A	-0.0547811	#N/A	#N/A
SUT	-1.17168	SUT543/115	#N/A	#N/A	#N/A	-1.17168	#N/A	#N/A
SUT	-0.187609	SUT546/118	#N/A	#N/A	#N/A	-0.187609	#N/A	#N/A
SUT	-0.024798	SUT553	#N/A	#N/A	#N/A	-0.024798	#N/A	#N/A
SUT	-0.00258117	SUT558	#N/A	#N/A	#N/A	-0.00258117	#N/A	#N/A
SUT	-0.536658	SUT570	#N/A	#N/A	#N/A	-0.536658	#N/A	#N/A
SUT	0.47939	SUT571	#N/A	#N/A	#N/A	0.47939	#N/A	#N/A
SUT	-2.7066	SUT581	#N/A	#N/A	#N/A	-2.7066	#N/A	#N/A
SUT	-0.486688	SUT591	#N/A	#N/A	#N/A	-0.486688	#N/A	#N/A
SUT	-0.767306	SUT593	#N/A	#N/A	#N/A	-0.767306	#N/A	#N/A
SUT	-0.703966	SUT602/176	#N/A	#N/A	#N/A	-0.703966	#N/A	#N/A
SUT	-0.292567	SUT616	#N/A	#N/A	#N/A	-0.292567	#N/A	#N/A
SUT	-3.73536	SUT617	#N/A	#N/A	#N/A	-3.73536	#N/A	#N/A
SUT	0.308954	SUT643	#N/A	#N/A	#N/A	0.308954	#N/A	#N/A
SUT	-1.06895	SUT718	#N/A	#N/A	#N/A	-1.06895	#N/A	#N/A
SUT	0.120597	SUT722	#N/A	#N/A	#N/A	0.120597	#N/A	#N/A
SUT	0.334221	SUT725	#N/A	#N/A	#N/A	0.334221	#N/A	#N/A
SUT	-0.55744	SUT729/CUT773	#N/A	#N/A	#N/A	-0.55744	#N/A	#N/A
SUT	-0.0395963	SUT733	#N/A	#N/A	#N/A	-0.0395963	#N/A	#N/A
SUT	-1.23594	SUT737/313	#N/A	#N/A	#N/A	-1.23594	#N/A	#N/A
SUT	-0.55032	SUT764	#N/A	#N/A	#N/A	-0.55032	#N/A	#N/A
SUT	-1.19107	SUT770	#N/A	#N/A	#N/A	-1.19107	#N/A	#N/A
SUT	-0.0961643	SUT796	#N/A	#N/A	#N/A	-0.0961643	#N/A	#N/A
SUT	-0.0764637	SUT798/387	#N/A	#N/A	#N/A	-0.0764637	#N/A	#N/A
SUT	-1.04735	SUT824	#N/A	#N/A	#N/A	-1.04735	#N/A	#N/A
SUT	0.482941	SUT827	#N/A	#N/A	#N/A	0.482941	#N/A	#N/A
SUT	0.174213	SUT830	#N/A	#N/A	#N/A	0.174213	#N/A	#N/A
SUT	-0.377973	SUT834	#N/A	#N/A	#N/A	-0.377973	#N/A	#N/A
SUT	0.21659	SUT842/425	#N/A	#N/A	#N/A	0.21659	#N/A	#N/A
SUT	0.161365	SUT847	#N/A	#N/A	#N/A	0.161365	#N/A	#N/A
tRNA	-4.2917	tA(AGC)D	#N/A	#N/A	#N/A	#N/A	-4.2917	#N/A
tRNA	-0.785425	tA(AGC)F	#N/A	#N/A	#N/A	#N/A	-0.785425	#N/A
tRNA	-0.500192	tA(AGC)G	#N/A	#N/A	#N/A	#N/A	-0.500192	#N/A
tRNA	-0.197867	tA(AGC)H	#N/A	#N/A	#N/A	#N/A	-0.197867	#N/A
tRNA	-0.496306	tA(AGC)J	#N/A	#N/A	#N/A	#N/A	-0.496306	#N/A
tRNA	-2.06803	tA(AGC)K1	#N/A	#N/A	#N/A	#N/A	-2.06803	#N/A
tRNA	-0.899666	tA(AGC)K2	#N/A	#N/A	#N/A	#N/A	-0.899666	#N/A
tRNA	-0.475848	tA(AGC)L	#N/A	#N/A	#N/A	#N/A	-0.475848	#N/A
tRNA	-0.116107	tA(AGC)M1	#N/A	#N/A	#N/A	#N/A	-0.116107	#N/A
tRNA	-1.67892	tA(AGC)M2	#N/A	#N/A	#N/A	#N/A	-1.67892	#N/A
tRNA	-3.86838	tA(AGC)P	#N/A	#N/A	#N/A	#N/A	-3.86838	#N/A
tRNA	-0.324878	tA(UGC)A	#N/A	#N/A	#N/A	#N/A	-0.324878	#N/A
tRNA	-1.48302	tA(UGC)E	#N/A	#N/A	#N/A	#N/A	-1.48302	#N/A
tRNA	-0.1416	tA(UGC)G	#N/A	#N/A	#N/A	#N/A	-0.1416	#N/A
tRNA	-4.18142	tA(UGC)L	#N/A	#N/A	#N/A	#N/A	-4.18142	#N/A
tRNA	-5.78422	tA(UGC)O	#N/A	#N/A	#N/A	#N/A	-5.78422	#N/A
tRNA	-0.379254	tC(GCA)B	#N/A	#N/A	#N/A	#N/A	-0.379254	#N/A
tRNA	0.798887	tC(GCA)G	#N/A	#N/A	#N/A	#N/A	0.798887	#N/A
tRNA	-0.466948	tC(GCA)P1	#N/A	#N/A	#N/A	#N/A	-0.466948	#N/A
tRNA	-0.354456	tC(GCA)P2	#N/A	#N/A	#N/A	#N/A	-0.354456	#N/A
tRNA	0.310699	tD(GUC)B	#N/A	#N/A	#N/A	#N/A	0.310699	#N/A
tRNA	-0.435322	tD(GUC)D	#N/A	#N/A	#N/A	#N/A	-0.435322	#N/A
tRNA	-0.348074	tD(GUC)G1	#N/A	#N/A	#N/A	#N/A	-0.348074	#N/A
tRNA	-0.110383	tD(GUC)G2	#N/A	#N/A	#N/A	#N/A	-0.110383	#N/A
tRNA	0.842124	tD(GUC)I1	#N/A	#N/A	#N/A	#N/A	0.842124	#N/A
tRNA	1.40658	tD(GUC)I2	#N/A	#N/A	#N/A	#N/A	1.40658	#N/A
tRNA	-1.26627	tD(GUC)J1	#N/A	#N/A	#N/A	#N/A	-1.26627	#N/A
tRNA	-0.881952	tD(GUC)J2	#N/A	#N/A	#N/A	#N/A	-0.881952	#N/A
tRNA	-0.045065	tD(GUC)J3	#N/A	#N/A	#N/A	#N/A	-0.045065	#N/A
tRNA	0.4344	tD(GUC)J4	#N/A	#N/A	#N/A	#N/A	0.4344	#N/A
tRNA	1.29231	tD(GUC)K	#N/A	#N/A	#N/A	#N/A	1.29231	#N/A
tRNA	0.167118	tD(GUC)L1	#N/A	#N/A	#N/A	#N/A	0.167118	#N/A
tRNA	0.0867211	tD(GUC)L2	#N/A	#N/A	#N/A	#N/A	0.0867211	#N/A
tRNA	-3.73924	tD(GUC)M	#N/A	#N/A	#N/A	#N/A	-3.73924	#N/A
tRNA	-3.50563	tD(GUC)N	#N/A	#N/A	#N/A	#N/A	-3.50563	#N/A
tRNA	0.499534	tD(GUC)O	#N/A	#N/A	#N/A	#N/A	0.499534	#N/A
tRNA	1.28684	tE(CUC)D	#N/A	#N/A	#N/A	#N/A	1.28684	#N/A
tRNA	-2.98945	tE(CUC)I	#N/A	#N/A	#N/A	#N/A	-2.98945	#N/A
tRNA	0.197989	tE(UUC)B	#N/A	#N/A	#N/A	#N/A	0.197989	#N/A
tRNA	-1.97251	tE(UUC)C	#N/A	#N/A	#N/A	#N/A	-1.97251	#N/A
tRNA	0.381375	tE(UUC)E1	#N/A	#N/A	#N/A	#N/A	0.381375	#N/A
tRNA	0.0507148	tE(UUC)E2	#N/A	#N/A	#N/A	#N/A	0.0507148	#N/A
tRNA	-1.09111	tE(UUC)E3	#N/A	#N/A	#N/A	#N/A	-1.09111	#N/A
tRNA	-0.168527	tE(UUC)G2	#N/A	#N/A	#N/A	#N/A	-0.168527	#N/A
tRNA	0.160705	tE(UUC)G3	#N/A	#N/A	#N/A	#N/A	0.160705	#N/A
tRNA	0.665327	tE(UUC)I	#N/A	#N/A	#N/A	#N/A	0.665327	#N/A
tRNA	0.256378	tE(UUC)J	#N/A	#N/A	#N/A	#N/A	0.256378	#N/A
tRNA	0.708892	tE(UUC)K	#N/A	#N/A	#N/A	#N/A	0.708892	#N/A
tRNA	0.520132	tE(UUC)K SOE1	#N/A	#N/A	#N/A	#N/A	0.520132	#N/A
tRNA	-0.0827459	tE(UUC)L	#N/A	#N/A	#N/A	#N/A	-0.0827459	#N/A
tRNA	0.579048	tE(UUC)M	#N/A	#N/A	#N/A	#N/A	0.579048	#N/A
tRNA	-3.61712	tE(UUC)P	#N/A	#N/A	#N/A	#N/A	-3.61712	#N/A
tRNA	-2.0287	tF(GAA)B	#N/A	#N/A	#N/A	#N/A	-2.0287	#N/A
tRNA	0.0140961	tF(GAA)D	#N/A	#N/A	#N/A	#N/A	0.0140961	#N/A
tRNA	-0.0466238	tF(GAA)F	#N/A	#N/A	#N/A	#N/A	-0.0466238	#N/A
tRNA	-0.296201	tF(GAA)G	#N/A	#N/A	#N/A	#N/A	-0.296201	#N/A
tRNA	-0.286382	tF(GAA)H1	#N/A	#N/A	#N/A	#N/A	-0.286382	#N/A
tRNA	-0.732469	tF(GAA)H2	#N/A	#N/A	#N/A	#N/A	-0.732469	#N/A
tRNA	-1.92842	tF(GAA)M	#N/A	#N/A	#N/A	#N/A	-1.92842	#N/A
tRNA	-0.145263	tF(GAA)N	#N/A	#N/A	#N/A	#N/A	-0.145263	#N/A
tRNA	-0.335998	tF(GAA)P1	#N/A	#N/A	#N/A	#N/A	-0.335998	#N/A
tRNA	0.0158756	tF(GAA)P2	#N/A	#N/A	#N/A	#N/A	0.0158756	#N/A
tRNA	0.473643	tG(CCC)D SUF3	#N/A	#N/A	#N/A	#N/A	0.473643	#N/A
tRNA	0.153255	tG(CCC)O SUF5	#N/A	#N/A	#N/A	#N/A	0.153255	#N/A
tRNA	-0.244473	tG(GCC)B	#N/A	#N/A	#N/A	#N/A	-0.244473	#N/A
tRNA	-3.42013	tG(GCC)C SUF16	#N/A	#N/A	#N/A	#N/A	-3.42013	#N/A
tRNA	-3.65148	tG(GCC)D1	#N/A	#N/A	#N/A	#N/A	-3.65148	#N/A
tRNA	0.565742	tG(GCC)D2	#N/A	#N/A	#N/A	#N/A	0.565742	#N/A
tRNA	0.191679	tG(GCC)E	#N/A	#N/A	#N/A	#N/A	0.191679	#N/A
tRNA	0.156528	tG(GCC)F1 SUF20	#N/A	#N/A	#N/A	#N/A	0.156528	#N/A
tRNA	-1.43227	tG(GCC)F2	#N/A	#N/A	#N/A	#N/A	-1.43227	#N/A
tRNA	0.569816	tG(GCC)G1	#N/A	#N/A	#N/A	#N/A	0.569816	#N/A
tRNA	-0.24289	tG(GCC)G2	#N/A	#N/A	#N/A	#N/A	-0.24289	#N/A
tRNA	-2.79117	tG(GCC)J1	#N/A	#N/A	#N/A	#N/A	-2.79117	#N/A
tRNA	-0.377379	tG(GCC)J2	#N/A	#N/A	#N/A	#N/A	-0.377379	#N/A
tRNA	-1.51062	tG(GCC)M	#N/A	#N/A	#N/A	#N/A	-1.51062	#N/A
tRNA	0.0985344	tG(GCC)O1	#N/A	#N/A	#N/A	#N/A	0.0985344	#N/A
tRNA	0.489488	tG(GCC)O2 SUF17	#N/A	#N/A	#N/A	#N/A	0.489488	#N/A
tRNA	0.871641	tG(GCC)P1	#N/A	#N/A	#N/A	#N/A	0.871641	#N/A
tRNA	-0.639383	tG(GCC)P2	#N/A	#N/A	#N/A	#N/A	-0.639383	#N/A
tRNA	-0.109705	tG(UCC)G SUF4	#N/A	#N/A	#N/A	#N/A	-0.109705	#N/A
tRNA	0.0855197	tG(UCC)N SUF6	#N/A	#N/A	#N/A	#N/A	0.0855197	#N/A
tRNA	0.385672	tG(UCC)O SUF1	#N/A	#N/A	#N/A	#N/A	0.385672	#N/A
tRNA	0.320827	tH(GUG)E1	#N/A	#N/A	#N/A	#N/A	0.320827	#N/A
tRNA	-3.65271	tH(GUG)E2	#N/A	#N/A	#N/A	#N/A	-3.65271	#N/A
tRNA	0.268125	tH(GUG)G1	#N/A	#N/A	#N/A	#N/A	0.268125	#N/A
tRNA	0.534318	tH(GUG)G2	#N/A	#N/A	#N/A	#N/A	0.534318	#N/A
tRNA	0.522881	tH(GUG)H	#N/A	#N/A	#N/A	#N/A	0.522881	#N/A
tRNA	0.0789361	tH(GUG)K	#N/A	#N/A	#N/A	#N/A	0.0789361	#N/A
tRNA	0.188867	tH(GUG)M	#N/A	#N/A	#N/A	#N/A	0.188867	#N/A
tRNA	-0.367296	tI(AAU)B	#N/A	#N/A	#N/A	#N/A	-0.367296	#N/A
tRNA	0.322043	tI(AAU)D	#N/A	#N/A	#N/A	#N/A	0.322043	#N/A
tRNA	0.145358	tI(AAU)E1	#N/A	#N/A	#N/A	#N/A	0.145358	#N/A
tRNA	-2.2066	tI(AAU)E2	#N/A	#N/A	#N/A	#N/A	-2.2066	#N/A
tRNA	0.234438	tI(AAU)G	#N/A	#N/A	#N/A	#N/A	0.234438	#N/A
tRNA	-1.10009	tI(AAU)I1	#N/A	#N/A	#N/A	#N/A	-1.10009	#N/A
tRNA	-0.431063	tI(AAU)I2	#N/A	#N/A	#N/A	#N/A	-0.431063	#N/A
tRNA	-2.36497	tI(AAU)L1	#N/A	#N/A	#N/A	#N/A	-2.36497	#N/A
tRNA	-0.282002	tI(AAU)L2	#N/A	#N/A	#N/A	#N/A	-0.282002	#N/A
tRNA	-1.29569	tI(AAU)N1	#N/A	#N/A	#N/A	#N/A	-1.29569	#N/A
tRNA	0.512857	tI(AAU)N2	#N/A	#N/A	#N/A	#N/A	0.512857	#N/A
tRNA	0.574888	tI(AAU)P1	#N/A	#N/A	#N/A	#N/A	0.574888	#N/A
tRNA	-1.16591	tI(AAU)P2	#N/A	#N/A	#N/A	#N/A	-1.16591	#N/A
tRNA	-1.00906	tI(UAU)D	#N/A	#N/A	#N/A	#N/A	-1.00906	#N/A
tRNA	-0.1256	tI(UAU)L	#N/A	#N/A	#N/A	#N/A	-0.1256	#N/A
tRNA	-2.1604	tK(CUU)C	#N/A	#N/A	#N/A	#N/A	-2.1604	#N/A
tRNA	-0.10815	tK(CUU)D1	#N/A	#N/A	#N/A	#N/A	-0.10815	#N/A
tRNA	0.228828	tK(CUU)D2	#N/A	#N/A	#N/A	#N/A	0.228828	#N/A
tRNA	0.117408	tK(CUU)E1	#N/A	#N/A	#N/A	#N/A	0.117408	#N/A
tRNA	-0.499276	tK(CUU)E2	#N/A	#N/A	#N/A	#N/A	-0.499276	#N/A
tRNA	-0.796782	tK(CUU)F	#N/A	#N/A	#N/A	#N/A	-0.796782	#N/A
tRNA	-2.76134	tK(CUU)G1	#N/A	#N/A	#N/A	#N/A	-2.76134	#N/A
tRNA	-0.391176	tK(CUU)G2	#N/A	#N/A	#N/A	#N/A	-0.391176	#N/A
tRNA	-3.28281	tK(CUU)G3	#N/A	#N/A	#N/A	#N/A	-3.28281	#N/A
tRNA	-0.611549	tK(CUU)I	#N/A	#N/A	#N/A	#N/A	-0.611549	#N/A
tRNA	0.0355044	tK(CUU)J	#N/A	#N/A	#N/A	#N/A	0.0355044	#N/A
tRNA	-0.596615	tK(CUU)K	#N/A	#N/A	#N/A	#N/A	-0.596615	#N/A
tRNA	-0.941119	tK(CUU)M	#N/A	#N/A	#N/A	#N/A	-0.941119	#N/A
tRNA	0.11291	tK(CUU)P	#N/A	#N/A	#N/A	#N/A	0.11291	#N/A
tRNA	-1.51648	tK(UUU)D	#N/A	#N/A	#N/A	#N/A	-1.51648	#N/A
tRNA	-1.97673	tK(UUU)G1	#N/A	#N/A	#N/A	#N/A	-1.97673	#N/A
tRNA	-0.468873	tK(UUU)G2	#N/A	#N/A	#N/A	#N/A	-0.468873	#N/A
tRNA	-1.17582	tK(UUU)K	#N/A	#N/A	#N/A	#N/A	-1.17582	#N/A
tRNA	0.15828	tK(UUU)L	#N/A	#N/A	#N/A	#N/A	0.15828	#N/A
tRNA	-1.46586	tK(UUU)O	#N/A	#N/A	#N/A	#N/A	-1.46586	#N/A
tRNA	-0.583557	tK(UUU)P	#N/A	#N/A	#N/A	#N/A	-0.583557	#N/A
tRNA	0.191548	tL(CAA)A SUP56	#N/A	#N/A	#N/A	#N/A	0.191548	#N/A
tRNA	-0.431338	tL(CAA)C SUP53	#N/A	#N/A	#N/A	#N/A	-0.431338	#N/A
tRNA	0.516913	tL(CAA)D	#N/A	#N/A	#N/A	#N/A	0.516913	#N/A
tRNA	0.494584	tL(CAA)G1	#N/A	#N/A	#N/A	#N/A	0.494584	#N/A
tRNA	0.645527	tL(CAA)G2 SUP54	#N/A	#N/A	#N/A	#N/A	0.645527	#N/A
tRNA	0.197366	tL(CAA)G3	#N/A	#N/A	#N/A	#N/A	0.197366	#N/A
tRNA	0.318801	tL(CAA)K	#N/A	#N/A	#N/A	#N/A	0.318801	#N/A
tRNA	-3.04902	tL(CAA)L	#N/A	#N/A	#N/A	#N/A	-3.04902	#N/A
tRNA	0.236203	tL(CAA)M	#N/A	#N/A	#N/A	#N/A	0.236203	#N/A
tRNA	0.571783	tL(CAA)N	#N/A	#N/A	#N/A	#N/A	0.571783	#N/A
tRNA	0.500827	tL(GAG)G	#N/A	#N/A	#N/A	#N/A	0.500827	#N/A
tRNA	0.1783	tL(UAA)B1	#N/A	#N/A	#N/A	#N/A	0.1783	#N/A
tRNA	0.218935	tL(UAA)B2	#N/A	#N/A	#N/A	#N/A	0.218935	#N/A
tRNA	0.734299	tL(UAA)D	#N/A	#N/A	#N/A	#N/A	0.734299	#N/A
tRNA	0.644333	tL(UAA)J SUP51	#N/A	#N/A	#N/A	#N/A	0.644333	#N/A
tRNA	0.223377	tL(UAA)K	#N/A	#N/A	#N/A	#N/A	0.223377	#N/A
tRNA	-0.055055	tL(UAA)L	#N/A	#N/A	#N/A	#N/A	-0.055055	#N/A
tRNA	-0.0744941	tL(UAA)N	#N/A	#N/A	#N/A	#N/A	-0.0744941	#N/A
tRNA	0.0349619	tL(UAG)J	#N/A	#N/A	#N/A	#N/A	0.0349619	#N/A
tRNA	-0.109202	tL(UAG)L1	#N/A	#N/A	#N/A	#N/A	-0.109202	#N/A
tRNA	-0.103838	tL(UAG)L2	#N/A	#N/A	#N/A	#N/A	-0.103838	#N/A
tRNA	0.577041	tM(CAU)C	#N/A	#N/A	#N/A	#N/A	0.577041	#N/A
tRNA	-1.56228	tN(GUU)C	#N/A	#N/A	#N/A	#N/A	-1.56228	#N/A
tRNA	0.525197	tN(GUU)F	#N/A	#N/A	#N/A	#N/A	0.525197	#N/A
tRNA	0.290121	tN(GUU)G	#N/A	#N/A	#N/A	#N/A	0.290121	#N/A
tRNA	-2.49179	tN(GUU)K	#N/A	#N/A	#N/A	#N/A	-2.49179	#N/A
tRNA	0.582825	tN(GUU)L	#N/A	#N/A	#N/A	#N/A	0.582825	#N/A
tRNA	-0.368906	tN(GUU)N1	#N/A	#N/A	#N/A	#N/A	-0.368906	#N/A
tRNA	0.110852	tN(GUU)N2	#N/A	#N/A	#N/A	#N/A	0.110852	#N/A
tRNA	0.228673	tN(GUU)O1	#N/A	#N/A	#N/A	#N/A	0.228673	#N/A
tRNA	1.23546	tN(GUU)O2	#N/A	#N/A	#N/A	#N/A	1.23546	#N/A
tRNA	-1.44183	tN(GUU)P	#N/A	#N/A	#N/A	#N/A	-1.44183	#N/A
tRNA	-0.308357	tP(AGG)C SUF2	#N/A	#N/A	#N/A	#N/A	-0.308357	#N/A
tRNA	-2.49883	tP(AGG)N SUF10	#N/A	#N/A	#N/A	#N/A	-2.49883	#N/A
tRNA	-0.390754	tP(UGG)A TRN1	#N/A	#N/A	#N/A	#N/A	-0.390754	#N/A
tRNA	-0.103763	tP(UGG)F SUF9	#N/A	#N/A	#N/A	#N/A	-0.103763	#N/A
tRNA	-0.197615	tP(UGG)H SUF8	#N/A	#N/A	#N/A	#N/A	-0.197615	#N/A
tRNA	-1.99813	tP(UGG)L	#N/A	#N/A	#N/A	#N/A	-1.99813	#N/A
tRNA	0.180567	tP(UGG)M SUF7	#N/A	#N/A	#N/A	#N/A	0.180567	#N/A
tRNA	-0.37837	tP(UGG)N1	#N/A	#N/A	#N/A	#N/A	-0.37837	#N/A
tRNA	-0.0380393	tP(UGG)N2	#N/A	#N/A	#N/A	#N/A	-0.0380393	#N/A
tRNA	0.946347	tP(UGG)O1	#N/A	#N/A	#N/A	#N/A	0.946347	#N/A
tRNA	0.123361	tP(UGG)O2 SUF11	#N/A	#N/A	#N/A	#N/A	0.123361	#N/A
tRNA	-2.61168	tP(UGG)O3	#N/A	#N/A	#N/A	#N/A	-2.61168	#N/A
tRNA	1.09243	tQ(CUG)M CDC65	#N/A	#N/A	#N/A	#N/A	1.09243	#N/A
tRNA	0.0739131	tQ(UUG)B	#N/A	#N/A	#N/A	#N/A	0.0739131	#N/A
tRNA	0.278321	tQ(UUG)C	#N/A	#N/A	#N/A	#N/A	0.278321	#N/A
tRNA	-2.44994	tQ(UUG)D1	#N/A	#N/A	#N/A	#N/A	-2.44994	#N/A
tRNA	-2.66991	tQ(UUG)D2	#N/A	#N/A	#N/A	#N/A	-2.66991	#N/A
tRNA	1.06228	tQ(UUG)D3	#N/A	#N/A	#N/A	#N/A	1.06228	#N/A
tRNA	0.448435	tQ(UUG)E1	#N/A	#N/A	#N/A	#N/A	0.448435	#N/A
tRNA	0.954304	tQ(UUG)E2	#N/A	#N/A	#N/A	#N/A	0.954304	#N/A
tRNA	0.257708	tQ(UUG)H	#N/A	#N/A	#N/A	#N/A	0.257708	#N/A
tRNA	-3.92242	tQ(UUG)L	#N/A	#N/A	#N/A	#N/A	-3.92242	#N/A
tRNA	0.188733	tR(ACG)D	#N/A	#N/A	#N/A	#N/A	0.188733	#N/A
tRNA	0.205032	tR(ACG)E	#N/A	#N/A	#N/A	#N/A	0.205032	#N/A
tRNA	0.304843	tR(ACG)J	#N/A	#N/A	#N/A	#N/A	0.304843	#N/A
tRNA	0.0277353	tR(ACG)K	#N/A	#N/A	#N/A	#N/A	0.0277353	#N/A
tRNA	-1.95923	tR(ACG)L	#N/A	#N/A	#N/A	#N/A	-1.95923	#N/A
tRNA	-0.799718	tR(ACG)O	#N/A	#N/A	#N/A	#N/A	-0.799718	#N/A
tRNA	-2.1034	tR(CCG)L TRR4	#N/A	#N/A	#N/A	#N/A	-2.1034	#N/A
tRNA	-6.46459	tR(CCU)J HSX1	#N/A	#N/A	#N/A	#N/A	-6.46459	#N/A
tRNA	-2.99659	tR(UCU)B	#N/A	#N/A	#N/A	#N/A	-2.99659	#N/A
tRNA	-1.46739	tR(UCU)D	#N/A	#N/A	#N/A	#N/A	-1.46739	#N/A
tRNA	-4.42205	tR(UCU)E	#N/A	#N/A	#N/A	#N/A	-4.42205	#N/A
tRNA	-3.15829	tR(UCU)G1	#N/A	#N/A	#N/A	#N/A	-3.15829	#N/A
tRNA	0.385399	tR(UCU)G2	#N/A	#N/A	#N/A	#N/A	0.385399	#N/A
tRNA	-0.0334477	tR(UCU)G3	#N/A	#N/A	#N/A	#N/A	-0.0334477	#N/A
tRNA	0.386465	tR(UCU)J1	#N/A	#N/A	#N/A	#N/A	0.386465	#N/A
tRNA	-0.0267678	tR(UCU)J2	#N/A	#N/A	#N/A	#N/A	-0.0267678	#N/A
tRNA	-0.759271	tR(UCU)K	#N/A	#N/A	#N/A	#N/A	-0.759271	#N/A
tRNA	0.683679	tR(UCU)M1	#N/A	#N/A	#N/A	#N/A	0.683679	#N/A
tRNA	0.33446	tR(UCU)M2	#N/A	#N/A	#N/A	#N/A	0.33446	#N/A
tRNA	-1.02484	tS(AGA)A	#N/A	#N/A	#N/A	#N/A	-1.02484	#N/A
tRNA	-1.46036	tS(AGA)B	#N/A	#N/A	#N/A	#N/A	-1.46036	#N/A
tRNA	-0.335359	tS(AGA)D1	#N/A	#N/A	#N/A	#N/A	-0.335359	#N/A
tRNA	-1.22639	tS(AGA)D2	#N/A	#N/A	#N/A	#N/A	-1.22639	#N/A
tRNA	-0.133035	tS(AGA)D3	#N/A	#N/A	#N/A	#N/A	-0.133035	#N/A
tRNA	-0.10837	tS(AGA)E	#N/A	#N/A	#N/A	#N/A	-0.10837	#N/A
tRNA	-1.63107	tS(AGA)G	#N/A	#N/A	#N/A	#N/A	-1.63107	#N/A
tRNA	0.105902	tS(AGA)H	#N/A	#N/A	#N/A	#N/A	0.105902	#N/A
tRNA	-1.08104	tS(AGA)J	#N/A	#N/A	#N/A	#N/A	-1.08104	#N/A
tRNA	-0.0116925	tS(AGA)L	#N/A	#N/A	#N/A	#N/A	-0.0116925	#N/A
tRNA	-4.3381	tS(AGA)M	#N/A	#N/A	#N/A	#N/A	-4.3381	#N/A
tRNA	0.10331	tS(CGA)C SUP61	#N/A	#N/A	#N/A	#N/A	0.10331	#N/A
tRNA	-0.12235	tS(GCU)F	#N/A	#N/A	#N/A	#N/A	-0.12235	#N/A
tRNA	-1.02509	tS(GCU)L	#N/A	#N/A	#N/A	#N/A	-1.02509	#N/A
tRNA	-0.0576965	tS(GCU)O	#N/A	#N/A	#N/A	#N/A	-0.0576965	#N/A
tRNA	0.358216	tS(UGA)I SUP17	#N/A	#N/A	#N/A	#N/A	0.358216	#N/A
tRNA	-0.180788	tS(UGA)P SUP16	#N/A	#N/A	#N/A	#N/A	-0.180788	#N/A
tRNA	0.107228	tT(AGU)B	#N/A	#N/A	#N/A	#N/A	0.107228	#N/A
tRNA	-0.389496	tT(AGU)C	#N/A	#N/A	#N/A	#N/A	-0.389496	#N/A
tRNA	-3.05965	tT(AGU)D	#N/A	#N/A	#N/A	#N/A	-3.05965	#N/A
tRNA	-3.04794	tT(AGU)H	#N/A	#N/A	#N/A	#N/A	-3.04794	#N/A
tRNA	-0.926561	tT(AGU)I1	#N/A	#N/A	#N/A	#N/A	-0.926561	#N/A
tRNA	-0.140933	tT(AGU)I2	#N/A	#N/A	#N/A	#N/A	-0.140933	#N/A
tRNA	-0.0931666	tT(AGU)J	#N/A	#N/A	#N/A	#N/A	-0.0931666	#N/A
tRNA	0.137399	tT(AGU)N1	#N/A	#N/A	#N/A	#N/A	0.137399	#N/A
tRNA	-2.21864	tT(AGU)N2	#N/A	#N/A	#N/A	#N/A	-2.21864	#N/A
tRNA	-0.156143	tT(AGU)O1	#N/A	#N/A	#N/A	#N/A	-0.156143	#N/A
tRNA	-3.0444	tT(AGU)O2	#N/A	#N/A	#N/A	#N/A	-3.0444	#N/A
tRNA	-1.36033	tT(CGU)K TRT2	#N/A	#N/A	#N/A	#N/A	-1.36033	#N/A
tRNA	-1.66128	tT(UGU)G1	#N/A	#N/A	#N/A	#N/A	-1.66128	#N/A
tRNA	-2.15922	tT(UGU)G2	#N/A	#N/A	#N/A	#N/A	-2.15922	#N/A
tRNA	-0.14682	tT(UGU)H	#N/A	#N/A	#N/A	#N/A	-0.14682	#N/A
tRNA	0.189286	tT(UGU)P	#N/A	#N/A	#N/A	#N/A	0.189286	#N/A
tRNA	-0.218605	tV(AAC)E1	#N/A	#N/A	#N/A	#N/A	-0.218605	#N/A
tRNA	-0.883767	tV(AAC)E2	#N/A	#N/A	#N/A	#N/A	-0.883767	#N/A
tRNA	-3.43922	tV(AAC)G1	#N/A	#N/A	#N/A	#N/A	-3.43922	#N/A
tRNA	-1.36046	tV(AAC)G2	#N/A	#N/A	#N/A	#N/A	-1.36046	#N/A
tRNA	-0.83726	tV(AAC)G3	#N/A	#N/A	#N/A	#N/A	-0.83726	#N/A
tRNA	-0.987488	tV(AAC)H	#N/A	#N/A	#N/A	#N/A	-0.987488	#N/A
tRNA	-0.123981	tV(AAC)J	#N/A	#N/A	#N/A	#N/A	-0.123981	#N/A
tRNA	-3.94678	tV(AAC)K1	#N/A	#N/A	#N/A	#N/A	-3.94678	#N/A
tRNA	0.41248	tV(AAC)K2	#N/A	#N/A	#N/A	#N/A	0.41248	#N/A
tRNA	-1.10659	tV(AAC)L	#N/A	#N/A	#N/A	#N/A	-1.10659	#N/A
tRNA	-3.26251	tV(AAC)M1	#N/A	#N/A	#N/A	#N/A	-3.26251	#N/A
tRNA	-1.58684	tV(AAC)M2	#N/A	#N/A	#N/A	#N/A	-1.58684	#N/A
tRNA	-1.71221	tV(AAC)M3	#N/A	#N/A	#N/A	#N/A	-1.71221	#N/A
tRNA	-2.87672	tV(AAC)O	#N/A	#N/A	#N/A	#N/A	-2.87672	#N/A
tRNA	-4.07704	tV(CAC)D	#N/A	#N/A	#N/A	#N/A	-4.07704	#N/A
tRNA	-0.567796	tV(CAC)H	#N/A	#N/A	#N/A	#N/A	-0.567796	#N/A
tRNA	-1.24194	tV(UAC)B	#N/A	#N/A	#N/A	#N/A	-1.24194	#N/A
tRNA	-0.120182	tV(UAC)D	#N/A	#N/A	#N/A	#N/A	-0.120182	#N/A
tRNA	-1.22569	tW(CCA)G1	#N/A	#N/A	#N/A	#N/A	-1.22569	#N/A
tRNA	-0.535846	tW(CCA)G2	#N/A	#N/A	#N/A	#N/A	-0.535846	#N/A
tRNA	-1.30814	tW(CCA)J	#N/A	#N/A	#N/A	#N/A	-1.30814	#N/A
tRNA	-0.0857698	tW(CCA)K	#N/A	#N/A	#N/A	#N/A	-0.0857698	#N/A
tRNA	-1.22151	tW(CCA)M	#N/A	#N/A	#N/A	#N/A	-1.22151	#N/A
tRNA	-3.65349	tW(CCA)P	#N/A	#N/A	#N/A	#N/A	-3.65349	#N/A
tRNA	1.26394	tX(XXX)D	#N/A	#N/A	#N/A	#N/A	1.26394	#N/A
tRNA	0.111277	tY(GUA)D SUP2	#N/A	#N/A	#N/A	#N/A	0.111277	#N/A
tRNA	-1.05912	tY(GUA)F1 SUP11	#N/A	#N/A	#N/A	#N/A	-1.05912	#N/A
tRNA	-0.715602	tY(GUA)F2 SUP6	#N/A	#N/A	#N/A	#N/A	-0.715602	#N/A
tRNA	-0.0918929	tY(GUA)J1 SUP7	#N/A	#N/A	#N/A	#N/A	-0.0918929	#N/A
tRNA	-0.301312	tY(GUA)J2 SUP4	#N/A	#N/A	#N/A	#N/A	-0.301312	#N/A
tRNA	-0.467708	tY(GUA)M1 SUP5	#N/A	#N/A	#N/A	#N/A	-0.467708	#N/A
tRNA	-0.38977	tY(GUA)M2 SUP8	#N/A	#N/A	#N/A	#N/A	-0.38977	#N/A
tRNA	-0.298243	tY(GUA)O SUP3	#N/A	#N/A	#N/A	#N/A	-0.298243	#N/A
snRNA	0.493147	U1 snRNA SNR19	#N/A	#N/A	#N/A	#N/A	#N/A	0.493147
snRNA	-3.11335	U2 snRNA snR20 LSR1	#N/A	#N/A	#N/A	#N/A	#N/A	-3.11335
snRNA	-2.78291	U4 snRNA SNR14	#N/A	#N/A	#N/A	#N/A	#N/A	-2.78291
snRNA	0.153623	U5 snRNA SNR7	#N/A	#N/A	#N/A	#N/A	#N/A	0.153623
snRNA	-2.07859	U6 snRNA SNR6	#N/A	#N/A	#N/A	#N/A	#N/A	-2.07859

## Sheet: ESS vs LSS plot
Type	ESS vs LSS log FC	ID	CUT	ncRNA	snoRNA	SUT	tRNA	snRNA
CUT	0.050632	CUT001/437	0.050632	#N/A	#N/A	#N/A	#N/A	#N/A
CUT	-0.128787	CUT002	-0.128787	#N/A	#N/A	#N/A	#N/A	#N/A
CUT	3.42668	CUT005	3.42668	#N/A	#N/A	#N/A	#N/A	#N/A
CUT	-0.618816	CUT007	-0.618816	#N/A	#N/A	#N/A	#N/A	#N/A
CUT	2.86851	CUT008	2.86851	#N/A	#N/A	#N/A	#N/A	#N/A
CUT	-0.59516	CUT015	-0.59516	#N/A	#N/A	#N/A	#N/A	#N/A
CUT	0.291394	CUT040	0.291394	#N/A	#N/A	#N/A	#N/A	#N/A
CUT	-0.663579	CUT058	-0.663579	#N/A	#N/A	#N/A	#N/A	#N/A
CUT	-0.32429	CUT060	-0.32429	#N/A	#N/A	#N/A	#N/A	#N/A
CUT	-0.641675	CUT083	-0.641675	#N/A	#N/A	#N/A	#N/A	#N/A
CUT	-0.29291	CUT084/SUT068	-0.29291	#N/A	#N/A	#N/A	#N/A	#N/A
CUT	2.86491	CUT095	2.86491	#N/A	#N/A	#N/A	#N/A	#N/A
CUT	0.640798	CUT103	0.640798	#N/A	#N/A	#N/A	#N/A	#N/A
CUT	-0.0189078	CUT123	-0.0189078	#N/A	#N/A	#N/A	#N/A	#N/A
CUT	0.204661	CUT142	0.204661	#N/A	#N/A	#N/A	#N/A	#N/A
CUT	-0.272229	CUT150	-0.272229	#N/A	#N/A	#N/A	#N/A	#N/A
CUT	-0.658603	CUT170	-0.658603	#N/A	#N/A	#N/A	#N/A	#N/A
CUT	0.0159313	CUT213	0.0159313	#N/A	#N/A	#N/A	#N/A	#N/A
CUT	-0.273425	CUT213/690	-0.273425	#N/A	#N/A	#N/A	#N/A	#N/A
CUT	-0.304392	CUT217	-0.304392	#N/A	#N/A	#N/A	#N/A	#N/A
CUT	-0.606929	CUT238	-0.606929	#N/A	#N/A	#N/A	#N/A	#N/A
CUT	-0.622897	CUT244	-0.622897	#N/A	#N/A	#N/A	#N/A	#N/A
CUT	3.89378	CUT248	3.89378	#N/A	#N/A	#N/A	#N/A	#N/A
CUT	-0.387075	CUT277	-0.387075	#N/A	#N/A	#N/A	#N/A	#N/A
CUT	-0.752019	CUT296	-0.752019	#N/A	#N/A	#N/A	#N/A	#N/A
CUT	1.04133	CUT296/SUT301	1.04133	#N/A	#N/A	#N/A	#N/A	#N/A
CUT	6.14896	CUT298/771	6.14896	#N/A	#N/A	#N/A	#N/A	#N/A
CUT	-0.0547287	CUT315	-0.0547287	#N/A	#N/A	#N/A	#N/A	#N/A
CUT	0.0970824	CUT320	0.0970824	#N/A	#N/A	#N/A	#N/A	#N/A
CUT	2.67643	CUT332	2.67643	#N/A	#N/A	#N/A	#N/A	#N/A
CUT	-0.19981	CUT353/SUT758	-0.19981	#N/A	#N/A	#N/A	#N/A	#N/A
CUT	5.10242	CUT356	5.10242	#N/A	#N/A	#N/A	#N/A	#N/A
CUT	1.95885	CUT374	1.95885	#N/A	#N/A	#N/A	#N/A	#N/A
CUT	-0.578601	CUT378	-0.578601	#N/A	#N/A	#N/A	#N/A	#N/A
CUT	-0.910828	CUT379	-0.910828	#N/A	#N/A	#N/A	#N/A	#N/A
CUT	0.252907	CUT424	0.252907	#N/A	#N/A	#N/A	#N/A	#N/A
CUT	1.16211	CUT436	1.16211	#N/A	#N/A	#N/A	#N/A	#N/A
CUT	4.72343	CUT441	4.72343	#N/A	#N/A	#N/A	#N/A	#N/A
CUT	2.0697	CUT442	2.0697	#N/A	#N/A	#N/A	#N/A	#N/A
CUT	0.599724	CUT458	0.599724	#N/A	#N/A	#N/A	#N/A	#N/A
CUT	1.5899	CUT461	1.5899	#N/A	#N/A	#N/A	#N/A	#N/A
CUT	-0.501146	CUT462	-0.501146	#N/A	#N/A	#N/A	#N/A	#N/A
CUT	-0.603967	CUT465	-0.603967	#N/A	#N/A	#N/A	#N/A	#N/A
CUT	4.07569	CUT468	4.07569	#N/A	#N/A	#N/A	#N/A	#N/A
CUT	-0.672955	CUT474	-0.672955	#N/A	#N/A	#N/A	#N/A	#N/A
CUT	4.08584	CUT523	4.08584	#N/A	#N/A	#N/A	#N/A	#N/A
CUT	0.618324	CUT541/542/SUT503	0.618324	#N/A	#N/A	#N/A	#N/A	#N/A
CUT	1.40487	CUT546	1.40487	#N/A	#N/A	#N/A	#N/A	#N/A
CUT	0.913193	CUT547	0.913193	#N/A	#N/A	#N/A	#N/A	#N/A
CUT	5.95198	CUT572	5.95198	#N/A	#N/A	#N/A	#N/A	#N/A
CUT	-0.0255896	CUT575	-0.0255896	#N/A	#N/A	#N/A	#N/A	#N/A
CUT	3.14314	CUT634	3.14314	#N/A	#N/A	#N/A	#N/A	#N/A
CUT	-0.275147	CUT645	-0.275147	#N/A	#N/A	#N/A	#N/A	#N/A
CUT	-1.15951	CUT666	-1.15951	#N/A	#N/A	#N/A	#N/A	#N/A
CUT	0.000638768	CUT672	0.000638768	#N/A	#N/A	#N/A	#N/A	#N/A
CUT	-0.965183	CUT764	-0.965183	#N/A	#N/A	#N/A	#N/A	#N/A
CUT	-0.789842	CUT775/SUT307	-0.789842	#N/A	#N/A	#N/A	#N/A	#N/A
CUT	-0.209193	CUT782	-0.209193	#N/A	#N/A	#N/A	#N/A	#N/A
CUT	1.84208	CUT816	1.84208	#N/A	#N/A	#N/A	#N/A	#N/A
CUT	-2.57868	CUT827	-2.57868	#N/A	#N/A	#N/A	#N/A	#N/A
CUT	-0.0686669	CUT873	-0.0686669	#N/A	#N/A	#N/A	#N/A	#N/A
ncRNA	-0.489986	ncRNA NME1	#N/A	-0.489986	#N/A	#N/A	#N/A	#N/A
ncRNA	0.868466	ncRNA RPR1	#N/A	0.868466	#N/A	#N/A	#N/A	#N/A
ncRNA	1.50997	ncRNA RUF20	#N/A	1.50997	#N/A	#N/A	#N/A	#N/A
ncRNA	-0.559345	ncRNA RUF21	#N/A	-0.559345	#N/A	#N/A	#N/A	#N/A
ncRNA	3.66603	ncRNA RUF22	#N/A	3.66603	#N/A	#N/A	#N/A	#N/A
ncRNA	0.485693	ncRNA SCR1	#N/A	0.485693	#N/A	#N/A	#N/A	#N/A
ncRNA	0.264899	ncRNA TLC1	#N/A	0.264899	#N/A	#N/A	#N/A	#N/A
snoRNA	-0.257632	SNR10	#N/A	#N/A	-0.257632	#N/A	#N/A	#N/A
snoRNA	0.455524	SNR11	#N/A	#N/A	0.455524	#N/A	#N/A	#N/A
snoRNA	4.44567	SNR128	#N/A	#N/A	4.44567	#N/A	#N/A	#N/A
snoRNA	-0.375798	SNR128/SNR190	#N/A	#N/A	-0.375798	#N/A	#N/A	#N/A
snoRNA	4.20026	SNR13	#N/A	#N/A	4.20026	#N/A	#N/A	#N/A
snoRNA	0.271956	SNR161	#N/A	#N/A	0.271956	#N/A	#N/A	#N/A
snoRNA	-1.66487	SNR17A	#N/A	#N/A	-1.66487	#N/A	#N/A	#N/A
snoRNA	-0.76113	SNR17B	#N/A	#N/A	-0.76113	#N/A	#N/A	#N/A
snoRNA	-0.408878	SNR189	#N/A	#N/A	-0.408878	#N/A	#N/A	#N/A
snoRNA	-0.849567	SNR190	#N/A	#N/A	-0.849567	#N/A	#N/A	#N/A
snoRNA	4.17027	SNR3	#N/A	#N/A	4.17027	#N/A	#N/A	#N/A
snoRNA	-1.32985	SNR30	#N/A	#N/A	-1.32985	#N/A	#N/A	#N/A
snoRNA	0.231374	SNR31	#N/A	#N/A	0.231374	#N/A	#N/A	#N/A
snoRNA	-0.067283	SNR32	#N/A	#N/A	-0.067283	#N/A	#N/A	#N/A
snoRNA	-0.54295	SNR33	#N/A	#N/A	-0.54295	#N/A	#N/A	#N/A
snoRNA	0.141895	SNR34	#N/A	#N/A	0.141895	#N/A	#N/A	#N/A
snoRNA	2.78747	SNR35	#N/A	#N/A	2.78747	#N/A	#N/A	#N/A
snoRNA	-0.841487	SNR36	#N/A	#N/A	-0.841487	#N/A	#N/A	#N/A
snoRNA	2.45955	SNR37	#N/A	#N/A	2.45955	#N/A	#N/A	#N/A
snoRNA	0.0712269	SNR39B	#N/A	#N/A	0.0712269	#N/A	#N/A	#N/A
snoRNA	-1.07541	SNR4	#N/A	#N/A	-1.07541	#N/A	#N/A	#N/A
snoRNA	0.894907	SNR40	#N/A	#N/A	0.894907	#N/A	#N/A	#N/A
snoRNA	0.507241	SNR41	#N/A	#N/A	0.507241	#N/A	#N/A	#N/A
snoRNA	-0.487451	SNR42	#N/A	#N/A	-0.487451	#N/A	#N/A	#N/A
snoRNA	1.37999	SNR43	#N/A	#N/A	1.37999	#N/A	#N/A	#N/A
snoRNA	-2.20221	SNR45	#N/A	#N/A	-2.20221	#N/A	#N/A	#N/A
snoRNA	7.52273	SNR46	#N/A	#N/A	7.52273	#N/A	#N/A	#N/A
snoRNA	1.44627	SNR47	#N/A	#N/A	1.44627	#N/A	#N/A	#N/A
snoRNA	3.06775	SNR48	#N/A	#N/A	3.06775	#N/A	#N/A	#N/A
snoRNA	2.65979	SNR49	#N/A	#N/A	2.65979	#N/A	#N/A	#N/A
snoRNA	-0.0822362	SNR5	#N/A	#N/A	-0.0822362	#N/A	#N/A	#N/A
snoRNA	1.42171	SNR50	#N/A	#N/A	1.42171	#N/A	#N/A	#N/A
snoRNA	0.0273569	SNR51	#N/A	#N/A	0.0273569	#N/A	#N/A	#N/A
snoRNA	2.45109	SNR51/70/41	#N/A	#N/A	2.45109	#N/A	#N/A	#N/A
snoRNA	-0.129901	SNR52	#N/A	#N/A	-0.129901	#N/A	#N/A	#N/A
snoRNA	4.39656	SNR53	#N/A	#N/A	4.39656	#N/A	#N/A	#N/A
snoRNA	-0.0295058	SNR53/67	#N/A	#N/A	-0.0295058	#N/A	#N/A	#N/A
snoRNA	-0.784762	SNR55	#N/A	#N/A	-0.784762	#N/A	#N/A	#N/A
snoRNA	-0.933651	SNR56	#N/A	#N/A	-0.933651	#N/A	#N/A	#N/A
snoRNA	-0.650913	SNR57	#N/A	#N/A	-0.650913	#N/A	#N/A	#N/A
snoRNA	1.88263	SNR58	#N/A	#N/A	1.88263	#N/A	#N/A	#N/A
snoRNA	-0.686736	SNR60	#N/A	#N/A	-0.686736	#N/A	#N/A	#N/A
snoRNA	3.2925	SNR61	#N/A	#N/A	3.2925	#N/A	#N/A	#N/A
snoRNA	-0.406235	SNR61/55/57	#N/A	#N/A	-0.406235	#N/A	#N/A	#N/A
snoRNA	-0.123663	SNR62	#N/A	#N/A	-0.123663	#N/A	#N/A	#N/A
snoRNA	0.0146642	SNR63	#N/A	#N/A	0.0146642	#N/A	#N/A	#N/A
snoRNA	4.15601	SNR64	#N/A	#N/A	4.15601	#N/A	#N/A	#N/A
snoRNA	-0.456859	SNR65	#N/A	#N/A	-0.456859	#N/A	#N/A	#N/A
snoRNA	-0.453204	SNR66	#N/A	#N/A	-0.453204	#N/A	#N/A	#N/A
snoRNA	0.703368	SNR67	#N/A	#N/A	0.703368	#N/A	#N/A	#N/A
snoRNA	-0.567746	SNR68	#N/A	#N/A	-0.567746	#N/A	#N/A	#N/A
snoRNA	1.3576	SNR69	#N/A	#N/A	1.3576	#N/A	#N/A	#N/A
snoRNA	2.84733	SNR70	#N/A	#N/A	2.84733	#N/A	#N/A	#N/A
snoRNA	-0.365833	SNR71	#N/A	#N/A	-0.365833	#N/A	#N/A	#N/A
snoRNA	4.23782	SNR72	#N/A	#N/A	4.23782	#N/A	#N/A	#N/A
snoRNA	2.01847	SNR72/73/74/75/76/77/78	#N/A	#N/A	2.01847	#N/A	#N/A	#N/A
snoRNA	0.108026	SNR73	#N/A	#N/A	0.108026	#N/A	#N/A	#N/A
snoRNA	0.637788	SNR74	#N/A	#N/A	0.637788	#N/A	#N/A	#N/A
snoRNA	0.312379	SNR75	#N/A	#N/A	0.312379	#N/A	#N/A	#N/A
snoRNA	4.77447	SNR76	#N/A	#N/A	4.77447	#N/A	#N/A	#N/A
snoRNA	1.78714	SNR77	#N/A	#N/A	1.78714	#N/A	#N/A	#N/A
snoRNA	4.24164	SNR78	#N/A	#N/A	4.24164	#N/A	#N/A	#N/A
snoRNA	-0.538104	SNR79	#N/A	#N/A	-0.538104	#N/A	#N/A	#N/A
snoRNA	-0.623153	SNR8	#N/A	#N/A	-0.623153	#N/A	#N/A	#N/A
snoRNA	3.48054	SNR80	#N/A	#N/A	3.48054	#N/A	#N/A	#N/A
snoRNA	0.796131	SNR81	#N/A	#N/A	0.796131	#N/A	#N/A	#N/A
snoRNA	2.27911	SNR82	#N/A	#N/A	2.27911	#N/A	#N/A	#N/A
snoRNA	3.32539	SNR83	#N/A	#N/A	3.32539	#N/A	#N/A	#N/A
snoRNA	5.06659	SNR84	#N/A	#N/A	5.06659	#N/A	#N/A	#N/A
snoRNA	-0.562714	SNR85	#N/A	#N/A	-0.562714	#N/A	#N/A	#N/A
snoRNA	-0.720232	SNR86	#N/A	#N/A	-0.720232	#N/A	#N/A	#N/A
snoRNA	-0.74299	SNR87	#N/A	#N/A	-0.74299	#N/A	#N/A	#N/A
snoRNA	-0.829775	SNR9	#N/A	#N/A	-0.829775	#N/A	#N/A	#N/A
SUT	0.229065	SUT/053/468/CUT494	#N/A	#N/A	#N/A	0.229065	#N/A	#N/A
SUT	2.47497	SUT001	#N/A	#N/A	#N/A	2.47497	#N/A	#N/A
SUT	2.01731	SUT004	#N/A	#N/A	#N/A	2.01731	#N/A	#N/A
SUT	-1.28437	SUT007	#N/A	#N/A	#N/A	-1.28437	#N/A	#N/A
SUT	1.03002	SUT010	#N/A	#N/A	#N/A	1.03002	#N/A	#N/A
SUT	0.527123	SUT014	#N/A	#N/A	#N/A	0.527123	#N/A	#N/A
SUT	3.75173	SUT019	#N/A	#N/A	#N/A	3.75173	#N/A	#N/A
SUT	3.07662	SUT035	#N/A	#N/A	#N/A	3.07662	#N/A	#N/A
SUT	-0.499191	SUT042	#N/A	#N/A	#N/A	-0.499191	#N/A	#N/A
SUT	3.11	SUT049	#N/A	#N/A	#N/A	3.11	#N/A	#N/A
SUT	2.42606	SUT055	#N/A	#N/A	#N/A	2.42606	#N/A	#N/A
SUT	4.27968	SUT056	#N/A	#N/A	#N/A	4.27968	#N/A	#N/A
SUT	-1.10282	SUT058	#N/A	#N/A	#N/A	-1.10282	#N/A	#N/A
SUT	-0.930622	SUT067	#N/A	#N/A	#N/A	-0.930622	#N/A	#N/A
SUT	-0.0747014	SUT071/483	#N/A	#N/A	#N/A	-0.0747014	#N/A	#N/A
SUT	0.114337	SUT075	#N/A	#N/A	#N/A	0.114337	#N/A	#N/A
SUT	-0.403752	SUT083	#N/A	#N/A	#N/A	-0.403752	#N/A	#N/A
SUT	3.49265	SUT084/SUT499	#N/A	#N/A	#N/A	3.49265	#N/A	#N/A
SUT	1.52878	SUT085	#N/A	#N/A	#N/A	1.52878	#N/A	#N/A
SUT	-0.402912	SUT086/CUT102	#N/A	#N/A	#N/A	-0.402912	#N/A	#N/A
SUT	0.824856	SUT087	#N/A	#N/A	#N/A	0.824856	#N/A	#N/A
SUT	4.43699	SUT089	#N/A	#N/A	#N/A	4.43699	#N/A	#N/A
SUT	-0.517058	SUT098	#N/A	#N/A	#N/A	-0.517058	#N/A	#N/A
SUT	-0.314263	SUT099	#N/A	#N/A	#N/A	-0.314263	#N/A	#N/A
SUT	-1.06906	SUT107	#N/A	#N/A	#N/A	-1.06906	#N/A	#N/A
SUT	-0.0651026	SUT111	#N/A	#N/A	#N/A	-0.0651026	#N/A	#N/A
SUT	4.05218	SUT119	#N/A	#N/A	#N/A	4.05218	#N/A	#N/A
SUT	4.15099	SUT123	#N/A	#N/A	#N/A	4.15099	#N/A	#N/A
SUT	4.55668	SUT125	#N/A	#N/A	#N/A	4.55668	#N/A	#N/A
SUT	1.2223	SUT126	#N/A	#N/A	#N/A	1.2223	#N/A	#N/A
SUT	-0.700726	SUT129	#N/A	#N/A	#N/A	-0.700726	#N/A	#N/A
SUT	-0.39539	SUT131	#N/A	#N/A	#N/A	-0.39539	#N/A	#N/A
SUT	-0.663728	SUT135	#N/A	#N/A	#N/A	-0.663728	#N/A	#N/A
SUT	1.19846	SUT142	#N/A	#N/A	#N/A	1.19846	#N/A	#N/A
SUT	-0.703199	SUT157/579	#N/A	#N/A	#N/A	-0.703199	#N/A	#N/A
SUT	-1.21976	SUT167	#N/A	#N/A	#N/A	-1.21976	#N/A	#N/A
SUT	4.27979	SUT170	#N/A	#N/A	#N/A	4.27979	#N/A	#N/A
SUT	0.648392	SUT171	#N/A	#N/A	#N/A	0.648392	#N/A	#N/A
SUT	-0.727223	SUT173	#N/A	#N/A	#N/A	-0.727223	#N/A	#N/A
SUT	-0.504224	SUT174	#N/A	#N/A	#N/A	-0.504224	#N/A	#N/A
SUT	-0.687739	SUT193	#N/A	#N/A	#N/A	-0.687739	#N/A	#N/A
SUT	0.892574	SUT211	#N/A	#N/A	#N/A	0.892574	#N/A	#N/A
SUT	4.29276	SUT218/655	#N/A	#N/A	#N/A	4.29276	#N/A	#N/A
SUT	-0.46004	SUT219/656	#N/A	#N/A	#N/A	-0.46004	#N/A	#N/A
SUT	-0.299879	SUT229/661	#N/A	#N/A	#N/A	-0.299879	#N/A	#N/A
SUT	2.55828	SUT233/CUT707	#N/A	#N/A	#N/A	2.55828	#N/A	#N/A
SUT	-0.435106	SUT234	#N/A	#N/A	#N/A	-0.435106	#N/A	#N/A
SUT	4.20284	SUT239/679	#N/A	#N/A	#N/A	4.20284	#N/A	#N/A
SUT	3.52262	SUT249	#N/A	#N/A	#N/A	3.52262	#N/A	#N/A
SUT	-0.488672	SUT259/691	#N/A	#N/A	#N/A	-0.488672	#N/A	#N/A
SUT	-0.443715	SUT264	#N/A	#N/A	#N/A	-0.443715	#N/A	#N/A
SUT	-0.133431	SUT267/697	#N/A	#N/A	#N/A	-0.133431	#N/A	#N/A
SUT	2.02334	SUT271	#N/A	#N/A	#N/A	2.02334	#N/A	#N/A
SUT	0.712079	SUT274/698	#N/A	#N/A	#N/A	0.712079	#N/A	#N/A
SUT	0.0554931	SUT284/712	#N/A	#N/A	#N/A	0.0554931	#N/A	#N/A
SUT	-0.968498	SUT285	#N/A	#N/A	#N/A	-0.968498	#N/A	#N/A
SUT	-0.729735	SUT289/717	#N/A	#N/A	#N/A	-0.729735	#N/A	#N/A
SUT	-0.618489	SUT304/730	#N/A	#N/A	#N/A	-0.618489	#N/A	#N/A
SUT	-0.727457	SUT305	#N/A	#N/A	#N/A	-0.727457	#N/A	#N/A
SUT	-0.367757	SUT311	#N/A	#N/A	#N/A	-0.367757	#N/A	#N/A
SUT	-0.159462	SUT329	#N/A	#N/A	#N/A	-0.159462	#N/A	#N/A
SUT	1.2549	SUT339	#N/A	#N/A	#N/A	1.2549	#N/A	#N/A
SUT	2.0916	SUT340	#N/A	#N/A	#N/A	2.0916	#N/A	#N/A
SUT	5.23033	SUT346	#N/A	#N/A	#N/A	5.23033	#N/A	#N/A
SUT	-0.622379	SUT347	#N/A	#N/A	#N/A	-0.622379	#N/A	#N/A
SUT	0.229751	SUT348	#N/A	#N/A	#N/A	0.229751	#N/A	#N/A
SUT	4.16468	SUT349/CUT354	#N/A	#N/A	#N/A	4.16468	#N/A	#N/A
SUT	1.45107	SUT354	#N/A	#N/A	#N/A	1.45107	#N/A	#N/A
SUT	1.65583	SUT355	#N/A	#N/A	#N/A	1.65583	#N/A	#N/A
SUT	-0.687038	SUT361	#N/A	#N/A	#N/A	-0.687038	#N/A	#N/A
SUT	2.37434	SUT362	#N/A	#N/A	#N/A	2.37434	#N/A	#N/A
SUT	-0.63362	SUT367	#N/A	#N/A	#N/A	-0.63362	#N/A	#N/A
SUT	2.46557	SUT370	#N/A	#N/A	#N/A	2.46557	#N/A	#N/A
SUT	-0.0479266	SUT375	#N/A	#N/A	#N/A	-0.0479266	#N/A	#N/A
SUT	-0.557292	SUT376	#N/A	#N/A	#N/A	-0.557292	#N/A	#N/A
SUT	-0.556244	SUT385	#N/A	#N/A	#N/A	-0.556244	#N/A	#N/A
SUT	3.96615	SUT388	#N/A	#N/A	#N/A	3.96615	#N/A	#N/A
SUT	-0.959356	SUT398	#N/A	#N/A	#N/A	-0.959356	#N/A	#N/A
SUT	-0.801157	SUT413	#N/A	#N/A	#N/A	-0.801157	#N/A	#N/A
SUT	-1.77528	SUT414	#N/A	#N/A	#N/A	-1.77528	#N/A	#N/A
SUT	0.768632	SUT417	#N/A	#N/A	#N/A	0.768632	#N/A	#N/A
SUT	3.14162	SUT418	#N/A	#N/A	#N/A	3.14162	#N/A	#N/A
SUT	-1.39936	SUT420/CUT425	#N/A	#N/A	#N/A	-1.39936	#N/A	#N/A
SUT	-0.33763	SUT430	#N/A	#N/A	#N/A	-0.33763	#N/A	#N/A
SUT	-0.984728	SUT431	#N/A	#N/A	#N/A	-0.984728	#N/A	#N/A
SUT	3.91825	SUT432	#N/A	#N/A	#N/A	3.91825	#N/A	#N/A
SUT	0.596707	SUT433	#N/A	#N/A	#N/A	0.596707	#N/A	#N/A
SUT	-0.690015	SUT437	#N/A	#N/A	#N/A	-0.690015	#N/A	#N/A
SUT	-0.727356	SUT441	#N/A	#N/A	#N/A	-0.727356	#N/A	#N/A
SUT	-0.596241	SUT451	#N/A	#N/A	#N/A	-0.596241	#N/A	#N/A
SUT	4.04828	SUT456/029	#N/A	#N/A	#N/A	4.04828	#N/A	#N/A
SUT	2.14576	SUT457	#N/A	#N/A	#N/A	2.14576	#N/A	#N/A
SUT	4.01398	SUT463	#N/A	#N/A	#N/A	4.01398	#N/A	#N/A
SUT	-0.479461	SUT465	#N/A	#N/A	#N/A	-0.479461	#N/A	#N/A
SUT	10.2063	SUT467	#N/A	#N/A	#N/A	10.2063	#N/A	#N/A
SUT	1.06092	SUT469	#N/A	#N/A	#N/A	1.06092	#N/A	#N/A
SUT	4.63422	SUT471	#N/A	#N/A	#N/A	4.63422	#N/A	#N/A
SUT	0.140598	SUT473/CUT502	#N/A	#N/A	#N/A	0.140598	#N/A	#N/A
SUT	-0.810129	SUT477	#N/A	#N/A	#N/A	-0.810129	#N/A	#N/A
SUT	-0.573474	SUT479	#N/A	#N/A	#N/A	-0.573474	#N/A	#N/A
SUT	-0.29265	SUT480	#N/A	#N/A	#N/A	-0.29265	#N/A	#N/A
SUT	1.98477	SUT492	#N/A	#N/A	#N/A	1.98477	#N/A	#N/A
SUT	4.31791	SUT493	#N/A	#N/A	#N/A	4.31791	#N/A	#N/A
SUT	-0.145513	SUT496	#N/A	#N/A	#N/A	-0.145513	#N/A	#N/A
SUT	0.380419	SUT500	#N/A	#N/A	#N/A	0.380419	#N/A	#N/A
SUT	4.26404	SUT501	#N/A	#N/A	#N/A	4.26404	#N/A	#N/A
SUT	1.03604	SUT509	#N/A	#N/A	#N/A	1.03604	#N/A	#N/A
SUT	-0.379811	SUT515	#N/A	#N/A	#N/A	-0.379811	#N/A	#N/A
SUT	-0.67039	SUT518	#N/A	#N/A	#N/A	-0.67039	#N/A	#N/A
SUT	1.15878	SUT526	#N/A	#N/A	#N/A	1.15878	#N/A	#N/A
SUT	-1.13902	SUT532	#N/A	#N/A	#N/A	-1.13902	#N/A	#N/A
SUT	0.295442	SUT539	#N/A	#N/A	#N/A	0.295442	#N/A	#N/A
SUT	-0.248574	SUT540	#N/A	#N/A	#N/A	-0.248574	#N/A	#N/A
SUT	0.600757	SUT543/115	#N/A	#N/A	#N/A	0.600757	#N/A	#N/A
SUT	-0.442752	SUT546/118	#N/A	#N/A	#N/A	-0.442752	#N/A	#N/A
SUT	0.672642	SUT553	#N/A	#N/A	#N/A	0.672642	#N/A	#N/A
SUT	-0.346718	SUT558	#N/A	#N/A	#N/A	-0.346718	#N/A	#N/A
SUT	-0.553819	SUT570	#N/A	#N/A	#N/A	-0.553819	#N/A	#N/A
SUT	-0.677238	SUT571	#N/A	#N/A	#N/A	-0.677238	#N/A	#N/A
SUT	3.16486	SUT581	#N/A	#N/A	#N/A	3.16486	#N/A	#N/A
SUT	-0.737533	SUT591	#N/A	#N/A	#N/A	-0.737533	#N/A	#N/A
SUT	0.0792884	SUT593	#N/A	#N/A	#N/A	0.0792884	#N/A	#N/A
SUT	-0.57167	SUT602/176	#N/A	#N/A	#N/A	-0.57167	#N/A	#N/A
SUT	2.23764	SUT616	#N/A	#N/A	#N/A	2.23764	#N/A	#N/A
SUT	2.22301	SUT617	#N/A	#N/A	#N/A	2.22301	#N/A	#N/A
SUT	3.72767	SUT643	#N/A	#N/A	#N/A	3.72767	#N/A	#N/A
SUT	0.891449	SUT718	#N/A	#N/A	#N/A	0.891449	#N/A	#N/A
SUT	-0.884091	SUT722	#N/A	#N/A	#N/A	-0.884091	#N/A	#N/A
SUT	-0.761565	SUT725	#N/A	#N/A	#N/A	-0.761565	#N/A	#N/A
SUT	4.06462	SUT729/CUT773	#N/A	#N/A	#N/A	4.06462	#N/A	#N/A
SUT	-0.644081	SUT733	#N/A	#N/A	#N/A	-0.644081	#N/A	#N/A
SUT	2.13592	SUT737/313	#N/A	#N/A	#N/A	2.13592	#N/A	#N/A
SUT	-1.3372	SUT764	#N/A	#N/A	#N/A	-1.3372	#N/A	#N/A
SUT	1.43119	SUT770	#N/A	#N/A	#N/A	1.43119	#N/A	#N/A
SUT	-0.215002	SUT796	#N/A	#N/A	#N/A	-0.215002	#N/A	#N/A
SUT	0.048618	SUT798/387	#N/A	#N/A	#N/A	0.048618	#N/A	#N/A
SUT	0.507238	SUT824	#N/A	#N/A	#N/A	0.507238	#N/A	#N/A
SUT	-0.579957	SUT827	#N/A	#N/A	#N/A	-0.579957	#N/A	#N/A
SUT	-0.451429	SUT830	#N/A	#N/A	#N/A	-0.451429	#N/A	#N/A
SUT	2.11218	SUT834	#N/A	#N/A	#N/A	2.11218	#N/A	#N/A
SUT	-0.307965	SUT842/425	#N/A	#N/A	#N/A	-0.307965	#N/A	#N/A
SUT	-0.170054	SUT847	#N/A	#N/A	#N/A	-0.170054	#N/A	#N/A
tRNA	1.53789	tA(AGC)D	#N/A	#N/A	#N/A	#N/A	1.53789	#N/A
tRNA	0.698554	tA(AGC)F	#N/A	#N/A	#N/A	#N/A	0.698554	#N/A
tRNA	1.49588	tA(AGC)G	#N/A	#N/A	#N/A	#N/A	1.49588	#N/A
tRNA	-0.385175	tA(AGC)H	#N/A	#N/A	#N/A	#N/A	-0.385175	#N/A
tRNA	-0.154286	tA(AGC)J	#N/A	#N/A	#N/A	#N/A	-0.154286	#N/A
tRNA	3.21013	tA(AGC)K1	#N/A	#N/A	#N/A	#N/A	3.21013	#N/A
tRNA	2.81491	tA(AGC)K2	#N/A	#N/A	#N/A	#N/A	2.81491	#N/A
tRNA	-1.33758	tA(AGC)L	#N/A	#N/A	#N/A	#N/A	-1.33758	#N/A
tRNA	-0.37017	tA(AGC)M1	#N/A	#N/A	#N/A	#N/A	-0.37017	#N/A
tRNA	2.27192	tA(AGC)M2	#N/A	#N/A	#N/A	#N/A	2.27192	#N/A
tRNA	3.54238	tA(AGC)P	#N/A	#N/A	#N/A	#N/A	3.54238	#N/A
tRNA	3.77504	tA(UGC)A	#N/A	#N/A	#N/A	#N/A	3.77504	#N/A
tRNA	9.6795	tA(UGC)E	#N/A	#N/A	#N/A	#N/A	9.6795	#N/A
tRNA	1.61556	tA(UGC)G	#N/A	#N/A	#N/A	#N/A	1.61556	#N/A
tRNA	3.38668	tA(UGC)L	#N/A	#N/A	#N/A	#N/A	3.38668	#N/A
tRNA	4.21433	tA(UGC)O	#N/A	#N/A	#N/A	#N/A	4.21433	#N/A
tRNA	2.11313	tC(GCA)B	#N/A	#N/A	#N/A	#N/A	2.11313	#N/A
tRNA	2.22245	tC(GCA)G	#N/A	#N/A	#N/A	#N/A	2.22245	#N/A
tRNA	-0.722977	tC(GCA)P1	#N/A	#N/A	#N/A	#N/A	-0.722977	#N/A
tRNA	2.17761	tC(GCA)P2	#N/A	#N/A	#N/A	#N/A	2.17761	#N/A
tRNA	-0.309985	tD(GUC)B	#N/A	#N/A	#N/A	#N/A	-0.309985	#N/A
tRNA	0.332489	tD(GUC)D	#N/A	#N/A	#N/A	#N/A	0.332489	#N/A
tRNA	-0.566579	tD(GUC)G1	#N/A	#N/A	#N/A	#N/A	-0.566579	#N/A
tRNA	-0.651114	tD(GUC)G2	#N/A	#N/A	#N/A	#N/A	-0.651114	#N/A
tRNA	0.591414	tD(GUC)I1	#N/A	#N/A	#N/A	#N/A	0.591414	#N/A
tRNA	-0.218344	tD(GUC)I2	#N/A	#N/A	#N/A	#N/A	-0.218344	#N/A
tRNA	-1.32445	tD(GUC)J1	#N/A	#N/A	#N/A	#N/A	-1.32445	#N/A
tRNA	1.45632	tD(GUC)J2	#N/A	#N/A	#N/A	#N/A	1.45632	#N/A
tRNA	0.189669	tD(GUC)J3	#N/A	#N/A	#N/A	#N/A	0.189669	#N/A
tRNA	-0.122286	tD(GUC)J4	#N/A	#N/A	#N/A	#N/A	-0.122286	#N/A
tRNA	-0.23196	tD(GUC)K	#N/A	#N/A	#N/A	#N/A	-0.23196	#N/A
tRNA	-0.399063	tD(GUC)L1	#N/A	#N/A	#N/A	#N/A	-0.399063	#N/A
tRNA	-0.268659	tD(GUC)L2	#N/A	#N/A	#N/A	#N/A	-0.268659	#N/A
tRNA	4.84994	tD(GUC)M	#N/A	#N/A	#N/A	#N/A	4.84994	#N/A
tRNA	4.98654	tD(GUC)N	#N/A	#N/A	#N/A	#N/A	4.98654	#N/A
tRNA	-0.312517	tD(GUC)O	#N/A	#N/A	#N/A	#N/A	-0.312517	#N/A
tRNA	-0.307923	tE(CUC)D	#N/A	#N/A	#N/A	#N/A	-0.307923	#N/A
tRNA	2.4333	tE(CUC)I	#N/A	#N/A	#N/A	#N/A	2.4333	#N/A
tRNA	-0.535262	tE(UUC)B	#N/A	#N/A	#N/A	#N/A	-0.535262	#N/A
tRNA	1.5845	tE(UUC)C	#N/A	#N/A	#N/A	#N/A	1.5845	#N/A
tRNA	-0.55304	tE(UUC)E1	#N/A	#N/A	#N/A	#N/A	-0.55304	#N/A
tRNA	0.0560365	tE(UUC)E2	#N/A	#N/A	#N/A	#N/A	0.0560365	#N/A
tRNA	5.18646	tE(UUC)E3	#N/A	#N/A	#N/A	#N/A	5.18646	#N/A
tRNA	-0.585864	tE(UUC)G2	#N/A	#N/A	#N/A	#N/A	-0.585864	#N/A
tRNA	4.91366	tE(UUC)G3	#N/A	#N/A	#N/A	#N/A	4.91366	#N/A
tRNA	-0.584141	tE(UUC)I	#N/A	#N/A	#N/A	#N/A	-0.584141	#N/A
tRNA	0.49815	tE(UUC)J	#N/A	#N/A	#N/A	#N/A	0.49815	#N/A
tRNA	0.0434744	tE(UUC)K	#N/A	#N/A	#N/A	#N/A	0.0434744	#N/A
tRNA	0.265733	tE(UUC)K SOE1	#N/A	#N/A	#N/A	#N/A	0.265733	#N/A
tRNA	2.19936	tE(UUC)L	#N/A	#N/A	#N/A	#N/A	2.19936	#N/A
tRNA	0.0100882	tE(UUC)M	#N/A	#N/A	#N/A	#N/A	0.0100882	#N/A
tRNA	3.91242	tE(UUC)P	#N/A	#N/A	#N/A	#N/A	3.91242	#N/A
tRNA	-0.466276	tF(GAA)B	#N/A	#N/A	#N/A	#N/A	-0.466276	#N/A
tRNA	-0.407213	tF(GAA)D	#N/A	#N/A	#N/A	#N/A	-0.407213	#N/A
tRNA	0.0370246	tF(GAA)F	#N/A	#N/A	#N/A	#N/A	0.0370246	#N/A
tRNA	0.532698	tF(GAA)G	#N/A	#N/A	#N/A	#N/A	0.532698	#N/A
tRNA	-0.576301	tF(GAA)H1	#N/A	#N/A	#N/A	#N/A	-0.576301	#N/A
tRNA	-0.639403	tF(GAA)H2	#N/A	#N/A	#N/A	#N/A	-0.639403	#N/A
tRNA	2.12798	tF(GAA)M	#N/A	#N/A	#N/A	#N/A	2.12798	#N/A
tRNA	-0.841863	tF(GAA)N	#N/A	#N/A	#N/A	#N/A	-0.841863	#N/A
tRNA	-0.20293	tF(GAA)P1	#N/A	#N/A	#N/A	#N/A	-0.20293	#N/A
tRNA	0.750852	tF(GAA)P2	#N/A	#N/A	#N/A	#N/A	0.750852	#N/A
tRNA	-0.0741758	tG(CCC)D SUF3	#N/A	#N/A	#N/A	#N/A	-0.0741758	#N/A
tRNA	-0.725002	tG(CCC)O SUF5	#N/A	#N/A	#N/A	#N/A	-0.725002	#N/A
tRNA	11.5809	tG(GCC)B	#N/A	#N/A	#N/A	#N/A	11.5809	#N/A
tRNA	3.76709	tG(GCC)C SUF16	#N/A	#N/A	#N/A	#N/A	3.76709	#N/A
tRNA	3.17349	tG(GCC)D1	#N/A	#N/A	#N/A	#N/A	3.17349	#N/A
tRNA	-0.476471	tG(GCC)D2	#N/A	#N/A	#N/A	#N/A	-0.476471	#N/A
tRNA	1.23905	tG(GCC)E	#N/A	#N/A	#N/A	#N/A	1.23905	#N/A
tRNA	0.0053699	tG(GCC)F1 SUF20	#N/A	#N/A	#N/A	#N/A	0.0053699	#N/A
tRNA	4.29473	tG(GCC)F2	#N/A	#N/A	#N/A	#N/A	4.29473	#N/A
tRNA	-0.282869	tG(GCC)G1	#N/A	#N/A	#N/A	#N/A	-0.282869	#N/A
tRNA	2.73784	tG(GCC)G2	#N/A	#N/A	#N/A	#N/A	2.73784	#N/A
tRNA	8.16154	tG(GCC)J1	#N/A	#N/A	#N/A	#N/A	8.16154	#N/A
tRNA	-0.232515	tG(GCC)J2	#N/A	#N/A	#N/A	#N/A	-0.232515	#N/A
tRNA	9.56007	tG(GCC)M	#N/A	#N/A	#N/A	#N/A	9.56007	#N/A
tRNA	0.146208	tG(GCC)O1	#N/A	#N/A	#N/A	#N/A	0.146208	#N/A
tRNA	-0.664703	tG(GCC)O2 SUF17	#N/A	#N/A	#N/A	#N/A	-0.664703	#N/A
tRNA	-0.357487	tG(GCC)P1	#N/A	#N/A	#N/A	#N/A	-0.357487	#N/A
tRNA	3.32837	tG(GCC)P2	#N/A	#N/A	#N/A	#N/A	3.32837	#N/A
tRNA	0.800365	tG(UCC)G SUF4	#N/A	#N/A	#N/A	#N/A	0.800365	#N/A
tRNA	3.60621	tG(UCC)N SUF6	#N/A	#N/A	#N/A	#N/A	3.60621	#N/A
tRNA	-0.0585452	tG(UCC)O SUF1	#N/A	#N/A	#N/A	#N/A	-0.0585452	#N/A
tRNA	-0.26468	tH(GUG)E1	#N/A	#N/A	#N/A	#N/A	-0.26468	#N/A
tRNA	8.92008	tH(GUG)E2	#N/A	#N/A	#N/A	#N/A	8.92008	#N/A
tRNA	-0.0670581	tH(GUG)G1	#N/A	#N/A	#N/A	#N/A	-0.0670581	#N/A
tRNA	-0.240528	tH(GUG)G2	#N/A	#N/A	#N/A	#N/A	-0.240528	#N/A
tRNA	0.622807	tH(GUG)H	#N/A	#N/A	#N/A	#N/A	0.622807	#N/A
tRNA	0.17003	tH(GUG)K	#N/A	#N/A	#N/A	#N/A	0.17003	#N/A
tRNA	-0.480706	tH(GUG)M	#N/A	#N/A	#N/A	#N/A	-0.480706	#N/A
tRNA	-0.903486	tI(AAU)B	#N/A	#N/A	#N/A	#N/A	-0.903486	#N/A
tRNA	-0.659494	tI(AAU)D	#N/A	#N/A	#N/A	#N/A	-0.659494	#N/A
tRNA	1.75376	tI(AAU)E1	#N/A	#N/A	#N/A	#N/A	1.75376	#N/A
tRNA	2.33667	tI(AAU)E2	#N/A	#N/A	#N/A	#N/A	2.33667	#N/A
tRNA	0.0312498	tI(AAU)G	#N/A	#N/A	#N/A	#N/A	0.0312498	#N/A
tRNA	1.85823	tI(AAU)I1	#N/A	#N/A	#N/A	#N/A	1.85823	#N/A
tRNA	0.536497	tI(AAU)I2	#N/A	#N/A	#N/A	#N/A	0.536497	#N/A
tRNA	6.10215	tI(AAU)L1	#N/A	#N/A	#N/A	#N/A	6.10215	#N/A
tRNA	1.25678	tI(AAU)L2	#N/A	#N/A	#N/A	#N/A	1.25678	#N/A
tRNA	1.02141	tI(AAU)N1	#N/A	#N/A	#N/A	#N/A	1.02141	#N/A
tRNA	1.85681	tI(AAU)N2	#N/A	#N/A	#N/A	#N/A	1.85681	#N/A
tRNA	-0.919966	tI(AAU)P1	#N/A	#N/A	#N/A	#N/A	-0.919966	#N/A
tRNA	1.46864	tI(AAU)P2	#N/A	#N/A	#N/A	#N/A	1.46864	#N/A
tRNA	1.95042	tI(UAU)D	#N/A	#N/A	#N/A	#N/A	1.95042	#N/A
tRNA	1.34985	tI(UAU)L	#N/A	#N/A	#N/A	#N/A	1.34985	#N/A
tRNA	3.05139	tK(CUU)C	#N/A	#N/A	#N/A	#N/A	3.05139	#N/A
tRNA	-1.19942	tK(CUU)D1	#N/A	#N/A	#N/A	#N/A	-1.19942	#N/A
tRNA	-0.0312898	tK(CUU)D2	#N/A	#N/A	#N/A	#N/A	-0.0312898	#N/A
tRNA	-0.530028	tK(CUU)E1	#N/A	#N/A	#N/A	#N/A	-0.530028	#N/A
tRNA	3.31044	tK(CUU)E2	#N/A	#N/A	#N/A	#N/A	3.31044	#N/A
tRNA	0.87083	tK(CUU)F	#N/A	#N/A	#N/A	#N/A	0.87083	#N/A
tRNA	1.02552	tK(CUU)G1	#N/A	#N/A	#N/A	#N/A	1.02552	#N/A
tRNA	-0.288268	tK(CUU)G2	#N/A	#N/A	#N/A	#N/A	-0.288268	#N/A
tRNA	0.0398172	tK(CUU)G3	#N/A	#N/A	#N/A	#N/A	0.0398172	#N/A
tRNA	2.19709	tK(CUU)I	#N/A	#N/A	#N/A	#N/A	2.19709	#N/A
tRNA	1.93054	tK(CUU)J	#N/A	#N/A	#N/A	#N/A	1.93054	#N/A
tRNA	-0.644474	tK(CUU)K	#N/A	#N/A	#N/A	#N/A	-0.644474	#N/A
tRNA	0.260075	tK(CUU)M	#N/A	#N/A	#N/A	#N/A	0.260075	#N/A
tRNA	0.406827	tK(CUU)P	#N/A	#N/A	#N/A	#N/A	0.406827	#N/A
tRNA	-0.854546	tK(UUU)D	#N/A	#N/A	#N/A	#N/A	-0.854546	#N/A
tRNA	4.03669	tK(UUU)G1	#N/A	#N/A	#N/A	#N/A	4.03669	#N/A
tRNA	-0.704423	tK(UUU)G2	#N/A	#N/A	#N/A	#N/A	-0.704423	#N/A
tRNA	4.40309	tK(UUU)K	#N/A	#N/A	#N/A	#N/A	4.40309	#N/A
tRNA	2.26737	tK(UUU)L	#N/A	#N/A	#N/A	#N/A	2.26737	#N/A
tRNA	-0.792019	tK(UUU)O	#N/A	#N/A	#N/A	#N/A	-0.792019	#N/A
tRNA	5.26958	tK(UUU)P	#N/A	#N/A	#N/A	#N/A	5.26958	#N/A
tRNA	-0.354333	tL(CAA)A SUP56	#N/A	#N/A	#N/A	#N/A	-0.354333	#N/A
tRNA	0.504437	tL(CAA)C SUP53	#N/A	#N/A	#N/A	#N/A	0.504437	#N/A
tRNA	1.75307	tL(CAA)D	#N/A	#N/A	#N/A	#N/A	1.75307	#N/A
tRNA	-0.32799	tL(CAA)G1	#N/A	#N/A	#N/A	#N/A	-0.32799	#N/A
tRNA	-0.0897995	tL(CAA)G2 SUP54	#N/A	#N/A	#N/A	#N/A	-0.0897995	#N/A
tRNA	-0.474056	tL(CAA)G3	#N/A	#N/A	#N/A	#N/A	-0.474056	#N/A
tRNA	-0.947095	tL(CAA)K	#N/A	#N/A	#N/A	#N/A	-0.947095	#N/A
tRNA	2.22478	tL(CAA)L	#N/A	#N/A	#N/A	#N/A	2.22478	#N/A
tRNA	1.69245	tL(CAA)M	#N/A	#N/A	#N/A	#N/A	1.69245	#N/A
tRNA	0.412894	tL(CAA)N	#N/A	#N/A	#N/A	#N/A	0.412894	#N/A
tRNA	-0.310207	tL(GAG)G	#N/A	#N/A	#N/A	#N/A	-0.310207	#N/A
tRNA	1.08994	tL(UAA)B1	#N/A	#N/A	#N/A	#N/A	1.08994	#N/A
tRNA	1.07049	tL(UAA)B2	#N/A	#N/A	#N/A	#N/A	1.07049	#N/A
tRNA	-0.872743	tL(UAA)D	#N/A	#N/A	#N/A	#N/A	-0.872743	#N/A
tRNA	-0.171959	tL(UAA)J SUP51	#N/A	#N/A	#N/A	#N/A	-0.171959	#N/A
tRNA	0.254779	tL(UAA)K	#N/A	#N/A	#N/A	#N/A	0.254779	#N/A
tRNA	3.84679	tL(UAA)L	#N/A	#N/A	#N/A	#N/A	3.84679	#N/A
tRNA	0.484985	tL(UAA)N	#N/A	#N/A	#N/A	#N/A	0.484985	#N/A
tRNA	1.5918	tL(UAG)J	#N/A	#N/A	#N/A	#N/A	1.5918	#N/A
tRNA	-1.07306	tL(UAG)L1	#N/A	#N/A	#N/A	#N/A	-1.07306	#N/A
tRNA	4.0682	tL(UAG)L2	#N/A	#N/A	#N/A	#N/A	4.0682	#N/A
tRNA	3.82311	tM(CAU)C	#N/A	#N/A	#N/A	#N/A	3.82311	#N/A
tRNA	-1.11494	tN(GUU)C	#N/A	#N/A	#N/A	#N/A	-1.11494	#N/A
tRNA	3.53255	tN(GUU)F	#N/A	#N/A	#N/A	#N/A	3.53255	#N/A
tRNA	0.662931	tN(GUU)G	#N/A	#N/A	#N/A	#N/A	0.662931	#N/A
tRNA	1.99626	tN(GUU)K	#N/A	#N/A	#N/A	#N/A	1.99626	#N/A
tRNA	1.78221	tN(GUU)L	#N/A	#N/A	#N/A	#N/A	1.78221	#N/A
tRNA	1.88543	tN(GUU)N1	#N/A	#N/A	#N/A	#N/A	1.88543	#N/A
tRNA	1.38141	tN(GUU)N2	#N/A	#N/A	#N/A	#N/A	1.38141	#N/A
tRNA	-0.80151	tN(GUU)O1	#N/A	#N/A	#N/A	#N/A	-0.80151	#N/A
tRNA	0.376578	tN(GUU)O2	#N/A	#N/A	#N/A	#N/A	0.376578	#N/A
tRNA	1.85056	tN(GUU)P	#N/A	#N/A	#N/A	#N/A	1.85056	#N/A
tRNA	0.370543	tP(AGG)C SUF2	#N/A	#N/A	#N/A	#N/A	0.370543	#N/A
tRNA	2.29954	tP(AGG)N SUF10	#N/A	#N/A	#N/A	#N/A	2.29954	#N/A
tRNA	-0.766113	tP(UGG)A TRN1	#N/A	#N/A	#N/A	#N/A	-0.766113	#N/A
tRNA	-0.660867	tP(UGG)F SUF9	#N/A	#N/A	#N/A	#N/A	-0.660867	#N/A
tRNA	1.0489	tP(UGG)H SUF8	#N/A	#N/A	#N/A	#N/A	1.0489	#N/A
tRNA	3.97644	tP(UGG)L	#N/A	#N/A	#N/A	#N/A	3.97644	#N/A
tRNA	-0.0263925	tP(UGG)M SUF7	#N/A	#N/A	#N/A	#N/A	-0.0263925	#N/A
tRNA	2.03991	tP(UGG)N1	#N/A	#N/A	#N/A	#N/A	2.03991	#N/A
tRNA	-0.212635	tP(UGG)N2	#N/A	#N/A	#N/A	#N/A	-0.212635	#N/A
tRNA	-0.0982442	tP(UGG)O1	#N/A	#N/A	#N/A	#N/A	-0.0982442	#N/A
tRNA	-0.133908	tP(UGG)O2 SUF11	#N/A	#N/A	#N/A	#N/A	-0.133908	#N/A
tRNA	2.27643	tP(UGG)O3	#N/A	#N/A	#N/A	#N/A	2.27643	#N/A
tRNA	0.576619	tQ(CUG)M CDC65	#N/A	#N/A	#N/A	#N/A	0.576619	#N/A
tRNA	0.933792	tQ(UUG)B	#N/A	#N/A	#N/A	#N/A	0.933792	#N/A
tRNA	1.57335	tQ(UUG)C	#N/A	#N/A	#N/A	#N/A	1.57335	#N/A
tRNA	2.85692	tQ(UUG)D1	#N/A	#N/A	#N/A	#N/A	2.85692	#N/A
tRNA	7.06753	tQ(UUG)D2	#N/A	#N/A	#N/A	#N/A	7.06753	#N/A
tRNA	0.145988	tQ(UUG)D3	#N/A	#N/A	#N/A	#N/A	0.145988	#N/A
tRNA	-0.413556	tQ(UUG)E1	#N/A	#N/A	#N/A	#N/A	-0.413556	#N/A
tRNA	-0.0393532	tQ(UUG)E2	#N/A	#N/A	#N/A	#N/A	-0.0393532	#N/A
tRNA	-0.286039	tQ(UUG)H	#N/A	#N/A	#N/A	#N/A	-0.286039	#N/A
tRNA	3.56373	tQ(UUG)L	#N/A	#N/A	#N/A	#N/A	3.56373	#N/A
tRNA	5.30117	tR(ACG)D	#N/A	#N/A	#N/A	#N/A	5.30117	#N/A
tRNA	2.40312	tR(ACG)E	#N/A	#N/A	#N/A	#N/A	2.40312	#N/A
tRNA	-0.134265	tR(ACG)J	#N/A	#N/A	#N/A	#N/A	-0.134265	#N/A
tRNA	-0.871417	tR(ACG)K	#N/A	#N/A	#N/A	#N/A	-0.871417	#N/A
tRNA	0.524605	tR(ACG)L	#N/A	#N/A	#N/A	#N/A	0.524605	#N/A
tRNA	0.038736	tR(ACG)O	#N/A	#N/A	#N/A	#N/A	0.038736	#N/A
tRNA	3.01107	tR(CCG)L TRR4	#N/A	#N/A	#N/A	#N/A	3.01107	#N/A
tRNA	0.0106521	tR(CCU)J HSX1	#N/A	#N/A	#N/A	#N/A	0.0106521	#N/A
tRNA	2.70177	tR(UCU)B	#N/A	#N/A	#N/A	#N/A	2.70177	#N/A
tRNA	1.42677	tR(UCU)D	#N/A	#N/A	#N/A	#N/A	1.42677	#N/A
tRNA	6.32549	tR(UCU)E	#N/A	#N/A	#N/A	#N/A	6.32549	#N/A
tRNA	2.89904	tR(UCU)G1	#N/A	#N/A	#N/A	#N/A	2.89904	#N/A
tRNA	0.34998	tR(UCU)G2	#N/A	#N/A	#N/A	#N/A	0.34998	#N/A
tRNA	1.53552	tR(UCU)G3	#N/A	#N/A	#N/A	#N/A	1.53552	#N/A
tRNA	2.3887	tR(UCU)J1	#N/A	#N/A	#N/A	#N/A	2.3887	#N/A
tRNA	2.4544	tR(UCU)J2	#N/A	#N/A	#N/A	#N/A	2.4544	#N/A
tRNA	0.530898	tR(UCU)K	#N/A	#N/A	#N/A	#N/A	0.530898	#N/A
tRNA	0.276574	tR(UCU)M1	#N/A	#N/A	#N/A	#N/A	0.276574	#N/A
tRNA	-0.045937	tR(UCU)M2	#N/A	#N/A	#N/A	#N/A	-0.045937	#N/A
tRNA	5.44389	tS(AGA)A	#N/A	#N/A	#N/A	#N/A	5.44389	#N/A
tRNA	2.47006	tS(AGA)B	#N/A	#N/A	#N/A	#N/A	2.47006	#N/A
tRNA	7.03259	tS(AGA)D1	#N/A	#N/A	#N/A	#N/A	7.03259	#N/A
tRNA	-0.615832	tS(AGA)D2	#N/A	#N/A	#N/A	#N/A	-0.615832	#N/A
tRNA	-0.522729	tS(AGA)D3	#N/A	#N/A	#N/A	#N/A	-0.522729	#N/A
tRNA	2.0154	tS(AGA)E	#N/A	#N/A	#N/A	#N/A	2.0154	#N/A
tRNA	5.33566	tS(AGA)G	#N/A	#N/A	#N/A	#N/A	5.33566	#N/A
tRNA	0.438023	tS(AGA)H	#N/A	#N/A	#N/A	#N/A	0.438023	#N/A
tRNA	2.25156	tS(AGA)J	#N/A	#N/A	#N/A	#N/A	2.25156	#N/A
tRNA	-0.231351	tS(AGA)L	#N/A	#N/A	#N/A	#N/A	-0.231351	#N/A
tRNA	2.12368	tS(AGA)M	#N/A	#N/A	#N/A	#N/A	2.12368	#N/A
tRNA	2.98974	tS(CGA)C SUP61	#N/A	#N/A	#N/A	#N/A	2.98974	#N/A
tRNA	5.02367	tS(GCU)F	#N/A	#N/A	#N/A	#N/A	5.02367	#N/A
tRNA	0.393121	tS(GCU)L	#N/A	#N/A	#N/A	#N/A	0.393121	#N/A
tRNA	-0.511552	tS(GCU)O	#N/A	#N/A	#N/A	#N/A	-0.511552	#N/A
tRNA	-0.412494	tS(UGA)I SUP17	#N/A	#N/A	#N/A	#N/A	-0.412494	#N/A
tRNA	-0.181568	tS(UGA)P SUP16	#N/A	#N/A	#N/A	#N/A	-0.181568	#N/A
tRNA	-0.137753	tT(AGU)B	#N/A	#N/A	#N/A	#N/A	-0.137753	#N/A
tRNA	-0.568468	tT(AGU)C	#N/A	#N/A	#N/A	#N/A	-0.568468	#N/A
tRNA	2.61039	tT(AGU)D	#N/A	#N/A	#N/A	#N/A	2.61039	#N/A
tRNA	4.73516	tT(AGU)H	#N/A	#N/A	#N/A	#N/A	4.73516	#N/A
tRNA	2.2659	tT(AGU)I1	#N/A	#N/A	#N/A	#N/A	2.2659	#N/A
tRNA	0.072925	tT(AGU)I2	#N/A	#N/A	#N/A	#N/A	0.072925	#N/A
tRNA	6.50085	tT(AGU)J	#N/A	#N/A	#N/A	#N/A	6.50085	#N/A
tRNA	2.27649	tT(AGU)N1	#N/A	#N/A	#N/A	#N/A	2.27649	#N/A
tRNA	2.59573	tT(AGU)N2	#N/A	#N/A	#N/A	#N/A	2.59573	#N/A
tRNA	-0.29535	tT(AGU)O1	#N/A	#N/A	#N/A	#N/A	-0.29535	#N/A
tRNA	5.85725	tT(AGU)O2	#N/A	#N/A	#N/A	#N/A	5.85725	#N/A
tRNA	5.98681	tT(CGU)K TRT2	#N/A	#N/A	#N/A	#N/A	5.98681	#N/A
tRNA	1.83584	tT(UGU)G1	#N/A	#N/A	#N/A	#N/A	1.83584	#N/A
tRNA	1.81755	tT(UGU)G2	#N/A	#N/A	#N/A	#N/A	1.81755	#N/A
tRNA	1.51691	tT(UGU)H	#N/A	#N/A	#N/A	#N/A	1.51691	#N/A
tRNA	0.169909	tT(UGU)P	#N/A	#N/A	#N/A	#N/A	0.169909	#N/A
tRNA	1.17214	tV(AAC)E1	#N/A	#N/A	#N/A	#N/A	1.17214	#N/A
tRNA	1.02024	tV(AAC)E2	#N/A	#N/A	#N/A	#N/A	1.02024	#N/A
tRNA	1.2062	tV(AAC)G1	#N/A	#N/A	#N/A	#N/A	1.2062	#N/A
tRNA	1.95983	tV(AAC)G2	#N/A	#N/A	#N/A	#N/A	1.95983	#N/A
tRNA	4.13738	tV(AAC)G3	#N/A	#N/A	#N/A	#N/A	4.13738	#N/A
tRNA	2.57256	tV(AAC)H	#N/A	#N/A	#N/A	#N/A	2.57256	#N/A
tRNA	1.24216	tV(AAC)J	#N/A	#N/A	#N/A	#N/A	1.24216	#N/A
tRNA	1.57053	tV(AAC)K1	#N/A	#N/A	#N/A	#N/A	1.57053	#N/A
tRNA	-0.669059	tV(AAC)K2	#N/A	#N/A	#N/A	#N/A	-0.669059	#N/A
tRNA	2.12741	tV(AAC)L	#N/A	#N/A	#N/A	#N/A	2.12741	#N/A
tRNA	3.41369	tV(AAC)M1	#N/A	#N/A	#N/A	#N/A	3.41369	#N/A
tRNA	-0.488825	tV(AAC)M2	#N/A	#N/A	#N/A	#N/A	-0.488825	#N/A
tRNA	3.21967	tV(AAC)M3	#N/A	#N/A	#N/A	#N/A	3.21967	#N/A
tRNA	0.826668	tV(AAC)O	#N/A	#N/A	#N/A	#N/A	0.826668	#N/A
tRNA	-0.274302	tV(CAC)D	#N/A	#N/A	#N/A	#N/A	-0.274302	#N/A
tRNA	1.26218	tV(CAC)H	#N/A	#N/A	#N/A	#N/A	1.26218	#N/A
tRNA	4.68444	tV(UAC)B	#N/A	#N/A	#N/A	#N/A	4.68444	#N/A
tRNA	-1.13132	tV(UAC)D	#N/A	#N/A	#N/A	#N/A	-1.13132	#N/A
tRNA	3.37508	tW(CCA)G1	#N/A	#N/A	#N/A	#N/A	3.37508	#N/A
tRNA	6.31814	tW(CCA)G2	#N/A	#N/A	#N/A	#N/A	6.31814	#N/A
tRNA	6.41657	tW(CCA)J	#N/A	#N/A	#N/A	#N/A	6.41657	#N/A
tRNA	2.06973	tW(CCA)K	#N/A	#N/A	#N/A	#N/A	2.06973	#N/A
tRNA	1.43086	tW(CCA)M	#N/A	#N/A	#N/A	#N/A	1.43086	#N/A
tRNA	2.91954	tW(CCA)P	#N/A	#N/A	#N/A	#N/A	2.91954	#N/A
tRNA	2.5175	tX(XXX)D	#N/A	#N/A	#N/A	#N/A	2.5175	#N/A
tRNA	-1.00625	tY(GUA)D SUP2	#N/A	#N/A	#N/A	#N/A	-1.00625	#N/A
tRNA	-0.346846	tY(GUA)F1 SUP11	#N/A	#N/A	#N/A	#N/A	-0.346846	#N/A
tRNA	0.657134	tY(GUA)F2 SUP6	#N/A	#N/A	#N/A	#N/A	0.657134	#N/A
tRNA	-0.361646	tY(GUA)J1 SUP7	#N/A	#N/A	#N/A	#N/A	-0.361646	#N/A
tRNA	6.21275	tY(GUA)J2 SUP4	#N/A	#N/A	#N/A	#N/A	6.21275	#N/A
tRNA	-0.776888	tY(GUA)M1 SUP5	#N/A	#N/A	#N/A	#N/A	-0.776888	#N/A
tRNA	1.61704	tY(GUA)M2 SUP8	#N/A	#N/A	#N/A	#N/A	1.61704	#N/A
tRNA	-0.615297	tY(GUA)O SUP3	#N/A	#N/A	#N/A	#N/A	-0.615297	#N/A
snRNA	-1.47989	U1 snRNA SNR19	#N/A	#N/A	#N/A	#N/A	#N/A	-1.47989
snRNA	1.58163	U2 snRNA snR20 LSR1	#N/A	#N/A	#N/A	#N/A	#N/A	1.58163
snRNA	2.87766	U4 snRNA SNR14	#N/A	#N/A	#N/A	#N/A	#N/A	2.87766
snRNA	0.0818589	U5 snRNA SNR7	#N/A	#N/A	#N/A	#N/A	#N/A	0.0818589
snRNA	4.24793	U6 snRNA SNR6	#N/A	#N/A	#N/A	#N/A	#N/A	4.24793
