# Supplementary material for: Large-scale profiling of noncoding RNA function in yeast
Source: PLoS Genet. 2018 Mar 12;14(3):e1007253. doi: 10.1371/journal.pgen.1007253 (PMC5864082; doi:10.1371/journal.pgen.1007253)
Supplement: S9 Table — Nitrogen-limited 30°C data with LiCl Pool vs Batch plots and ESS vs LSS plots. (XLSX) [file pgen.1007253.s009.xlsx]

## Sheet: N Limited 30C LiCl
S9 Table
	Pool vs Batch				ESS vs LSS
ID	Pool mean	Batch mean	Pool vs Batch fold change	Pool vs Batch log FC	ESS mean	LSS mean	ESS vs LSS fold change	ESS vs LSS log FC
CUT001/437	1693.86	1307.59	0.771959	-0.373404	1059.85	514.534	0.48548	-1.04252
CUT002	2018.73	719.417	0.356371	-1.48855	740.389	1004.46	1.35667	0.440067
CUT005	1268.81	158.944	0.12527	-2.99688	40.8262	122.166	2.99235	1.58128
CUT007	327.012	604.026	1.84711	0.885269	336.212	282.208	0.839374	-0.252615
CUT008	1610.58	1340.36	0.832222	-0.26496	880.638	775.464	0.88057	-0.18349
CUT015	1042.18	1069.97	1.02667	0.0379725	1136.52	1684.93	1.48254	0.568073
CUT040	806.491	969.692	1.20236	0.265869	1020.06	1398.67	1.37117	0.455405
CUT058	873.1	762.645	0.873491	-0.195135	589.416	1885.65	3.19918	1.6777
CUT060	22.5122	51.975	2.30874	1.20711	16.019	90.1387	5.62697	2.49236
CUT083	791.828	830.185	1.04844	0.0682449	840.135	1763.89	2.09954	1.07007
CUT084/SUT068	791.14	840.914	1.06291	0.0880247	941.465	439.563	0.466892	-1.09884
CUT095	21.7172	30.5096	1.40486	0.490424	37.2972	61.9622	1.66131	0.732322
CUT103	503.061	382.806	0.760954	-0.394119	408.543	1117.85	2.73617	1.45216
CUT123	1157.8	1549.16	1.33802	0.420097	1614.77	1022.77	0.633384	-0.658848
CUT142	666.323	759.346	1.13961	0.188537	836.341	770.266	0.920996	-0.118733
CUT150	753.094	302.022	0.401041	-1.31818	61.706	68.2369	1.10584	0.145143
CUT170	305.542	424.522	1.38941	0.47447	231.294	221.109	0.955964	-0.0649712
CUT213	1244.57	2087.47	1.67727	0.746112	2123.1	31730.6	14.9454	3.90163
CUT213/690	818.631	674.077	0.82342	-0.2803	711.161	632.095	0.888821	-0.170035
CUT217	739.33	757.964	1.0252	0.0359106	818.577	3185.42	3.89141	1.96029
CUT238	590.282	560.419	0.949409	-0.0748984	661.291	791.827	1.1974	0.2599
CUT244	1206.79	1600.9	1.32657	0.407702	1814.82	816.539	0.449929	-1.15223
CUT248	2.28113	50.4889	22.1333	4.46814	36.4402	84.4047	2.31626	1.21179
CUT277	837.024	303.201	0.362237	-1.46499	279.362	415.406	1.48698	0.572388
CUT296	2060.66	1093.23	0.530523	-0.914513	1207.1	671.287	0.556115	-0.846545
CUT296/SUT301	665.084	741.958	1.11559	0.1578	900.373	2481.89	2.75651	1.46284
CUT298/771	34.1897	10.0221	0.293133	-1.77037	8.41223	82.2121	9.77291	3.28879
CUT315	810.347	758.176	0.935619	-0.0960062	813.279	584.127	0.718237	-0.477467
CUT320	808.78	787.406	0.973573	-0.0386393	906.378	1714.64	1.89175	0.919723
CUT332	1501.65	662.404	0.441117	-1.18077	795	5579.14	7.01778	2.81102
CUT353/SUT758	687.106	588.453	0.856422	-0.223606	691.764	561.447	0.811617	-0.30113
CUT356	1179.06	62.7178	0.0531932	-4.23261	20.4943	40.9639	1.99879	0.999129
CUT374	44.2531	11.6648	0.263593	-1.92361	5.2471	17.9967	3.42983	1.77814
CUT378	1037.1	446.773	0.43079	-1.21494	588.284	645.164	1.09669	0.133152
CUT379	950.685	1034.81	1.08849	0.122325	1070.44	885.824	0.827536	-0.273105
CUT424	598.097	801.074	1.33937	0.421554	887.668	3289.66	3.70596	1.88985
CUT436	563.877	516.833	0.91657	-0.125682	447.153	351.282	0.785596	-0.348141
CUT441	26.4437	13.4239	0.507642	-0.978118	14.4754	25.2472	1.74414	0.802518
CUT442	1398.06	583.064	0.417051	-1.2617	364.078	305.082	0.837958	-0.255051
CUT458	418.113	343.901	0.822506	-0.281902	481.491	43777.4	90.9204	6.50653
CUT461	234.298	93.5169	0.399136	-1.32505	32.3256	141.666	4.38247	2.13174
CUT462	437.493	445.411	1.0181	0.0258768	486.002	268.582	0.552637	-0.855597
CUT465	896.048	1017.37	1.1354	0.1832	1041.94	1172.55	1.12535	0.170379
CUT468	1581.1	1261.86	0.798088	-0.325381	1379.73	679.351	0.492379	-1.02216
CUT474	983.393	897.323	0.912476	-0.132141	1001.77	638.919	0.63779	-0.648848
CUT523	455.573	74.1766	0.16282	-2.61865	16.5598	71.5557	4.32104	2.11138
CUT541/542/SUT503	1795.23	1487.18	0.828406	-0.271589	1423.6	1390.08	0.976452	-0.0343787
CUT546	40.8402	24.6452	0.603456	-0.728679	25.9641	93.6797	3.60806	1.85122
CUT547	1892.28	302.21	0.159707	-2.6465	125.627	197.068	1.56867	0.649545
CUT572	29.523	27.2248	0.922154	-0.11692	6.40617	37.2678	5.81749	2.5404
CUT575	144.53	225.084	1.55736	0.639101	198.881	286.847	1.44231	0.52838
CUT634	35.8524	16.5624	0.461961	-1.11416	14.8092	26.9784	1.82173	0.865312
CUT645	1062.91	1070.68	1.00732	0.0105153	1244.63	4781.13	3.84139	1.94163
CUT666	549.119	462.984	0.843139	-0.246158	476.833	1602.1	3.35988	1.74841
CUT672	284.516	355.923	1.25098	0.323056	511.507	539.302	1.05434	0.0763409
CUT764	657.719	721.305	1.09668	0.133138	840.793	439.068	0.522207	-0.937306
CUT775/SUT307	664.654	590.3	0.888132	-0.171155	652.36	671.991	1.03009	0.0427734
CUT782	772.16	1092.17	1.41443	0.500222	1183.11	1625.43	1.37386	0.458235
CUT816	9.74409	20.3607	2.08954	1.06319	6.95442	27.8331	4.00222	2.0008
CUT827	215.14	44.4557	0.206636	-2.27483	48.5799	210.379	4.33058	2.11456
CUT873	143.447	195.427	1.36236	0.446107	377.948	6153.22	16.2806	4.02508
ncRNA NME1	533.031	617.724	1.15889	0.212743	760.738	666.691	0.876374	-0.190381
ncRNA RPR1	915.255	786.915	0.859776	-0.217967	915.045	367.67	0.401805	-1.31543
ncRNA RUF20	755.642	751.644	0.994709	-0.00765325	951.214	760.551	0.799558	-0.322725
ncRNA RUF21	1298.67	814.698	0.627331	-0.672702	906.401	744.256	0.821111	-0.284351
ncRNA RUF22	977.745	811.389	0.829858	-0.269064	846.631	1441.81	1.703	0.768075
ncRNA SCR1	780.001	665.716	0.853481	-0.228569	712.778	432.651	0.606992	-0.720251
ncRNA TLC1	978.069	1089.78	1.11421	0.156027	1209.76	457.741	0.378372	-1.40212
SNR10	1562.6	727.62	0.465646	-1.10269	799.36	1076.37	1.34654	0.429257
SNR11	110.409	148.48	1.34482	0.427414	135.508	196.489	1.45002	0.536068
SNR128	23.0102	40.6513	1.76667	0.82103	27.0401	3164.57	117.033	6.87077
SNR128/SNR190	987.954	964.752	0.976515	-0.0342856	992.084	1720.62	1.73435	0.794391
SNR13	618.331	122.6	0.198276	-2.33442	157.917	506.502	3.20738	1.6814
SNR161	821.337	835.873	1.0177	0.0253085	900.456	2670.81	2.96606	1.56855
SNR17A	319.41	201.755	0.631649	-0.662806	305.797	1379.37	4.51075	2.17337
SNR17B	1135.95	1087.83	0.957647	-0.0624347	1084.21	761.7	0.702537	-0.509353
SNR189	254.368	227.693	0.895134	-0.159825	207.006	439.168	2.12153	1.0851
SNR190	148.712	397.593	2.67357	1.41877	322.734	1306.5	4.04824	2.01729
SNR3	1320.49	517.893	0.392199	-1.35034	682.135	1024.93	1.50253	0.587396
SNR30	614.22	865.819	1.40962	0.49531	946.771	1112.61	1.17517	0.232863
SNR31	638.048	743.438	1.16518	0.220548	854.743	436.272	0.510413	-0.970264
SNR32	587.548	1153.7	1.96358	0.973488	1152.1	1024.04	0.888845	-0.169997
SNR33	541.499	637.591	1.17745	0.23567	605.7	318.737	0.526229	-0.926236
SNR34	4485.16	4416.38	0.984665	-0.0222948	5913.83	4229.37	0.715166	-0.48365
SNR35	3.81511	12.7259	3.33565	1.73797	11.8313	28.1138	2.37621	1.24866
SNR36	965.483	855.989	0.886592	-0.173658	907.042	501.245	0.552615	-0.855655
SNR37	10.7696	33.1543	3.07849	1.62222	11.046	58.6894	5.31318	2.40958
SNR39B	79.3367	250.041	3.15165	1.65611	271.179	3774.21	13.9178	3.79886
SNR4	922.28	1005.35	1.09007	0.124422	1086.37	445.232	0.409834	-1.28689
SNR40	21.1547	39.5164	1.86797	0.901471	37.2263	101.104	2.71594	1.44145
SNR41	16.5882	140.524	8.47135	3.08259	70.9943	1919.01	27.0304	4.75651
SNR42	895.039	816.881	0.912676	-0.131826	938.504	630.578	0.671896	-0.57369
SNR43	7.19782	35.5742	4.94237	2.3052	5.5687	22.7893	4.09238	2.03294
SNR45	1061.5	380.755	0.358694	-1.47917	279.206	1004.25	3.5968	1.84671
SNR46	516.192	915.097	1.77278	0.826017	967.982	1900.78	1.96365	0.973541
SNR47	134.97	47.5725	0.352467	-1.50444	17.5502	40.5095	2.3082	1.20677
SNR48	182.546	15.9465	0.0873557	-3.51695	7.8061	690.45	88.45	6.46679
SNR49	530.083	505.275	0.953201	-0.0691475	532.066	2384.12	4.48087	2.16378
SNR5	325.348	537.954	1.65347	0.725498	621.884	1406.81	2.26218	1.17771
SNR50	865.831	620.727	0.716915	-0.480127	664.522	447.063	0.672758	-0.57184
SNR51	465.705	456.194	0.979577	-0.0297691	479.843	281.117	0.585852	-0.771391
SNR51/70/41	20.8498	46.4894	2.22973	1.15687	26.179	525.796	20.0847	4.32802
SNR52	538.977	751.257	1.39386	0.479081	763.953	733.626	0.960302	-0.0584404
SNR53	230.165	34.9928	0.152033	-2.71754	8.56997	543.486	63.4175	5.98681
SNR53/67	1123.92	1125.64	1.00153	0.00219897	1185.81	773.457	0.652263	-0.616474
SNR55	422.309	644.513	1.52616	0.609911	690.56	507.608	0.735067	-0.444052
SNR56	203.905	507.075	2.48682	1.3143	590.445	599.503	1.01534	0.021963
SNR57	826.01	648.171	0.784701	-0.349785	558.375	6358.28	11.3871	3.50933
SNR58	30.442	27.8895	0.916153	-0.12634	20.8178	399.851	19.2072	4.26357
SNR60	565.029	748.471	1.32466	0.405623	838.357	1755.81	2.09435	1.0665
SNR61	36.6911	32.8205	0.894507	-0.160836	23.6437	2248.68	95.107	6.57148
SNR61/55/57	856.051	975.001	1.13895	0.187708	1069.9	939.564	0.878178	-0.187415
SNR62	626.907	945.826	1.50872	0.593324	1215.24	1216.03	1.00065	0.000931139
SNR63	94.7556	176.551	1.86323	0.897802	197.48	98.5561	0.499069	-1.00269
SNR64	598.589	69.2798	0.115738	-3.11106	15.893	42.5571	2.67773	1.42101
SNR65	233.525	515.173	2.20608	1.14148	596.207	575.162	0.964701	-0.0518455
SNR66	837.347	800.867	0.956434	-0.0642627	1048.06	1007.01	0.960828	-0.0576497
SNR67	343.308	403.045	1.174	0.231438	431.814	1117.61	2.58818	1.37194
SNR68	1345.29	1183.55	0.879769	-0.184804	1273.72	829.148	0.650966	-0.619345
SNR69	1260.43	1319.5	1.04686	0.0660719	1432.01	514.944	0.359596	-1.47555
SNR70	169.433	430.823	2.54273	1.34638	487.777	1549.3	3.17625	1.66732
SNR71	469.551	508.855	1.08371	0.115975	552.238	257.014	0.465404	-1.10345
SNR72	346.438	252.064	0.727588	-0.458806	171.46	412.463	2.40558	1.26639
SNR72/73/74/75/76/77/78	786.238	935.563	1.18992	0.25087	1051.02	515.762	0.490725	-1.02701
SNR73	449.264	640.042	1.42464	0.510602	706.699	503.976	0.713141	-0.487741
SNR74	547.69	527.87	0.963811	-0.0531774	578.432	527.908	0.912654	-0.13186
SNR75	341.873	215.164	0.629369	-0.668022	216.824	211.344	0.974725	-0.0369323
SNR76	499.511	473.539	0.948004	-0.0770356	459.457	294.722	0.641456	-0.640577
SNR77	93.5645	85.5486	0.914328	-0.129216	44.3144	138.315	3.12122	1.64211
SNR78	7.89293	24.4265	3.09474	1.62982	17.6995	168.528	9.52163	3.25121
SNR79	727.991	1069.41	1.46898	0.554818	1270.13	1236.53	0.973539	-0.0386887
SNR8	526.62	400.103	0.759756	-0.396392	430.758	248.735	0.577436	-0.792268
SNR80	231.297	318.296	1.37613	0.460621	354.153	186.277	0.525979	-0.926922
SNR81	110.442	199.198	1.80363	0.850906	179.995	1445.42	8.03035	3.00546
SNR82	924.075	1022.62	1.10664	0.14619	1201.2	1991.51	1.65794	0.729391
SNR83	709.449	112.502	0.158576	-2.65675	34.4361	189.777	5.51098	2.46231
SNR84	703.568	570.959	0.811519	-0.301303	647.623	654.487	1.0106	0.0152105
SNR85	133.776	357.509	2.67243	1.41815	291.768	95.0803	0.325876	-1.6176
SNR86	224.757	613.257	2.72853	1.44813	702.888	632.397	0.899712	-0.152464
SNR87	477.049	764.776	1.60314	0.6809	887.559	559.176	0.630016	-0.66654
SNR9	545.797	763.279	1.39847	0.483847	902.879	336.879	0.373116	-1.4223
SUT/053/468/CUT494	1140.74	1169.04	1.02481	0.0353553	1270.97	11280.5	8.87552	3.14983
SUT001	9.35459	54.7251	5.85008	2.54846	17.1011	130.772	7.64703	2.9349
SUT004	594.954	18.9099	0.0317839	-4.97556	15.8688	26.2585	1.65473	0.726595
SUT007	485.163	653.518	1.34701	0.429755	590.614	995.684	1.68585	0.753472
SUT010	5.01668	36.6387	7.30337	2.86856	16.442	70.5795	4.29264	2.10187
SUT014	171.219	423.741	2.47485	1.30734	460.931	5060.77	10.9794	3.45673
SUT019	3.19656	18.0388	5.64318	2.49651	8.76312	186.181	21.2459	4.40912
SUT035	9.31407	8.94222	0.960077	-0.0587787	5.96271	25.13	4.21452	2.07537
SUT042	209.983	482.88	2.29962	1.20139	567.423	394.211	0.694739	-0.525458
SUT049	354.585	357.766	1.00897	0.0128871	371.401	358.317	0.964772	-0.05174
SUT055	199.912	422.515	2.1135	1.07964	452.332	589.028	1.3022	0.380955
SUT056	36.4499	28.7686	0.789264	-0.341421	25.0946	417.853	16.6511	4.05755
SUT058	450.348	586.565	1.30247	0.381251	654.151	1885.72	2.8827	1.52742
SUT067	819.056	740.117	0.903621	-0.14621	591.822	2163.17	3.6551	1.86991
SUT071/483	709.498	782.78	1.10329	0.141807	538.966	736.204	1.36596	0.449911
SUT075	722.555	783.203	1.08394	0.116279	942.178	775.878	0.823494	-0.280171
SUT083	556.708	338.428	0.607909	-0.718073	100.647	283.604	2.81781	1.49457
SUT084/SUT499	214.181	93.0485	0.434439	-1.20277	23.4542	121.606	5.18485	2.3743
SUT085	215.415	448.644	2.0827	1.05845	520.481	422.363	0.811485	-0.301364
SUT086/CUT102	627.961	628.502	1.00086	0.00124381	649.109	553.297	0.852396	-0.230405
SUT087	13.4488	48.9199	3.63748	1.86294	20.282	1164.92	57.4361	5.84389
SUT089	128.044	212.786	1.66182	0.732768	161.28	1290.9	8.00412	3.00074
SUT098	2243.3	4394.1	1.95876	0.969942	9511.67	5.92838e+06	623.274	9.28372
SUT099	926.305	790.068	0.852924	-0.229511	874.152	442.124	0.505775	-0.983432
SUT107	1703.42	344.851	0.202447	-2.30439	268.064	6491.41	24.2159	4.59788
SUT111	920.214	947.901	1.03009	0.0427668	1062.52	3491.8	3.28633	1.71648
SUT119	91.3021	18.0039	0.19719	-2.34234	11.291	65.4775	5.79909	2.53583
SUT123	33.0737	29.4576	0.890665	-0.167045	26.2694	585.556	22.2904	4.47835
SUT125	403.409	50.2706	0.124614	-3.00446	19.0702	333.711	17.4991	4.12921
SUT126	971.749	603.125	0.620659	-0.688128	572.545	5001.45	8.73546	3.12688
SUT129	555.833	526.433	0.947108	-0.0783993	556.754	777.554	1.39659	0.481904
SUT131	328.099	440.412	1.34232	0.424724	487.27	311.183	0.638626	-0.646958
SUT135	860.981	938.248	1.08974	0.123987	1022.08	682.607	0.667858	-0.582387
SUT142	252.366	341.953	1.35499	0.438282	373.475	408.441	1.09362	0.129117
SUT157/579	1215.97	723.7	0.595164	-0.748641	808.046	277.639	0.343593	-1.54123
SUT167	1516	51.0222	0.0336559	-4.893	54.0226	156.638	2.8995	1.5358
SUT170	6.66942	17.3142	2.59606	1.37633	11.0661	653.63	59.0659	5.88425
SUT171	119.838	127.001	1.05977	0.0837465	118.921	1654.2	13.9101	3.79806
SUT173	633.553	772.08	1.21865	0.285285	795.153	465.543	0.585477	-0.772317
SUT174	490.208	566.869	1.15638	0.209621	633.236	999.166	1.57787	0.657982
SUT193	206.861	310.535	1.50118	0.586096	378.051	1673.47	4.42658	2.14619
SUT211	311.249	19.5537	0.0628234	-3.99255	16.7951	147.773	8.79857	3.13727
SUT218/655	41.493	3.13457	0.0755446	-3.72653	3.36989	18.4943	5.48812	2.45631
SUT219/656	1381.58	836.284	0.605311	-0.724252	1039.63	852.231	0.819746	-0.286752
SUT229/661	390.38	512.438	1.31267	0.392499	727.398	885.63	1.21753	0.283958
SUT233/CUT707	139.756	4.11342	0.0294328	-5.08643	5.64587	21.1491	3.74594	1.90533
SUT234	1079.82	808.287	0.748541	-0.417846	847.228	434.862	0.513276	-0.962193
SUT239/679	71.0055	52.6602	0.741636	-0.431217	36.1725	492.663	13.6198	3.76763
SUT249	25.946	17.9979	0.693668	-0.527683	19.6061	129.13	6.58623	2.71945
SUT259/691	202.071	221.907	1.09816	0.135088	246.439	1213.1	4.92253	2.2994
SUT264	1067.29	927.062	0.868613	-0.203214	1040.19	656.918	0.631539	-0.663057
SUT267/697	247.905	314.085	1.26696	0.341367	326.119	17720.1	54.3364	5.76385
SUT271	35.4641	21.3562	0.602194	-0.731701	13.4812	212.057	15.7299	3.97543
SUT274/698	436.016	535.966	1.22923	0.29776	688.096	1428.74	2.07637	1.05406
SUT284/712	529.139	704.718	1.33182	0.413399	797.509	1781.68	2.23405	1.15966
SUT285	265.113	102.88	0.38806	-1.36565	120.026	569.768	4.74705	2.24703
SUT289/717	576.188	831.945	1.44388	0.529947	787.208	233.233	0.296279	-1.75497
SUT304/730	397.246	479.331	1.20664	0.27099	477.883	478.521	1.00134	0.00192597
SUT305	654.871	741.398	1.13213	0.179037	753.837	2394.15	3.17595	1.66719
SUT311	731.926	630.119	0.860906	-0.216072	725.916	1069.22	1.47292	0.558682
SUT329	1693.84	1318.4	0.778348	-0.361513	1463.39	3751.34	2.56346	1.35809
SUT339	24.0754	21.6903	0.900934	-0.150507	16.7446	37.5212	2.2408	1.16401
SUT340	87.5543	194.988	2.22705	1.15514	67.478	546.623	8.10076	3.01806
SUT346	376.957	763.586	2.02566	1.01839	782.557	3643.34	4.65569	2.21899
SUT347	84.0525	35.9618	0.427849	-1.22483	34.8789	146.397	4.19729	2.06946
SUT348	189.532	207.207	1.09326	0.128632	139.115	346.361	2.48975	1.316
SUT349/CUT354	55.7346	22.8756	0.410437	-1.28477	18.7432	53.9673	2.8793	1.52572
SUT354	194.405	258.155	1.32793	0.409176	103.708	558.293	5.38331	2.42849
SUT355	844.692	549.583	0.650631	-0.620089	599.138	213.372	0.356132	-1.48952
SUT361	379.968	647.662	1.70452	0.769364	415.545	2701.79	6.5018	2.70084
SUT362	424.909	345.737	0.813673	-0.297478	381.391	764.989	2.00579	1.00417
SUT367	429.786	910.127	2.11763	1.08245	821.834	510.337	0.620973	-0.687397
SUT370	767.325	1027.14	1.3386	0.42073	1168.71	6992.96	5.9835	2.58099
SUT375	657.266	871.761	1.32634	0.407456	975.941	749.992	0.76848	-0.37992
SUT376	745.56	842.554	1.1301	0.176445	878.271	1861.72	2.11976	1.0839
SUT385	506.544	644.021	1.2714	0.34642	713.105	330.704	0.463753	-1.10857
SUT388	481.247	469.891	0.976403	-0.0344508	597.111	766.654	1.28394	0.360577
SUT398	607.31	720.035	1.18561	0.245634	735.385	394.522	0.536484	-0.898392
SUT413	716.009	865.149	1.20829	0.272971	943.991	794.759	0.841913	-0.248257
SUT414	253.854	307.593	1.21169	0.27702	336.255	212.897	0.633142	-0.6594
SUT417	82.1442	34.8071	0.423731	-1.23878	61.0887	76.6971	1.2555	0.328266
SUT418	24.1491	5.13976	0.212834	-2.2322	5.987	22.7933	3.80713	1.9287
SUT420/CUT425	478.691	598.043	1.24933	0.321154	641.974	499.014	0.777311	-0.363436
SUT430	643.243	716.714	1.11422	0.156032	793.627	4018.12	5.06299	2.33999
SUT431	712.598	759.817	1.06626	0.0925627	836.095	678.935	0.812031	-0.300394
SUT432	886.954	1005.89	1.13409	0.181534	963.198	596.352	0.619137	-0.691669
SUT433	1049.02	1145.95	1.0924	0.127497	1146.14	739.645	0.645335	-0.63188
SUT437	889.998	1253.62	1.40856	0.494223	1404.08	5312.96	3.78395	1.91989
SUT441	737.392	992.225	1.34559	0.428236	999.15	406.075	0.406421	-1.29895
SUT451	1294.01	1104.3	0.85339	-0.228722	1266.23	1023.28	0.808137	-0.307328
SUT456/029	296.039	36.1741	0.122194	-3.03276	41.9698	472.417	11.2561	3.49264
SUT457	1135.1	476.186	0.419511	-1.25322	203.255	225.486	1.10937	0.149745
SUT463	725.005	163.977	0.226173	-2.1445	56.0196	208.625	3.72414	1.89691
SUT465	937.425	1212.77	1.29372	0.371528	1268.84	1648.79	1.29945	0.377899
SUT467	1072.19	1230.82	1.14794	0.199053	1346.94	11828	8.78139	3.13445
SUT469	840.632	803.535	0.955871	-0.0651127	891.642	644.604	0.722941	-0.468051
SUT471	758.939	356.579	0.469839	-1.08976	324.799	853025	2626.32	11.3588
SUT473/CUT502	1379.2	1464.58	1.0619	0.0866541	1551.25	1608.83	1.03712	0.0525788
SUT477	666.9	880.45	1.32021	0.40077	872.929	1893.98	2.16969	1.11749
SUT479	662.715	882.741	1.33201	0.413601	928.368	617.367	0.665003	-0.588567
SUT480	685.288	95.9707	0.140044	-2.83604	35.522	105.095	2.95858	1.5649
SUT492	709.821	994.458	1.401	0.486455	1071.79	5717.44	5.33447	2.41534
SUT493	27.2849	15.8455	0.58074	-0.784035	11.9444	187.558	15.7026	3.97294
SUT496	1332.68	697.042	0.523036	-0.935017	730.512	656.028	0.898038	-0.155152
SUT500	864.666	489.555	0.566178	-0.820673	204.512	373.361	1.82562	0.868384
SUT501	913.547	788.125	0.862708	-0.213055	842.861	1166.47	1.38394	0.468786
SUT509	698.583	130.136	0.186285	-2.42442	77.9358	575.576	7.38526	2.88465
SUT515	709.031	847.881	1.19583	0.258013	904.506	554.163	0.612669	-0.706819
SUT518	1096.17	1752.84	1.59906	0.677228	2091.52	2665.64	1.2745	0.349932
SUT526	797.127	1057.68	1.32687	0.408028	1078	562.09	0.521421	-0.939479
SUT532	1629.23	1837.97	1.12813	0.173928	1970.38	977.807	0.496253	-1.01085
SUT539	918.304	694.339	0.756111	-0.40333	747.967	452.052	0.604374	-0.726487
SUT540	812.995	748.743	0.920968	-0.118777	864.316	389.091	0.450173	-1.15145
SUT543/115	813.222	249.201	0.306437	-1.70634	249.963	89.3063	0.357278	-1.48488
SUT546/118	668.79	533.039	0.79702	-0.327312	566.313	406.278	0.717409	-0.479132
SUT553	894.103	838.252	0.937534	-0.0930575	876.019	1079.21	1.23195	0.300947
SUT558	1320.83	1318.3	0.998087	-0.00276301	1386.35	627.735	0.452796	-1.14307
SUT570	1472.41	1463.99	0.994281	-0.00827398	1702.91	1994.6	1.17129	0.228102
SUT571	1007.47	1506.82	1.49565	0.580773	1557.26	1137.41	0.73039	-0.45326
SUT581	35.8016	26.2485	0.733164	-0.447792	21.9289	168.109	7.66609	2.93849
SUT591	2316.57	1250.71	0.539898	-0.88924	1375.58	2371.79	1.72422	0.78594
SUT593	1500.5	627.924	0.418476	-1.25678	726.409	268.959	0.370258	-1.4334
SUT602/176	1140.5	566.075	0.496341	-1.0106	329.667	52.1182	0.158094	-2.66115
SUT616	19.1045	28.3992	1.48652	0.57194	12.927	46.4782	3.59543	1.84616
SUT617	518.183	31.1067	0.0600303	-4.05817	15.8967	72.213	4.54265	2.18354
SUT643	5.03674	12.3572	2.4534	1.29478	7.6252	15.8762	2.08207	1.05802
SUT718	208.085	50.8751	0.244492	-2.03214	48.222	309.014	6.40817	2.67991
SUT722	452.261	448.277	0.991192	-0.0127642	476.532	333.844	0.70057	-0.513399
SUT725	473.81	463.325	0.97787	-0.0322849	551.424	340.823	0.618077	-0.694141
SUT729/CUT773	32.5396	34.4389	1.05837	0.0818451	23.0364	79.2432	3.4399	1.78237
SUT733	369.377	355.527	0.962505	-0.0551334	334.253	494.312	1.47886	0.564482
SUT737/313	33.2524	4.94679	0.148765	-2.74889	4.02882	14.5686	3.61609	1.85443
SUT764	3014.64	2720.8	0.90253	-0.147953	3786.81	1221.39	0.322538	-1.63246
SUT770	356.064	175.152	0.491912	-1.02353	156.293	166.439	1.06492	0.0907387
SUT796	869.753	710.546	0.816951	-0.291678	740.425	775.219	1.04699	0.0662507
SUT798/387	650.787	662.477	1.01796	0.0256864	768.996	488.782	0.63561	-0.653786
SUT824	2726.84	999.07	0.366384	-1.44857	1453.87	1011.82	0.695946	-0.522952
SUT827	815.445	927.701	1.13766	0.186073	1000.22	349.539	0.349462	-1.51679
SUT830	821.14	714.967	0.8707	-0.199752	791.801	854.632	1.07935	0.110166
SUT834	1494.06	1300.12	0.870191	-0.200596	1457.1	2710.08	1.85991	0.895233
SUT842/425	713.669	835.947	1.17134	0.228155	860.051	39197.6	45.5759	5.5102
SUT847	656.559	599.908	0.913716	-0.130183	727.688	703.528	0.9668	-0.0487103
tA(AGC)D	206.648	19.4781	0.0942574	-3.40725	15.0927	69.39	4.59758	2.20088
tA(AGC)F	519.055	383.364	0.738581	-0.437172	340.236	275.07	0.80847	-0.306734
tA(AGC)G	24.1031	10.8696	0.450962	-1.14892	15.6483	52.4358	3.35089	1.74455
tA(AGC)H	445.591	368.554	0.827111	-0.273846	418.951	374.131	0.89302	-0.163236
tA(AGC)J	832.719	647.25	0.777273	-0.363507	718.629	395.951	0.550981	-0.859924
tA(AGC)K1	14.1103	7.5366	0.534121	-0.904761	7.866	9.86249	1.25381	0.326322
tA(AGC)K2	34.2196	38.5177	1.1256	0.170697	26.9895	315.517	11.6904	3.54725
tA(AGC)L	498.585	355.847	0.713714	-0.486583	359.399	273.587	0.761235	-0.393585
tA(AGC)M1	739.162	728.974	0.986217	-0.0200229	927.574	1383.51	1.49154	0.576799
tA(AGC)M2	94.8404	13.3845	0.141126	-2.82494	12.8792	55.5113	4.31014	2.10773
tA(AGC)P	963.269	439.628	0.456392	-1.13165	108.175	114.188	1.05558	0.078041
tA(UGC)A	9.1832	51.5023	5.60832	2.48757	33.9785	219.665	6.46484	2.69261
tA(UGC)E	27.3835	15.1774	0.554253	-0.851383	16.8484	88.6775	5.26325	2.39595
tA(UGC)G	1255.21	1436.42	1.14437	0.194552	1692.36	1016.26	0.600496	-0.735774
tA(UGC)L	113.022	7.15472	0.0633037	-3.98157	5.78834	23.2058	4.00906	2.00326
tA(UGC)O	635.515	197.261	0.310396	-1.68782	49.7875	31.3557	0.629791	-0.667054
tC(GCA)B	898.469	734.799	0.817835	-0.290119	854.794	402.819	0.471247	-1.08544
tC(GCA)G	115.55	212.17	1.83618	0.876706	261.331	230.161	0.880725	-0.183236
tC(GCA)P1	1305.16	931.997	0.714086	-0.48583	1036.15	1119.13	1.08008	0.111137
tC(GCA)P2	34.1433	42.7478	1.25201	0.324249	43.1961	72.2038	1.67154	0.741174
tD(GUC)B	1004.99	1271.49	1.26517	0.339337	1381.1	1178.67	0.853432	-0.228652
tD(GUC)D	38.8151	18.9765	0.488894	-1.03241	16.642	671.492	40.3492	5.33447
tD(GUC)G1	725.648	584.597	0.805621	-0.311827	680.912	481.605	0.707293	-0.499619
tD(GUC)G2	999.603	958.876	0.959256	-0.0600116	971.26	412.731	0.424944	-1.23466
tD(GUC)I1	684.135	1218.54	1.78115	0.832806	1049.35	568.224	0.5415	-0.884967
tD(GUC)I2	268.157	677.868	2.52788	1.33793	743.297	415.221	0.558622	-0.840057
tD(GUC)J1	685.689	70.7583	0.103193	-3.27658	13.8289	11.9884	0.86691	-0.206045
tD(GUC)J2	284.441	253.407	0.890894	-0.166675	83.9135	187.052	2.2291	1.15646
tD(GUC)J3	1135.53	1170.14	1.03048	0.0433178	1309.71	2785.78	2.12702	1.08883
tD(GUC)J4	876.405	777.987	0.887703	-0.171851	1022.93	819.475	0.801103	-0.31994
tD(GUC)K	264.502	365.41	1.3815	0.46624	287.034	72.7581	0.253482	-1.98004
tD(GUC)L1	596.346	820.25	1.37546	0.459914	906.236	1435.89	1.58445	0.663982
tD(GUC)L2	926.95	987.374	1.06519	0.0911055	1075.65	1182.29	1.09914	0.136379
tD(GUC)M	922.136	137.455	0.149062	-2.74602	43.6673	20.004	0.458101	-1.12626
tD(GUC)N	121.791	102.074	0.838106	-0.254796	17.76	121.835	6.8601	2.77823
tD(GUC)O	575.204	807.178	1.40329	0.488812	877.462	694.444	0.791424	-0.337477
tE(CUC)D	125.888	367.578	2.91989	1.54591	471.22	381.689	0.81	-0.304006
tE(CUC)I	660.267	187.873	0.284541	-1.81329	92.0595	316.197	3.4347	1.78019
tE(UUC)B	708.819	835.379	1.17855	0.237012	906.204	1840.53	2.03104	1.02222
tE(UUC)C	212.228	66.549	0.313573	-1.67312	26.4088	45.0823	1.7071	0.771546
tE(UUC)E1	833.291	1177.01	1.41249	0.498236	1198.14	975.609	0.81427	-0.296421
tE(UUC)E2	489.272	663.702	1.35651	0.439898	713.03	447.946	0.628228	-0.67064
tE(UUC)E3	1673.38	700.726	0.418749	-1.25584	835.304	966.774	1.15739	0.210877
tE(UUC)G2	330.423	359.737	1.08872	0.122629	387.816	207.586	0.53527	-0.901662
tE(UUC)G3	736.089	875.154	1.18892	0.249658	991.373	217764	219.659	7.77912
tE(UUC)I	590.698	1041.74	1.76357	0.818502	1151.07	691.039	0.600345	-0.736137
tE(UUC)J	903.353	1047.88	1.15999	0.21411	1169.68	578.844	0.494873	-1.01487
tE(UUC)K	144.155	267.948	1.85875	0.894333	289.324	263.722	0.911509	-0.133671
tE(UUC)K SOE1	735.952	898.131	1.22037	0.287313	920.327	11347.9	12.3302	3.62413
tE(UUC)L	775.918	840.623	1.08339	0.115555	884.062	1444.27	1.63368	0.708124
tE(UUC)M	440.571	681.63	1.54715	0.629613	824.134	471.573	0.572205	-0.805397
tE(UUC)P	98.2603	16.415	0.167056	-2.58159	11.5984	78.615	6.77808	2.76088
tF(GAA)B	652.955	53.8413	0.0824579	-3.6002	52.497	746.952	14.2285	3.83071
tF(GAA)D	629.826	910.793	1.4461	0.532168	917.528	1727.98	1.88329	0.913258
tF(GAA)F	671.26	720.875	1.07391	0.102877	758.708	662.349	0.872995	-0.195954
tF(GAA)G	749.749	726.272	0.968686	-0.0458984	755.048	1700.83	2.25261	1.1716
tF(GAA)H1	627.841	623.196	0.992602	-0.0107125	674.267	716.209	1.0622	0.0870609
tF(GAA)H2	1168.66	811.781	0.694624	-0.525695	809.488	294.97	0.364391	-1.45644
tF(GAA)M	33.6008	21.0178	0.625513	-0.676887	19.399	81.3979	4.19599	2.06901
tF(GAA)N	761.466	938.117	1.23199	0.300988	964.476	493.206	0.511372	-0.967554
tF(GAA)P1	999.838	984.145	0.984305	-0.0228228	1201.01	5043.77	4.19959	2.07025
tF(GAA)P2	1957.25	2222.11	1.13532	0.183099	2354.41	1618.78	0.687553	-0.540458
tG(CCC)D SUF3	1167.29	1634.54	1.40029	0.485725	1819.73	1025.03	0.563287	-0.828058
tG(CCC)O SUF5	554.311	682.904	1.23199	0.300988	651.59	516.62	0.79286	-0.334861
tG(GCC)B	1584.33	1164.97	0.735306	-0.443582	1116.76	697.959	0.624986	-0.678104
tG(GCC)C SUF16	1227.32	140.214	0.114244	-3.12981	46.9627	47.8363	1.0186	0.0265908
tG(GCC)D1	812.607	124.16	0.152793	-2.71035	42.7293	55.4986	1.29884	0.377228
tG(GCC)D2	740.115	969.295	1.30965	0.389187	1070.11	722.96	0.675593	-0.565774
tG(GCC)E	676.431	836.883	1.2372	0.307084	978.008	542.103	0.554293	-0.85128
tG(GCC)F1 SUF20	584.824	741.345	1.26764	0.342142	754.272	377.222	0.500115	-0.999669
tG(GCC)F2	187.183	10.3581	0.0553369	-4.17562	8.6614	53.4806	6.1746	2.62634
tG(GCC)G1	1160.8	1851.19	1.59475	0.673332	2123.01	1183.86	0.557634	-0.842609
tG(GCC)G2	1002.26	629.066	0.627649	-0.67197	418.06	355.176	0.849583	-0.235173
tG(GCC)J1	133.172	27.6929	0.207948	-2.2657	28.916	163.628	5.65875	2.50048
tG(GCC)J2	934.062	848.477	0.908373	-0.138643	1154.09	1145.56	0.992611	-0.0106995
tG(GCC)M	30.0098	28.0409	0.93439	-0.0979025	20.3005	53.3826	2.62963	1.39486
tG(GCC)O1	2828.3	2997.96	1.05999	0.0840486	3492.21	45157.8	12.931	3.69276
tG(GCC)O2 SUF17	514.853	775.254	1.50578	0.590508	837.77	437.366	0.52206	-0.937712
tG(GCC)P1	768.586	912.446	1.18718	0.247534	1087.28	2589.65	2.38177	1.25203
tG(GCC)P2	516.522	331.284	0.641374	-0.640762	328.695	242.72	0.738437	-0.437454
tG(UCC)G SUF4	779.867	833.789	1.06914	0.0964536	708.094	382.34	0.539956	-0.889086
tG(UCC)N SUF6	1030.22	1176.68	1.14216	0.191767	1364.73	1265.73	0.927457	-0.108647
tG(UCC)O SUF1	1814.04	2088.01	1.15102	0.202919	2482.82	2474.23	0.996542	-0.00499731
tH(GUG)E1	779.871	1155.83	1.48207	0.567618	1317.03	826.547	0.627581	-0.672125
tH(GUG)E2	3391.98	457.972	0.135016	-2.88879	133.729	75.293	0.563026	-0.828726
tH(GUG)G1	170.605	193.33	1.1332	0.180408	201.563	58.7367	0.291406	-1.7789
tH(GUG)G2	419.246	757.64	1.80715	0.853717	876.668	489.473	0.558333	-0.840802
tH(GUG)H	725.709	939.3	1.29432	0.372196	978.651	339.918	0.347334	-1.52561
tH(GUG)K	2104.89	1895.24	0.9004	-0.151363	1965.17	1140.76	0.580486	-0.784668
tH(GUG)M	666.742	846.745	1.26997	0.344799	967.896	424.511	0.438592	-1.18905
tI(AAU)B	819.393	687.018	0.838447	-0.254208	788.073	519.086	0.658677	-0.602356
tI(AAU)D	785.24	1033.42	1.31606	0.396222	1245.48	1136.28	0.912316	-0.132394
tI(AAU)E1	903.032	964.798	1.0684	0.0954508	1042.21	875.08	0.839637	-0.252162
tI(AAU)E2	373.092	10.9423	0.0293287	-5.09154	7.63871	30.0441	3.93314	1.97568
tI(AAU)G	557.426	685.472	1.22971	0.298316	725.74	510.979	0.704081	-0.506188
tI(AAU)I1	1229.29	599.73	0.487869	-1.03544	576.551	1240.37	2.15137	1.10525
tI(AAU)I2	16.0408	10.1794	0.634596	-0.656089	8.95641	26.5493	2.96428	1.56768
tI(AAU)L1	123.985	27.8737	0.224815	-2.15319	21.9885	969.3	44.0822	5.46212
tI(AAU)L2	959.841	853.284	0.888985	-0.169769	1046.99	2598.39	2.48176	1.31136
tI(AAU)N1	620.302	319.97	0.515829	-0.955034	269.875	77.8463	0.288454	-1.79359
tI(AAU)N2	624.466	782.909	1.25373	0.326221	918.415	3174.89	3.45692	1.78949
tI(AAU)P1	583.085	813.916	1.39588	0.481174	959.049	647.493	0.67514	-0.566741
tI(AAU)P2	542.586	563.972	1.03941	0.0557715	601.971	456.515	0.758367	-0.399031
tI(UAU)D	27.2019	17.998	0.661645	-0.595872	14.385	161.653	11.2377	3.49027
tI(UAU)L	1658.18	1246.65	0.751817	-0.411547	1599.24	2202	1.3769	0.461425
tK(CUU)C	70.8907	8.38565	0.11829	-3.0796	9.00419	17.8127	1.97827	0.984238
tK(CUU)D1	1416.11	1649.17	1.16458	0.219805	1874.2	851.003	0.454061	-1.13904
tK(CUU)D2	649.203	830.515	1.27928	0.355336	922.995	451.403	0.489064	-1.03191
tK(CUU)E1	797.494	823.271	1.03232	0.0458923	1009.27	749.653	0.742764	-0.429023
tK(CUU)E2	335.246	106.895	0.318854	-1.64903	95.8311	66.1506	0.690283	-0.53474
tK(CUU)F	1115.21	827.982	0.742448	-0.429638	851.601	563.996	0.662278	-0.594491
tK(CUU)G1	1392.31	237.782	0.170782	-2.54977	192.598	136.08	0.706547	-0.501143
tK(CUU)G2	918.135	932.586	1.01574	0.0225302	1311.5	1801.04	1.37326	0.457607
tK(CUU)G3	1122.59	35.359	0.0314975	-4.98862	28.5468	67.1711	2.35302	1.23451
tK(CUU)I	25.3461	17.8083	0.702607	-0.509209	17.697	60.3796	3.41186	1.77056
tK(CUU)J	1291.59	1616.06	1.25122	0.323339	1757.95	8083.67	4.59835	2.20112
tK(CUU)K	1343.28	1022.34	0.761074	-0.393891	606.765	997.863	1.64456	0.717705
tK(CUU)M	1220.51	785.98	0.643978	-0.634916	921.851	1419.36	1.53968	0.622632
tK(CUU)P	1054.75	1490.81	1.41342	0.49919	1565.73	2350.35	1.50112	0.586036
tK(UUU)D	1168.16	585.174	0.500936	-0.997301	531.536	1572.25	2.95795	1.5646
tK(UUU)G1	82.5291	21.4755	0.260217	-1.94221	21.8201	161.8	7.41518	2.89048
tK(UUU)G2	1086.88	645.751	0.594132	-0.751144	1244.2	12910.6	10.3766	3.37526
tK(UUU)K	18.3232	13.7626	0.751106	-0.412911	16.8487	111.806	6.6359	2.73029
tK(UUU)L	510.825	770.002	1.50737	0.592033	590.696	261.203	0.442196	-1.17724
tK(UUU)O	939.588	308.267	0.328088	-1.60785	61.572	118.029	1.91693	0.9388
tK(UUU)P	1211.6	895.656	0.739232	-0.4359	959.658	550.509	0.573652	-0.801753
tL(CAA)A SUP56	1020.4	1104.58	1.0825	0.114361	1111.17	766.748	0.690036	-0.535256
tL(CAA)C SUP53	18.664	12.3724	0.662906	-0.593125	12.8377	24.6946	1.9236	0.943806
tL(CAA)D	703.352	872.181	1.24004	0.310382	1066.38	996.927	0.934873	-0.0971576
tL(CAA)G1	794.418	959.754	1.20812	0.272765	1207.79	1521.17	1.25946	0.33281
tL(CAA)G2 SUP54	549.89	865.205	1.57341	0.653897	953.524	1282.85	1.34538	0.428011
tL(CAA)G3	1291.48	1412.31	1.09355	0.129025	1723.53	1112.21	0.645311	-0.631933
tL(CAA)K	709.963	935.723	1.31799	0.398337	1084.71	1293.65	1.19263	0.254147
tL(CAA)L	611.983	118.134	0.193035	-2.37306	39.9622	88.2408	2.2081	1.14281
tL(CAA)M	710.904	852.029	1.19851	0.261246	1076.5	2745.47	2.55037	1.3507
tL(CAA)N	244.021	286.53	1.1742	0.231679	155.868	123.675	0.793455	-0.33378
tL(GAG)G	279.219	519.919	1.86205	0.896889	603.058	527.977	0.875499	-0.191823
tL(UAA)B1	329.119	499.178	1.51671	0.600947	575.852	2620.08	4.54993	2.18584
tL(UAA)B2	612.13	745.042	1.21713	0.283484	931.389	1283.06	1.37757	0.46213
tL(UAA)D	636.539	842.732	1.32393	0.404825	967.586	437.387	0.452039	-1.14548
tL(UAA)J SUP51	1015.76	1510.73	1.4873	0.572692	1700.76	1545.25	0.908567	-0.138336
tL(UAA)K	758.858	905.199	1.19284	0.254406	827.653	606.452	0.732738	-0.448631
tL(UAA)L	1421.4	1218.15	0.857008	-0.22262	1296.17	884.347	0.682275	-0.551574
tL(UAA)N	531.39	545.716	1.02696	0.0383792	621.171	903.147	1.45394	0.53997
tL(UAG)J	33.268	22.8402	0.686552	-0.542559	18.4745	57.8971	3.13388	1.64795
tL(UAG)L1	765.353	729.814	0.953565	-0.0685965	801.681	6153.31	7.67551	2.94026
tL(UAG)L2	623.438	417.119	0.669062	-0.579788	325.236	2040.32	6.27334	2.64923
tM(CAU)C	18.0758	9.18809	0.508309	-0.976223	8.1114	27.8657	3.43538	1.78047
tN(GUU)C	1868.12	681.935	0.365038	-1.45388	985.661	1001.24	1.01581	0.0226258
tN(GUU)F	331.665	470.342	1.41812	0.503982	514.362	7519.41	14.6189	3.86976
tN(GUU)G	1173.78	1583.99	1.34948	0.432403	2397.69	4600.39	1.91868	0.940111
tN(GUU)K	337.732	107.299	0.317703	-1.65425	66.4121	362.087	5.45213	2.44682
tN(GUU)L	229.876	373.904	1.62655	0.701813	447.099	923.406	2.06533	1.04637
tN(GUU)N1	45.269	15.5265	0.342984	-1.54379	15.6295	122.648	7.8472	2.97218
tN(GUU)N2	986.532	1162.5	1.17837	0.236789	1247.79	1295.74	1.03843	0.0544001
tN(GUU)O1	518.064	709.115	1.36878	0.452889	766.262	495.879	0.64714	-0.627849
tN(GUU)O2	1059.23	1320.88	1.24702	0.318479	1507.92	1833.93	1.2162	0.282385
tN(GUU)P	31.662	11.1164	0.351095	-1.51007	11.261	29.3727	2.60835	1.38314
tP(AGG)C SUF2	140.492	102.052	0.726385	-0.461193	123.513	98.8118	0.80001	-0.32191
tP(AGG)N SUF10	75.2061	21.9343	0.291656	-1.77766	15.4852	90.6377	5.8532	2.54923
tP(UGG)A TRN1	1039.15	266.329	0.256296	-1.96412	880.097	75301.5	85.5605	6.41887
tP(UGG)F SUF9	577.624	1386.96	2.40115	1.26372	1032.59	1739.78	1.68487	0.752635
tP(UGG)H SUF8	923.905	1018.74	1.10264	0.140964	1213.32	3547.24	2.92359	1.54774
tP(UGG)L	53.9639	13.4925	0.250028	-1.99984	10.2499	34.3096	3.34732	1.74301
tP(UGG)M SUF7	714.142	717.715	1.005	0.00719881	857.35	1740.23	2.02978	1.02132
tP(UGG)N1	23.8684	14.5586	0.609954	-0.713227	18.6445	357.68	19.1842	4.26185
tP(UGG)N2	1291.23	1405.7	1.08865	0.122541	1485.71	9167.95	6.17077	2.62545
tP(UGG)O1	886.665	1048.06	1.18202	0.241257	1112.11	939.054	0.844389	-0.24402
tP(UGG)O2 SUF11	1085.1	1330.08	1.22577	0.293687	1598.04	9246.47	5.78614	2.5326
tP(UGG)O3	65.4771	28.4109	0.433906	-1.20455	20.1125	98.3843	4.8917	2.29033
tQ(CUG)M CDC65	236.776	441.856	1.86613	0.900052	562.538	577.775	1.02709	0.0385557
tQ(UUG)B	501.04	589.851	1.17725	0.235426	732.767	601.377	0.820693	-0.285086
tQ(UUG)C	361.961	435.391	1.20287	0.266478	495.273	206.423	0.416786	-1.26262
tQ(UUG)D1	28.6885	19.1572	0.667766	-0.582585	20.8016	42.1333	2.02548	1.01827
tQ(UUG)D2	207.723	58.8889	0.283498	-1.81859	21.4163	62.352	2.91143	1.54173
tQ(UUG)D3	279.752	697.364	2.4928	1.31777	845.335	550.466	0.651181	-0.618869
tQ(UUG)E1	907.495	1287.53	1.41877	0.504642	1451.44	1006.24	0.69327	-0.528511
tQ(UUG)E2	119.701	289.699	2.42019	1.27512	121.325	115.213	0.949623	-0.0745727
tQ(UUG)H	1183.32	1556.21	1.31513	0.395202	1873.11	1253.93	0.669436	-0.578981
tQ(UUG)L	1615.66	588.641	0.364336	-1.45666	129.039	372.756	2.88871	1.53042
tR(ACG)D	1162.19	1283.17	1.10409	0.142862	1448.86	9815.2	6.77443	2.7601
tR(ACG)E	717.294	897.744	1.25157	0.32374	1012.39	442.222	0.436811	-1.19492
tR(ACG)J	905.523	1394.88	1.54041	0.623314	1286.78	565.406	0.439397	-1.1864
tR(ACG)K	1187.69	1219.99	1.02719	0.0387093	1422.16	2823.18	1.98514	0.989238
tR(ACG)L	75.2147	17.7691	0.236245	-2.08165	18.1057	106.273	5.86959	2.55326
tR(ACG)O	1844.7	1343.03	0.72805	-0.457891	1346.73	719.147	0.533995	-0.905102
tR(CCG)L TRR4	2427.28	301.466	0.124199	-3.00927	42.5401	271.04	6.3714	2.67161
tR(CCU)J HSX1	4589.17	20.5912	0.00448692	-7.80006	10.3664	31.0433	2.9946	1.58236
tR(UCU)B	64.6632	16.201	0.250545	-1.99686	16.752	41.1427	2.45599	1.29631
tR(UCU)D	53.4733	20.3269	0.380131	-1.39543	16.999	932.685	54.8672	5.77787
tR(UCU)E	2879.99	88.1616	0.0306118	-5.02977	211.846	1753.01	8.27494	3.04875
tR(UCU)G1	72.1022	15.7594	0.21857	-2.19383	10.452	22.9131	2.19224	1.1324
tR(UCU)G2	719.45	854.698	1.18799	0.248521	1036.25	1024.73	0.988888	-0.016121
tR(UCU)G3	1150.18	1339.44	1.16455	0.219776	1509.26	2709.51	1.79526	0.844192
tR(UCU)J1	796.175	1146.49	1.44	0.526065	1369.15	2288.69	1.67161	0.741242
tR(UCU)J2	1114.14	1177.85	1.05718	0.080219	1297.26	1229.75	0.94796	-0.0771024
tR(UCU)K	1324.34	1156.43	0.873214	-0.195593	963.646	1267.3	1.31511	0.395187
tR(UCU)M1	156.008	234.418	1.5026	0.587464	214.175	134.857	0.629658	-0.66736
tR(UCU)M2	620.211	872.689	1.40708	0.492708	982.432	565.191	0.575298	-0.79762
tS(AGA)A	21.287	3.53631	0.166126	-2.58965	4.48914	26.1157	5.81753	2.54041
tS(AGA)B	47.7943	9.89297	0.206991	-2.27236	8.54138	40.5649	4.74922	2.24769
tS(AGA)D1	1445.78	1282.49	0.887052	-0.17291	1443.95	1917.61	1.32803	0.409283
tS(AGA)D2	829.617	478.687	0.576998	-0.793361	469.665	541.759	1.1535	0.206018
tS(AGA)D3	1411.88	1231.9	0.872527	-0.196728	1369.29	432.846	0.316108	-1.66151
tS(AGA)E	787.823	874.123	1.10954	0.149966	939.434	765.166	0.814496	-0.29602
tS(AGA)G	70.2744	44.9805	0.640069	-0.6437	12.6235	48.2669	3.82357	1.93492
tS(AGA)H	589.059	569.569	0.966914	-0.0485407	680.54	483.574	0.710574	-0.492942
tS(AGA)J	224.189	39.7406	0.177264	-2.49603	27.5291	137.233	4.98504	2.3176
tS(AGA)L	723.459	881.691	1.21872	0.285363	965.972	601.299	0.622481	-0.683899
tS(AGA)M	131.12	35.6702	0.272043	-1.87809	25.5964	193.782	7.57067	2.92042
tS(CGA)C SUP61	1025.5	950.314	0.926686	-0.109847	825.097	928.879	1.12578	0.170927
tS(GCU)F	22.4178	38.2596	1.70666	0.771178	29.4842	130.414	4.42319	2.14509
tS(GCU)L	1745.36	930.798	0.5333	-0.906982	1008.65	823.955	0.816892	-0.291783
tS(GCU)O	1092.76	1083.08	0.991144	-0.0128339	1172.64	5407.13	4.61108	2.2051
tS(UGA)I SUP17	285.798	394.159	1.37915	0.463784	413.28	1159.76	2.80623	1.48863
tS(UGA)P SUP16	600.097	478.614	0.79756	-0.326334	517.233	342.26	0.661714	-0.595721
tT(AGU)B	657.165	879.517	1.33835	0.420456	940.367	1001.46	1.06497	0.0908134
tT(AGU)C	347.818	330.766	0.950974	-0.0725225	357.718	3398.11	9.49943	3.24784
tT(AGU)D	131.602	12.0139	0.0912896	-3.45341	8.76752	9.77156	1.11452	0.156421
tT(AGU)H	141.123	13.4383	0.0952242	-3.39253	15.9067	50.4737	3.17311	1.6659
tT(AGU)I1	952.453	646.202	0.678461	-0.559662	636.566	522.081	0.820152	-0.286037
tT(AGU)I2	669.375	676.065	1.00999	0.0143472	755.669	519.824	0.687899	-0.539731
tT(AGU)J	3162.45	1175.99	0.371862	-1.42716	1004.64	570139	567.504	9.14849
tT(AGU)N1	34.6303	22.7312	0.656397	-0.607359	22.4996	28.0797	1.24801	0.31963
tT(AGU)N2	59.1848	18.183	0.307224	-1.70264	16.591	30.3767	1.83091	0.872561
tT(AGU)O1	1144.03	1158.23	1.01241	0.0177907	1186.26	647.777	0.546065	-0.872856
tT(AGU)O2	123.445	18.6212	0.150846	-2.72885	18.8806	71.9339	3.80993	1.92977
tT(CGU)K TRT2	43.3134	9.99112	0.23067	-2.1161	8.5338	148.557	17.4081	4.12168
tT(UGU)G1	73.6038	174.071	2.36498	1.24183	78.9162	888.076	11.2534	3.49229
tT(UGU)G2	33.6524	35.3279	1.04979	0.0700997	28.382	177.581	6.25684	2.64543
tT(UGU)H	1118.3	1107.73	0.990544	-0.0137067	1174.91	537.912	0.457834	-1.1271
tT(UGU)P	958.642	1179.35	1.23023	0.29893	1298	1135.4	0.874731	-0.193089
tV(AAC)E1	825.072	816.81	0.989986	-0.0145205	856.575	703.622	0.821436	-0.28378
tV(AAC)E2	1338.7	803.201	0.599986	-0.737	838.717	676.411	0.806483	-0.310284
tV(AAC)G1	78.4768	5.25974	0.0670229	-3.8992	4.29719	9.75187	2.26936	1.18228
tV(AAC)G2	18.8384	29.0133	1.54011	0.623036	25.4746	196.59	7.7171	2.94806
tV(AAC)G3	44.21	42.2854	0.956468	-0.0642113	34.2439	251.547	7.34574	2.87691
tV(AAC)H	20.2974	25.2189	1.24247	0.313213	24.6831	44.1154	1.78727	0.837759
tV(AAC)J	585.386	550.922	0.941125	-0.0875415	574.213	666.156	1.16012	0.214275
tV(AAC)K1	290.43	69.1337	0.238039	-2.07073	59.9032	179.24	2.99215	1.58118
tV(AAC)K2	846.021	1095.68	1.29509	0.373056	1268.95	9336.37	7.35757	2.87923
tV(AAC)L	17.7271	7.45608	0.420603	-1.24947	7.24807	62.5711	8.63279	3.10983
tV(AAC)M1	33.1118	45.3846	1.37065	0.454858	35.7045	90.2953	2.52896	1.33855
tV(AAC)M2	1939.96	675.341	0.348122	-1.52234	532.666	722.389	1.35618	0.439546
tV(AAC)M3	63.1673	20.4599	0.3239	-1.62638	19.4363	161.211	8.29433	3.05213
tV(AAC)O	124.958	8.35855	0.0668909	-3.90205	4.48208	19.6366	4.38113	2.1313
tV(CAC)D	2419.74	31.4538	0.0129989	-6.26547	23.2381	63.3113	2.72446	1.44597
tV(CAC)H	113.476	39.9602	0.352148	-1.50575	36.5728	316.162	8.64473	3.11182
tV(UAC)B	31.6	25.6773	0.812574	-0.299429	22.5575	91.563	4.05909	2.02115
tV(UAC)D	468.771	41.3733	0.0882591	-3.50211	61.763	3718.74	60.2099	5.91193
tW(CCA)G1	16.5832	13.7709	0.830413	-0.268099	10.3685	255.643	24.6557	4.62385
tW(CCA)G2	1760.23	1347.19	0.76535	-0.385809	1593.89	847.533	0.531741	-0.911206
tW(CCA)J	52.8116	43.7056	0.827576	-0.273036	32.4795	498.974	15.3627	3.94136
tW(CCA)K	992.23	1022.71	1.03072	0.0436568	1042.29	840.535	0.80643	-0.310379
tW(CCA)M	1748.31	425.541	0.243401	-2.03859	247.573	495.199	2.00021	1.00015
tW(CCA)P	202.557	7.54836	0.0372653	-4.74602	7.82296	41.1788	5.26384	2.39612
tX(XXX)D	31.064	10.7723	0.346779	-1.52791	11.105	35.1372	3.16408	1.66179
tY(GUA)D SUP2	622.796	728.693	1.17003	0.226551	825.364	481.453	0.583323	-0.777634
tY(GUA)F1 SUP11	25.5414	17.9301	0.702001	-0.510456	12.5956	34.1744	2.7132	1.44
tY(GUA)F2 SUP6	84.768	43.1674	0.509242	-0.973577	8.97938	7.21066	0.803024	-0.316485
tY(GUA)J1 SUP7	370.875	389.391	1.04993	0.0702869	375.713	188.758	0.5024	-0.993092
tY(GUA)J2 SUP4	23.4682	36.4748	1.55422	0.636194	23.5795	483.876	20.521	4.35903
tY(GUA)M1 SUP5	1358.82	1285.94	0.946366	-0.0795295	1291.78	4854.36	3.7579	1.90993
tY(GUA)M2 SUP8	586.907	495.249	0.843827	-0.24498	549.159	1197.05	2.17979	1.12419
tY(GUA)O SUP3	599.733	543.657	0.906498	-0.141624	612.011	780.361	1.27508	0.350585
U1 snRNA SNR19	447.399	152.918	0.341793	-1.5488	19.2407	33.2608	1.72867	0.789666
U2 snRNA snR20 LSR1	1411.69	99.8196	0.0707093	-3.82196	32.7197	291.756	8.91684	3.15653
U4 snRNA SNR14	285.58	41.124	0.144002	-2.79584	14.081	47.6423	3.38343	1.75849
U5 snRNA SNR7	810.775	722.89	0.891604	-0.165524	840.726	2189.28	2.60403	1.38075
U6 snRNA SNR6	170.629	58.341	0.341917	-1.54828	58.7274	693.467	11.8082	3.56172

## Sheet: Pool vs Batch plot
Type	Pool vs Batch log FC	ID	CUT	ncRNA	snoRNA	SUT	tRNA	snRNA
CUT	-0.373404	CUT001/437	-0.373404	#N/A	#N/A	#N/A	#N/A	#N/A
CUT	-1.48855	CUT002	-1.48855	#N/A	#N/A	#N/A	#N/A	#N/A
CUT	-2.99688	CUT005	-2.99688	#N/A	#N/A	#N/A	#N/A	#N/A
CUT	0.885269	CUT007	0.885269	#N/A	#N/A	#N/A	#N/A	#N/A
CUT	-0.26496	CUT008	-0.26496	#N/A	#N/A	#N/A	#N/A	#N/A
CUT	0.0379725	CUT015	0.0379725	#N/A	#N/A	#N/A	#N/A	#N/A
CUT	0.265869	CUT040	0.265869	#N/A	#N/A	#N/A	#N/A	#N/A
CUT	-0.195135	CUT058	-0.195135	#N/A	#N/A	#N/A	#N/A	#N/A
CUT	1.20711	CUT060	1.20711	#N/A	#N/A	#N/A	#N/A	#N/A
CUT	0.0682449	CUT083	0.0682449	#N/A	#N/A	#N/A	#N/A	#N/A
CUT	0.0880247	CUT084/SUT068	0.0880247	#N/A	#N/A	#N/A	#N/A	#N/A
CUT	0.490424	CUT095	0.490424	#N/A	#N/A	#N/A	#N/A	#N/A
CUT	-0.394119	CUT103	-0.394119	#N/A	#N/A	#N/A	#N/A	#N/A
CUT	0.420097	CUT123	0.420097	#N/A	#N/A	#N/A	#N/A	#N/A
CUT	0.188537	CUT142	0.188537	#N/A	#N/A	#N/A	#N/A	#N/A
CUT	-1.31818	CUT150	-1.31818	#N/A	#N/A	#N/A	#N/A	#N/A
CUT	0.47447	CUT170	0.47447	#N/A	#N/A	#N/A	#N/A	#N/A
CUT	0.746112	CUT213	0.746112	#N/A	#N/A	#N/A	#N/A	#N/A
CUT	-0.2803	CUT213/690	-0.2803	#N/A	#N/A	#N/A	#N/A	#N/A
CUT	0.0359106	CUT217	0.0359106	#N/A	#N/A	#N/A	#N/A	#N/A
CUT	-0.0748984	CUT238	-0.0748984	#N/A	#N/A	#N/A	#N/A	#N/A
CUT	0.407702	CUT244	0.407702	#N/A	#N/A	#N/A	#N/A	#N/A
CUT	4.46814	CUT248	4.46814	#N/A	#N/A	#N/A	#N/A	#N/A
CUT	-1.46499	CUT277	-1.46499	#N/A	#N/A	#N/A	#N/A	#N/A
CUT	-0.914513	CUT296	-0.914513	#N/A	#N/A	#N/A	#N/A	#N/A
CUT	0.1578	CUT296/SUT301	0.1578	#N/A	#N/A	#N/A	#N/A	#N/A
CUT	-1.77037	CUT298/771	-1.77037	#N/A	#N/A	#N/A	#N/A	#N/A
CUT	-0.0960062	CUT315	-0.0960062	#N/A	#N/A	#N/A	#N/A	#N/A
CUT	-0.0386393	CUT320	-0.0386393	#N/A	#N/A	#N/A	#N/A	#N/A
CUT	-1.18077	CUT332	-1.18077	#N/A	#N/A	#N/A	#N/A	#N/A
CUT	-0.223606	CUT353/SUT758	-0.223606	#N/A	#N/A	#N/A	#N/A	#N/A
CUT	-4.23261	CUT356	-4.23261	#N/A	#N/A	#N/A	#N/A	#N/A
CUT	-1.92361	CUT374	-1.92361	#N/A	#N/A	#N/A	#N/A	#N/A
CUT	-1.21494	CUT378	-1.21494	#N/A	#N/A	#N/A	#N/A	#N/A
CUT	0.122325	CUT379	0.122325	#N/A	#N/A	#N/A	#N/A	#N/A
CUT	0.421554	CUT424	0.421554	#N/A	#N/A	#N/A	#N/A	#N/A
CUT	-0.125682	CUT436	-0.125682	#N/A	#N/A	#N/A	#N/A	#N/A
CUT	-0.978118	CUT441	-0.978118	#N/A	#N/A	#N/A	#N/A	#N/A
CUT	-1.2617	CUT442	-1.2617	#N/A	#N/A	#N/A	#N/A	#N/A
CUT	-0.281902	CUT458	-0.281902	#N/A	#N/A	#N/A	#N/A	#N/A
CUT	-1.32505	CUT461	-1.32505	#N/A	#N/A	#N/A	#N/A	#N/A
CUT	0.0258768	CUT462	0.0258768	#N/A	#N/A	#N/A	#N/A	#N/A
CUT	0.1832	CUT465	0.1832	#N/A	#N/A	#N/A	#N/A	#N/A
CUT	-0.325381	CUT468	-0.325381	#N/A	#N/A	#N/A	#N/A	#N/A
CUT	-0.132141	CUT474	-0.132141	#N/A	#N/A	#N/A	#N/A	#N/A
CUT	-2.61865	CUT523	-2.61865	#N/A	#N/A	#N/A	#N/A	#N/A
CUT	-0.271589	CUT541/542/SUT503	-0.271589	#N/A	#N/A	#N/A	#N/A	#N/A
CUT	-0.728679	CUT546	-0.728679	#N/A	#N/A	#N/A	#N/A	#N/A
CUT	-2.6465	CUT547	-2.6465	#N/A	#N/A	#N/A	#N/A	#N/A
CUT	-0.11692	CUT572	-0.11692	#N/A	#N/A	#N/A	#N/A	#N/A
CUT	0.639101	CUT575	0.639101	#N/A	#N/A	#N/A	#N/A	#N/A
CUT	-1.11416	CUT634	-1.11416	#N/A	#N/A	#N/A	#N/A	#N/A
CUT	0.0105153	CUT645	0.0105153	#N/A	#N/A	#N/A	#N/A	#N/A
CUT	-0.246158	CUT666	-0.246158	#N/A	#N/A	#N/A	#N/A	#N/A
CUT	0.323056	CUT672	0.323056	#N/A	#N/A	#N/A	#N/A	#N/A
CUT	0.133138	CUT764	0.133138	#N/A	#N/A	#N/A	#N/A	#N/A
CUT	-0.171155	CUT775/SUT307	-0.171155	#N/A	#N/A	#N/A	#N/A	#N/A
CUT	0.500222	CUT782	0.500222	#N/A	#N/A	#N/A	#N/A	#N/A
CUT	1.06319	CUT816	1.06319	#N/A	#N/A	#N/A	#N/A	#N/A
CUT	-2.27483	CUT827	-2.27483	#N/A	#N/A	#N/A	#N/A	#N/A
CUT	0.446107	CUT873	0.446107	#N/A	#N/A	#N/A	#N/A	#N/A
ncRNA	0.212743	ncRNA NME1	#N/A	0.212743	#N/A	#N/A	#N/A	#N/A
ncRNA	-0.217967	ncRNA RPR1	#N/A	-0.217967	#N/A	#N/A	#N/A	#N/A
ncRNA	-0.00765325	ncRNA RUF20	#N/A	-0.00765325	#N/A	#N/A	#N/A	#N/A
ncRNA	-0.672702	ncRNA RUF21	#N/A	-0.672702	#N/A	#N/A	#N/A	#N/A
ncRNA	-0.269064	ncRNA RUF22	#N/A	-0.269064	#N/A	#N/A	#N/A	#N/A
ncRNA	-0.228569	ncRNA SCR1	#N/A	-0.228569	#N/A	#N/A	#N/A	#N/A
ncRNA	0.156027	ncRNA TLC1	#N/A	0.156027	#N/A	#N/A	#N/A	#N/A
snoRNA	-1.10269	SNR10	#N/A	#N/A	-1.10269	#N/A	#N/A	#N/A
snoRNA	0.427414	SNR11	#N/A	#N/A	0.427414	#N/A	#N/A	#N/A
snoRNA	0.82103	SNR128	#N/A	#N/A	0.82103	#N/A	#N/A	#N/A
snoRNA	-0.0342856	SNR128/SNR190	#N/A	#N/A	-0.0342856	#N/A	#N/A	#N/A
snoRNA	-2.33442	SNR13	#N/A	#N/A	-2.33442	#N/A	#N/A	#N/A
snoRNA	0.0253085	SNR161	#N/A	#N/A	0.0253085	#N/A	#N/A	#N/A
snoRNA	-0.662806	SNR17A	#N/A	#N/A	-0.662806	#N/A	#N/A	#N/A
snoRNA	-0.0624347	SNR17B	#N/A	#N/A	-0.0624347	#N/A	#N/A	#N/A
snoRNA	-0.159825	SNR189	#N/A	#N/A	-0.159825	#N/A	#N/A	#N/A
snoRNA	1.41877	SNR190	#N/A	#N/A	1.41877	#N/A	#N/A	#N/A
snoRNA	-1.35034	SNR3	#N/A	#N/A	-1.35034	#N/A	#N/A	#N/A
snoRNA	0.49531	SNR30	#N/A	#N/A	0.49531	#N/A	#N/A	#N/A
snoRNA	0.220548	SNR31	#N/A	#N/A	0.220548	#N/A	#N/A	#N/A
snoRNA	0.973488	SNR32	#N/A	#N/A	0.973488	#N/A	#N/A	#N/A
snoRNA	0.23567	SNR33	#N/A	#N/A	0.23567	#N/A	#N/A	#N/A
snoRNA	-0.0222948	SNR34	#N/A	#N/A	-0.0222948	#N/A	#N/A	#N/A
snoRNA	1.73797	SNR35	#N/A	#N/A	1.73797	#N/A	#N/A	#N/A
snoRNA	-0.173658	SNR36	#N/A	#N/A	-0.173658	#N/A	#N/A	#N/A
snoRNA	1.62222	SNR37	#N/A	#N/A	1.62222	#N/A	#N/A	#N/A
snoRNA	1.65611	SNR39B	#N/A	#N/A	1.65611	#N/A	#N/A	#N/A
snoRNA	0.124422	SNR4	#N/A	#N/A	0.124422	#N/A	#N/A	#N/A
snoRNA	0.901471	SNR40	#N/A	#N/A	0.901471	#N/A	#N/A	#N/A
snoRNA	3.08259	SNR41	#N/A	#N/A	3.08259	#N/A	#N/A	#N/A
snoRNA	-0.131826	SNR42	#N/A	#N/A	-0.131826	#N/A	#N/A	#N/A
snoRNA	2.3052	SNR43	#N/A	#N/A	2.3052	#N/A	#N/A	#N/A
snoRNA	-1.47917	SNR45	#N/A	#N/A	-1.47917	#N/A	#N/A	#N/A
snoRNA	0.826017	SNR46	#N/A	#N/A	0.826017	#N/A	#N/A	#N/A
snoRNA	-1.50444	SNR47	#N/A	#N/A	-1.50444	#N/A	#N/A	#N/A
snoRNA	-3.51695	SNR48	#N/A	#N/A	-3.51695	#N/A	#N/A	#N/A
snoRNA	-0.0691475	SNR49	#N/A	#N/A	-0.0691475	#N/A	#N/A	#N/A
snoRNA	0.725498	SNR5	#N/A	#N/A	0.725498	#N/A	#N/A	#N/A
snoRNA	-0.480127	SNR50	#N/A	#N/A	-0.480127	#N/A	#N/A	#N/A
snoRNA	-0.0297691	SNR51	#N/A	#N/A	-0.0297691	#N/A	#N/A	#N/A
snoRNA	1.15687	SNR51/70/41	#N/A	#N/A	1.15687	#N/A	#N/A	#N/A
snoRNA	0.479081	SNR52	#N/A	#N/A	0.479081	#N/A	#N/A	#N/A
snoRNA	-2.71754	SNR53	#N/A	#N/A	-2.71754	#N/A	#N/A	#N/A
snoRNA	0.00219897	SNR53/67	#N/A	#N/A	0.00219897	#N/A	#N/A	#N/A
snoRNA	0.609911	SNR55	#N/A	#N/A	0.609911	#N/A	#N/A	#N/A
snoRNA	1.3143	SNR56	#N/A	#N/A	1.3143	#N/A	#N/A	#N/A
snoRNA	-0.349785	SNR57	#N/A	#N/A	-0.349785	#N/A	#N/A	#N/A
snoRNA	-0.12634	SNR58	#N/A	#N/A	-0.12634	#N/A	#N/A	#N/A
snoRNA	0.405623	SNR60	#N/A	#N/A	0.405623	#N/A	#N/A	#N/A
snoRNA	-0.160836	SNR61	#N/A	#N/A	-0.160836	#N/A	#N/A	#N/A
snoRNA	0.187708	SNR61/55/57	#N/A	#N/A	0.187708	#N/A	#N/A	#N/A
snoRNA	0.593324	SNR62	#N/A	#N/A	0.593324	#N/A	#N/A	#N/A
snoRNA	0.897802	SNR63	#N/A	#N/A	0.897802	#N/A	#N/A	#N/A
snoRNA	-3.11106	SNR64	#N/A	#N/A	-3.11106	#N/A	#N/A	#N/A
snoRNA	1.14148	SNR65	#N/A	#N/A	1.14148	#N/A	#N/A	#N/A
snoRNA	-0.0642627	SNR66	#N/A	#N/A	-0.0642627	#N/A	#N/A	#N/A
snoRNA	0.231438	SNR67	#N/A	#N/A	0.231438	#N/A	#N/A	#N/A
snoRNA	-0.184804	SNR68	#N/A	#N/A	-0.184804	#N/A	#N/A	#N/A
snoRNA	0.0660719	SNR69	#N/A	#N/A	0.0660719	#N/A	#N/A	#N/A
snoRNA	1.34638	SNR70	#N/A	#N/A	1.34638	#N/A	#N/A	#N/A
snoRNA	0.115975	SNR71	#N/A	#N/A	0.115975	#N/A	#N/A	#N/A
snoRNA	-0.458806	SNR72	#N/A	#N/A	-0.458806	#N/A	#N/A	#N/A
snoRNA	0.25087	SNR72/73/74/75/76/77/78	#N/A	#N/A	0.25087	#N/A	#N/A	#N/A
snoRNA	0.510602	SNR73	#N/A	#N/A	0.510602	#N/A	#N/A	#N/A
snoRNA	-0.0531774	SNR74	#N/A	#N/A	-0.0531774	#N/A	#N/A	#N/A
snoRNA	-0.668022	SNR75	#N/A	#N/A	-0.668022	#N/A	#N/A	#N/A
snoRNA	-0.0770356	SNR76	#N/A	#N/A	-0.0770356	#N/A	#N/A	#N/A
snoRNA	-0.129216	SNR77	#N/A	#N/A	-0.129216	#N/A	#N/A	#N/A
snoRNA	1.62982	SNR78	#N/A	#N/A	1.62982	#N/A	#N/A	#N/A
snoRNA	0.554818	SNR79	#N/A	#N/A	0.554818	#N/A	#N/A	#N/A
snoRNA	-0.396392	SNR8	#N/A	#N/A	-0.396392	#N/A	#N/A	#N/A
snoRNA	0.460621	SNR80	#N/A	#N/A	0.460621	#N/A	#N/A	#N/A
snoRNA	0.850906	SNR81	#N/A	#N/A	0.850906	#N/A	#N/A	#N/A
snoRNA	0.14619	SNR82	#N/A	#N/A	0.14619	#N/A	#N/A	#N/A
snoRNA	-2.65675	SNR83	#N/A	#N/A	-2.65675	#N/A	#N/A	#N/A
snoRNA	-0.301303	SNR84	#N/A	#N/A	-0.301303	#N/A	#N/A	#N/A
snoRNA	1.41815	SNR85	#N/A	#N/A	1.41815	#N/A	#N/A	#N/A
snoRNA	1.44813	SNR86	#N/A	#N/A	1.44813	#N/A	#N/A	#N/A
snoRNA	0.6809	SNR87	#N/A	#N/A	0.6809	#N/A	#N/A	#N/A
snoRNA	0.483847	SNR9	#N/A	#N/A	0.483847	#N/A	#N/A	#N/A
SUT	0.0353553	SUT/053/468/CUT494	#N/A	#N/A	#N/A	0.0353553	#N/A	#N/A
SUT	2.54846	SUT001	#N/A	#N/A	#N/A	2.54846	#N/A	#N/A
SUT	-4.97556	SUT004	#N/A	#N/A	#N/A	-4.97556	#N/A	#N/A
SUT	0.429755	SUT007	#N/A	#N/A	#N/A	0.429755	#N/A	#N/A
SUT	2.86856	SUT010	#N/A	#N/A	#N/A	2.86856	#N/A	#N/A
SUT	1.30734	SUT014	#N/A	#N/A	#N/A	1.30734	#N/A	#N/A
SUT	2.49651	SUT019	#N/A	#N/A	#N/A	2.49651	#N/A	#N/A
SUT	-0.0587787	SUT035	#N/A	#N/A	#N/A	-0.0587787	#N/A	#N/A
SUT	1.20139	SUT042	#N/A	#N/A	#N/A	1.20139	#N/A	#N/A
SUT	0.0128871	SUT049	#N/A	#N/A	#N/A	0.0128871	#N/A	#N/A
SUT	1.07964	SUT055	#N/A	#N/A	#N/A	1.07964	#N/A	#N/A
SUT	-0.341421	SUT056	#N/A	#N/A	#N/A	-0.341421	#N/A	#N/A
SUT	0.381251	SUT058	#N/A	#N/A	#N/A	0.381251	#N/A	#N/A
SUT	-0.14621	SUT067	#N/A	#N/A	#N/A	-0.14621	#N/A	#N/A
SUT	0.141807	SUT071/483	#N/A	#N/A	#N/A	0.141807	#N/A	#N/A
SUT	0.116279	SUT075	#N/A	#N/A	#N/A	0.116279	#N/A	#N/A
SUT	-0.718073	SUT083	#N/A	#N/A	#N/A	-0.718073	#N/A	#N/A
SUT	-1.20277	SUT084/SUT499	#N/A	#N/A	#N/A	-1.20277	#N/A	#N/A
SUT	1.05845	SUT085	#N/A	#N/A	#N/A	1.05845	#N/A	#N/A
SUT	0.00124381	SUT086/CUT102	#N/A	#N/A	#N/A	0.00124381	#N/A	#N/A
SUT	1.86294	SUT087	#N/A	#N/A	#N/A	1.86294	#N/A	#N/A
SUT	0.732768	SUT089	#N/A	#N/A	#N/A	0.732768	#N/A	#N/A
SUT	0.969942	SUT098	#N/A	#N/A	#N/A	0.969942	#N/A	#N/A
SUT	-0.229511	SUT099	#N/A	#N/A	#N/A	-0.229511	#N/A	#N/A
SUT	-2.30439	SUT107	#N/A	#N/A	#N/A	-2.30439	#N/A	#N/A
SUT	0.0427668	SUT111	#N/A	#N/A	#N/A	0.0427668	#N/A	#N/A
SUT	-2.34234	SUT119	#N/A	#N/A	#N/A	-2.34234	#N/A	#N/A
SUT	-0.167045	SUT123	#N/A	#N/A	#N/A	-0.167045	#N/A	#N/A
SUT	-3.00446	SUT125	#N/A	#N/A	#N/A	-3.00446	#N/A	#N/A
SUT	-0.688128	SUT126	#N/A	#N/A	#N/A	-0.688128	#N/A	#N/A
SUT	-0.0783993	SUT129	#N/A	#N/A	#N/A	-0.0783993	#N/A	#N/A
SUT	0.424724	SUT131	#N/A	#N/A	#N/A	0.424724	#N/A	#N/A
SUT	0.123987	SUT135	#N/A	#N/A	#N/A	0.123987	#N/A	#N/A
SUT	0.438282	SUT142	#N/A	#N/A	#N/A	0.438282	#N/A	#N/A
SUT	-0.748641	SUT157/579	#N/A	#N/A	#N/A	-0.748641	#N/A	#N/A
SUT	-4.893	SUT167	#N/A	#N/A	#N/A	-4.893	#N/A	#N/A
SUT	1.37633	SUT170	#N/A	#N/A	#N/A	1.37633	#N/A	#N/A
SUT	0.0837465	SUT171	#N/A	#N/A	#N/A	0.0837465	#N/A	#N/A
SUT	0.285285	SUT173	#N/A	#N/A	#N/A	0.285285	#N/A	#N/A
SUT	0.209621	SUT174	#N/A	#N/A	#N/A	0.209621	#N/A	#N/A
SUT	0.586096	SUT193	#N/A	#N/A	#N/A	0.586096	#N/A	#N/A
SUT	-3.99255	SUT211	#N/A	#N/A	#N/A	-3.99255	#N/A	#N/A
SUT	-3.72653	SUT218/655	#N/A	#N/A	#N/A	-3.72653	#N/A	#N/A
SUT	-0.724252	SUT219/656	#N/A	#N/A	#N/A	-0.724252	#N/A	#N/A
SUT	0.392499	SUT229/661	#N/A	#N/A	#N/A	0.392499	#N/A	#N/A
SUT	-5.08643	SUT233/CUT707	#N/A	#N/A	#N/A	-5.08643	#N/A	#N/A
SUT	-0.417846	SUT234	#N/A	#N/A	#N/A	-0.417846	#N/A	#N/A
SUT	-0.431217	SUT239/679	#N/A	#N/A	#N/A	-0.431217	#N/A	#N/A
SUT	-0.527683	SUT249	#N/A	#N/A	#N/A	-0.527683	#N/A	#N/A
SUT	0.135088	SUT259/691	#N/A	#N/A	#N/A	0.135088	#N/A	#N/A
SUT	-0.203214	SUT264	#N/A	#N/A	#N/A	-0.203214	#N/A	#N/A
SUT	0.341367	SUT267/697	#N/A	#N/A	#N/A	0.341367	#N/A	#N/A
SUT	-0.731701	SUT271	#N/A	#N/A	#N/A	-0.731701	#N/A	#N/A
SUT	0.29776	SUT274/698	#N/A	#N/A	#N/A	0.29776	#N/A	#N/A
SUT	0.413399	SUT284/712	#N/A	#N/A	#N/A	0.413399	#N/A	#N/A
SUT	-1.36565	SUT285	#N/A	#N/A	#N/A	-1.36565	#N/A	#N/A
SUT	0.529947	SUT289/717	#N/A	#N/A	#N/A	0.529947	#N/A	#N/A
SUT	0.27099	SUT304/730	#N/A	#N/A	#N/A	0.27099	#N/A	#N/A
SUT	0.179037	SUT305	#N/A	#N/A	#N/A	0.179037	#N/A	#N/A
SUT	-0.216072	SUT311	#N/A	#N/A	#N/A	-0.216072	#N/A	#N/A
SUT	-0.361513	SUT329	#N/A	#N/A	#N/A	-0.361513	#N/A	#N/A
SUT	-0.150507	SUT339	#N/A	#N/A	#N/A	-0.150507	#N/A	#N/A
SUT	1.15514	SUT340	#N/A	#N/A	#N/A	1.15514	#N/A	#N/A
SUT	1.01839	SUT346	#N/A	#N/A	#N/A	1.01839	#N/A	#N/A
SUT	-1.22483	SUT347	#N/A	#N/A	#N/A	-1.22483	#N/A	#N/A
SUT	0.128632	SUT348	#N/A	#N/A	#N/A	0.128632	#N/A	#N/A
SUT	-1.28477	SUT349/CUT354	#N/A	#N/A	#N/A	-1.28477	#N/A	#N/A
SUT	0.409176	SUT354	#N/A	#N/A	#N/A	0.409176	#N/A	#N/A
SUT	-0.620089	SUT355	#N/A	#N/A	#N/A	-0.620089	#N/A	#N/A
SUT	0.769364	SUT361	#N/A	#N/A	#N/A	0.769364	#N/A	#N/A
SUT	-0.297478	SUT362	#N/A	#N/A	#N/A	-0.297478	#N/A	#N/A
SUT	1.08245	SUT367	#N/A	#N/A	#N/A	1.08245	#N/A	#N/A
SUT	0.42073	SUT370	#N/A	#N/A	#N/A	0.42073	#N/A	#N/A
SUT	0.407456	SUT375	#N/A	#N/A	#N/A	0.407456	#N/A	#N/A
SUT	0.176445	SUT376	#N/A	#N/A	#N/A	0.176445	#N/A	#N/A
SUT	0.34642	SUT385	#N/A	#N/A	#N/A	0.34642	#N/A	#N/A
SUT	-0.0344508	SUT388	#N/A	#N/A	#N/A	-0.0344508	#N/A	#N/A
SUT	0.245634	SUT398	#N/A	#N/A	#N/A	0.245634	#N/A	#N/A
SUT	0.272971	SUT413	#N/A	#N/A	#N/A	0.272971	#N/A	#N/A
SUT	0.27702	SUT414	#N/A	#N/A	#N/A	0.27702	#N/A	#N/A
SUT	-1.23878	SUT417	#N/A	#N/A	#N/A	-1.23878	#N/A	#N/A
SUT	-2.2322	SUT418	#N/A	#N/A	#N/A	-2.2322	#N/A	#N/A
SUT	0.321154	SUT420/CUT425	#N/A	#N/A	#N/A	0.321154	#N/A	#N/A
SUT	0.156032	SUT430	#N/A	#N/A	#N/A	0.156032	#N/A	#N/A
SUT	0.0925627	SUT431	#N/A	#N/A	#N/A	0.0925627	#N/A	#N/A
SUT	0.181534	SUT432	#N/A	#N/A	#N/A	0.181534	#N/A	#N/A
SUT	0.127497	SUT433	#N/A	#N/A	#N/A	0.127497	#N/A	#N/A
SUT	0.494223	SUT437	#N/A	#N/A	#N/A	0.494223	#N/A	#N/A
SUT	0.428236	SUT441	#N/A	#N/A	#N/A	0.428236	#N/A	#N/A
SUT	-0.228722	SUT451	#N/A	#N/A	#N/A	-0.228722	#N/A	#N/A
SUT	-3.03276	SUT456/029	#N/A	#N/A	#N/A	-3.03276	#N/A	#N/A
SUT	-1.25322	SUT457	#N/A	#N/A	#N/A	-1.25322	#N/A	#N/A
SUT	-2.1445	SUT463	#N/A	#N/A	#N/A	-2.1445	#N/A	#N/A
SUT	0.371528	SUT465	#N/A	#N/A	#N/A	0.371528	#N/A	#N/A
SUT	0.199053	SUT467	#N/A	#N/A	#N/A	0.199053	#N/A	#N/A
SUT	-0.0651127	SUT469	#N/A	#N/A	#N/A	-0.0651127	#N/A	#N/A
SUT	-1.08976	SUT471	#N/A	#N/A	#N/A	-1.08976	#N/A	#N/A
SUT	0.0866541	SUT473/CUT502	#N/A	#N/A	#N/A	0.0866541	#N/A	#N/A
SUT	0.40077	SUT477	#N/A	#N/A	#N/A	0.40077	#N/A	#N/A
SUT	0.413601	SUT479	#N/A	#N/A	#N/A	0.413601	#N/A	#N/A
SUT	-2.83604	SUT480	#N/A	#N/A	#N/A	-2.83604	#N/A	#N/A
SUT	0.486455	SUT492	#N/A	#N/A	#N/A	0.486455	#N/A	#N/A
SUT	-0.784035	SUT493	#N/A	#N/A	#N/A	-0.784035	#N/A	#N/A
SUT	-0.935017	SUT496	#N/A	#N/A	#N/A	-0.935017	#N/A	#N/A
SUT	-0.820673	SUT500	#N/A	#N/A	#N/A	-0.820673	#N/A	#N/A
SUT	-0.213055	SUT501	#N/A	#N/A	#N/A	-0.213055	#N/A	#N/A
SUT	-2.42442	SUT509	#N/A	#N/A	#N/A	-2.42442	#N/A	#N/A
SUT	0.258013	SUT515	#N/A	#N/A	#N/A	0.258013	#N/A	#N/A
SUT	0.677228	SUT518	#N/A	#N/A	#N/A	0.677228	#N/A	#N/A
SUT	0.408028	SUT526	#N/A	#N/A	#N/A	0.408028	#N/A	#N/A
SUT	0.173928	SUT532	#N/A	#N/A	#N/A	0.173928	#N/A	#N/A
SUT	-0.40333	SUT539	#N/A	#N/A	#N/A	-0.40333	#N/A	#N/A
SUT	-0.118777	SUT540	#N/A	#N/A	#N/A	-0.118777	#N/A	#N/A
SUT	-1.70634	SUT543/115	#N/A	#N/A	#N/A	-1.70634	#N/A	#N/A
SUT	-0.327312	SUT546/118	#N/A	#N/A	#N/A	-0.327312	#N/A	#N/A
SUT	-0.0930575	SUT553	#N/A	#N/A	#N/A	-0.0930575	#N/A	#N/A
SUT	-0.00276301	SUT558	#N/A	#N/A	#N/A	-0.00276301	#N/A	#N/A
SUT	-0.00827398	SUT570	#N/A	#N/A	#N/A	-0.00827398	#N/A	#N/A
SUT	0.580773	SUT571	#N/A	#N/A	#N/A	0.580773	#N/A	#N/A
SUT	-0.447792	SUT581	#N/A	#N/A	#N/A	-0.447792	#N/A	#N/A
SUT	-0.88924	SUT591	#N/A	#N/A	#N/A	-0.88924	#N/A	#N/A
SUT	-1.25678	SUT593	#N/A	#N/A	#N/A	-1.25678	#N/A	#N/A
SUT	-1.0106	SUT602/176	#N/A	#N/A	#N/A	-1.0106	#N/A	#N/A
SUT	0.57194	SUT616	#N/A	#N/A	#N/A	0.57194	#N/A	#N/A
SUT	-4.05817	SUT617	#N/A	#N/A	#N/A	-4.05817	#N/A	#N/A
SUT	1.29478	SUT643	#N/A	#N/A	#N/A	1.29478	#N/A	#N/A
SUT	-2.03214	SUT718	#N/A	#N/A	#N/A	-2.03214	#N/A	#N/A
SUT	-0.0127642	SUT722	#N/A	#N/A	#N/A	-0.0127642	#N/A	#N/A
SUT	-0.0322849	SUT725	#N/A	#N/A	#N/A	-0.0322849	#N/A	#N/A
SUT	0.0818451	SUT729/CUT773	#N/A	#N/A	#N/A	0.0818451	#N/A	#N/A
SUT	-0.0551334	SUT733	#N/A	#N/A	#N/A	-0.0551334	#N/A	#N/A
SUT	-2.74889	SUT737/313	#N/A	#N/A	#N/A	-2.74889	#N/A	#N/A
SUT	-0.147953	SUT764	#N/A	#N/A	#N/A	-0.147953	#N/A	#N/A
SUT	-1.02353	SUT770	#N/A	#N/A	#N/A	-1.02353	#N/A	#N/A
SUT	-0.291678	SUT796	#N/A	#N/A	#N/A	-0.291678	#N/A	#N/A
SUT	0.0256864	SUT798/387	#N/A	#N/A	#N/A	0.0256864	#N/A	#N/A
SUT	-1.44857	SUT824	#N/A	#N/A	#N/A	-1.44857	#N/A	#N/A
SUT	0.186073	SUT827	#N/A	#N/A	#N/A	0.186073	#N/A	#N/A
SUT	-0.199752	SUT830	#N/A	#N/A	#N/A	-0.199752	#N/A	#N/A
SUT	-0.200596	SUT834	#N/A	#N/A	#N/A	-0.200596	#N/A	#N/A
SUT	0.228155	SUT842/425	#N/A	#N/A	#N/A	0.228155	#N/A	#N/A
SUT	-0.130183	SUT847	#N/A	#N/A	#N/A	-0.130183	#N/A	#N/A
tRNA	-3.40725	tA(AGC)D	#N/A	#N/A	#N/A	#N/A	-3.40725	#N/A
tRNA	-0.437172	tA(AGC)F	#N/A	#N/A	#N/A	#N/A	-0.437172	#N/A
tRNA	-1.14892	tA(AGC)G	#N/A	#N/A	#N/A	#N/A	-1.14892	#N/A
tRNA	-0.273846	tA(AGC)H	#N/A	#N/A	#N/A	#N/A	-0.273846	#N/A
tRNA	-0.363507	tA(AGC)J	#N/A	#N/A	#N/A	#N/A	-0.363507	#N/A
tRNA	-0.904761	tA(AGC)K1	#N/A	#N/A	#N/A	#N/A	-0.904761	#N/A
tRNA	0.170697	tA(AGC)K2	#N/A	#N/A	#N/A	#N/A	0.170697	#N/A
tRNA	-0.486583	tA(AGC)L	#N/A	#N/A	#N/A	#N/A	-0.486583	#N/A
tRNA	-0.0200229	tA(AGC)M1	#N/A	#N/A	#N/A	#N/A	-0.0200229	#N/A
tRNA	-2.82494	tA(AGC)M2	#N/A	#N/A	#N/A	#N/A	-2.82494	#N/A
tRNA	-1.13165	tA(AGC)P	#N/A	#N/A	#N/A	#N/A	-1.13165	#N/A
tRNA	2.48757	tA(UGC)A	#N/A	#N/A	#N/A	#N/A	2.48757	#N/A
tRNA	-0.851383	tA(UGC)E	#N/A	#N/A	#N/A	#N/A	-0.851383	#N/A
tRNA	0.194552	tA(UGC)G	#N/A	#N/A	#N/A	#N/A	0.194552	#N/A
tRNA	-3.98157	tA(UGC)L	#N/A	#N/A	#N/A	#N/A	-3.98157	#N/A
tRNA	-1.68782	tA(UGC)O	#N/A	#N/A	#N/A	#N/A	-1.68782	#N/A
tRNA	-0.290119	tC(GCA)B	#N/A	#N/A	#N/A	#N/A	-0.290119	#N/A
tRNA	0.876706	tC(GCA)G	#N/A	#N/A	#N/A	#N/A	0.876706	#N/A
tRNA	-0.48583	tC(GCA)P1	#N/A	#N/A	#N/A	#N/A	-0.48583	#N/A
tRNA	0.324249	tC(GCA)P2	#N/A	#N/A	#N/A	#N/A	0.324249	#N/A
tRNA	0.339337	tD(GUC)B	#N/A	#N/A	#N/A	#N/A	0.339337	#N/A
tRNA	-1.03241	tD(GUC)D	#N/A	#N/A	#N/A	#N/A	-1.03241	#N/A
tRNA	-0.311827	tD(GUC)G1	#N/A	#N/A	#N/A	#N/A	-0.311827	#N/A
tRNA	-0.0600116	tD(GUC)G2	#N/A	#N/A	#N/A	#N/A	-0.0600116	#N/A
tRNA	0.832806	tD(GUC)I1	#N/A	#N/A	#N/A	#N/A	0.832806	#N/A
tRNA	1.33793	tD(GUC)I2	#N/A	#N/A	#N/A	#N/A	1.33793	#N/A
tRNA	-3.27658	tD(GUC)J1	#N/A	#N/A	#N/A	#N/A	-3.27658	#N/A
tRNA	-0.166675	tD(GUC)J2	#N/A	#N/A	#N/A	#N/A	-0.166675	#N/A
tRNA	0.0433178	tD(GUC)J3	#N/A	#N/A	#N/A	#N/A	0.0433178	#N/A
tRNA	-0.171851	tD(GUC)J4	#N/A	#N/A	#N/A	#N/A	-0.171851	#N/A
tRNA	0.46624	tD(GUC)K	#N/A	#N/A	#N/A	#N/A	0.46624	#N/A
tRNA	0.459914	tD(GUC)L1	#N/A	#N/A	#N/A	#N/A	0.459914	#N/A
tRNA	0.0911055	tD(GUC)L2	#N/A	#N/A	#N/A	#N/A	0.0911055	#N/A
tRNA	-2.74602	tD(GUC)M	#N/A	#N/A	#N/A	#N/A	-2.74602	#N/A
tRNA	-0.254796	tD(GUC)N	#N/A	#N/A	#N/A	#N/A	-0.254796	#N/A
tRNA	0.488812	tD(GUC)O	#N/A	#N/A	#N/A	#N/A	0.488812	#N/A
tRNA	1.54591	tE(CUC)D	#N/A	#N/A	#N/A	#N/A	1.54591	#N/A
tRNA	-1.81329	tE(CUC)I	#N/A	#N/A	#N/A	#N/A	-1.81329	#N/A
tRNA	0.237012	tE(UUC)B	#N/A	#N/A	#N/A	#N/A	0.237012	#N/A
tRNA	-1.67312	tE(UUC)C	#N/A	#N/A	#N/A	#N/A	-1.67312	#N/A
tRNA	0.498236	tE(UUC)E1	#N/A	#N/A	#N/A	#N/A	0.498236	#N/A
tRNA	0.439898	tE(UUC)E2	#N/A	#N/A	#N/A	#N/A	0.439898	#N/A
tRNA	-1.25584	tE(UUC)E3	#N/A	#N/A	#N/A	#N/A	-1.25584	#N/A
tRNA	0.122629	tE(UUC)G2	#N/A	#N/A	#N/A	#N/A	0.122629	#N/A
tRNA	0.249658	tE(UUC)G3	#N/A	#N/A	#N/A	#N/A	0.249658	#N/A
tRNA	0.818502	tE(UUC)I	#N/A	#N/A	#N/A	#N/A	0.818502	#N/A
tRNA	0.21411	tE(UUC)J	#N/A	#N/A	#N/A	#N/A	0.21411	#N/A
tRNA	0.894333	tE(UUC)K	#N/A	#N/A	#N/A	#N/A	0.894333	#N/A
tRNA	0.287313	tE(UUC)K SOE1	#N/A	#N/A	#N/A	#N/A	0.287313	#N/A
tRNA	0.115555	tE(UUC)L	#N/A	#N/A	#N/A	#N/A	0.115555	#N/A
tRNA	0.629613	tE(UUC)M	#N/A	#N/A	#N/A	#N/A	0.629613	#N/A
tRNA	-2.58159	tE(UUC)P	#N/A	#N/A	#N/A	#N/A	-2.58159	#N/A
tRNA	-3.6002	tF(GAA)B	#N/A	#N/A	#N/A	#N/A	-3.6002	#N/A
tRNA	0.532168	tF(GAA)D	#N/A	#N/A	#N/A	#N/A	0.532168	#N/A
tRNA	0.102877	tF(GAA)F	#N/A	#N/A	#N/A	#N/A	0.102877	#N/A
tRNA	-0.0458984	tF(GAA)G	#N/A	#N/A	#N/A	#N/A	-0.0458984	#N/A
tRNA	-0.0107125	tF(GAA)H1	#N/A	#N/A	#N/A	#N/A	-0.0107125	#N/A
tRNA	-0.525695	tF(GAA)H2	#N/A	#N/A	#N/A	#N/A	-0.525695	#N/A
tRNA	-0.676887	tF(GAA)M	#N/A	#N/A	#N/A	#N/A	-0.676887	#N/A
tRNA	0.300988	tF(GAA)N	#N/A	#N/A	#N/A	#N/A	0.300988	#N/A
tRNA	-0.0228228	tF(GAA)P1	#N/A	#N/A	#N/A	#N/A	-0.0228228	#N/A
tRNA	0.183099	tF(GAA)P2	#N/A	#N/A	#N/A	#N/A	0.183099	#N/A
tRNA	0.485725	tG(CCC)D SUF3	#N/A	#N/A	#N/A	#N/A	0.485725	#N/A
tRNA	0.300988	tG(CCC)O SUF5	#N/A	#N/A	#N/A	#N/A	0.300988	#N/A
tRNA	-0.443582	tG(GCC)B	#N/A	#N/A	#N/A	#N/A	-0.443582	#N/A
tRNA	-3.12981	tG(GCC)C SUF16	#N/A	#N/A	#N/A	#N/A	-3.12981	#N/A
tRNA	-2.71035	tG(GCC)D1	#N/A	#N/A	#N/A	#N/A	-2.71035	#N/A
tRNA	0.389187	tG(GCC)D2	#N/A	#N/A	#N/A	#N/A	0.389187	#N/A
tRNA	0.307084	tG(GCC)E	#N/A	#N/A	#N/A	#N/A	0.307084	#N/A
tRNA	0.342142	tG(GCC)F1 SUF20	#N/A	#N/A	#N/A	#N/A	0.342142	#N/A
tRNA	-4.17562	tG(GCC)F2	#N/A	#N/A	#N/A	#N/A	-4.17562	#N/A
tRNA	0.673332	tG(GCC)G1	#N/A	#N/A	#N/A	#N/A	0.673332	#N/A
tRNA	-0.67197	tG(GCC)G2	#N/A	#N/A	#N/A	#N/A	-0.67197	#N/A
tRNA	-2.2657	tG(GCC)J1	#N/A	#N/A	#N/A	#N/A	-2.2657	#N/A
tRNA	-0.138643	tG(GCC)J2	#N/A	#N/A	#N/A	#N/A	-0.138643	#N/A
tRNA	-0.0979025	tG(GCC)M	#N/A	#N/A	#N/A	#N/A	-0.0979025	#N/A
tRNA	0.0840486	tG(GCC)O1	#N/A	#N/A	#N/A	#N/A	0.0840486	#N/A
tRNA	0.590508	tG(GCC)O2 SUF17	#N/A	#N/A	#N/A	#N/A	0.590508	#N/A
tRNA	0.247534	tG(GCC)P1	#N/A	#N/A	#N/A	#N/A	0.247534	#N/A
tRNA	-0.640762	tG(GCC)P2	#N/A	#N/A	#N/A	#N/A	-0.640762	#N/A
tRNA	0.0964536	tG(UCC)G SUF4	#N/A	#N/A	#N/A	#N/A	0.0964536	#N/A
tRNA	0.191767	tG(UCC)N SUF6	#N/A	#N/A	#N/A	#N/A	0.191767	#N/A
tRNA	0.202919	tG(UCC)O SUF1	#N/A	#N/A	#N/A	#N/A	0.202919	#N/A
tRNA	0.567618	tH(GUG)E1	#N/A	#N/A	#N/A	#N/A	0.567618	#N/A
tRNA	-2.88879	tH(GUG)E2	#N/A	#N/A	#N/A	#N/A	-2.88879	#N/A
tRNA	0.180408	tH(GUG)G1	#N/A	#N/A	#N/A	#N/A	0.180408	#N/A
tRNA	0.853717	tH(GUG)G2	#N/A	#N/A	#N/A	#N/A	0.853717	#N/A
tRNA	0.372196	tH(GUG)H	#N/A	#N/A	#N/A	#N/A	0.372196	#N/A
tRNA	-0.151363	tH(GUG)K	#N/A	#N/A	#N/A	#N/A	-0.151363	#N/A
tRNA	0.344799	tH(GUG)M	#N/A	#N/A	#N/A	#N/A	0.344799	#N/A
tRNA	-0.254208	tI(AAU)B	#N/A	#N/A	#N/A	#N/A	-0.254208	#N/A
tRNA	0.396222	tI(AAU)D	#N/A	#N/A	#N/A	#N/A	0.396222	#N/A
tRNA	0.0954508	tI(AAU)E1	#N/A	#N/A	#N/A	#N/A	0.0954508	#N/A
tRNA	-5.09154	tI(AAU)E2	#N/A	#N/A	#N/A	#N/A	-5.09154	#N/A
tRNA	0.298316	tI(AAU)G	#N/A	#N/A	#N/A	#N/A	0.298316	#N/A
tRNA	-1.03544	tI(AAU)I1	#N/A	#N/A	#N/A	#N/A	-1.03544	#N/A
tRNA	-0.656089	tI(AAU)I2	#N/A	#N/A	#N/A	#N/A	-0.656089	#N/A
tRNA	-2.15319	tI(AAU)L1	#N/A	#N/A	#N/A	#N/A	-2.15319	#N/A
tRNA	-0.169769	tI(AAU)L2	#N/A	#N/A	#N/A	#N/A	-0.169769	#N/A
tRNA	-0.955034	tI(AAU)N1	#N/A	#N/A	#N/A	#N/A	-0.955034	#N/A
tRNA	0.326221	tI(AAU)N2	#N/A	#N/A	#N/A	#N/A	0.326221	#N/A
tRNA	0.481174	tI(AAU)P1	#N/A	#N/A	#N/A	#N/A	0.481174	#N/A
tRNA	0.0557715	tI(AAU)P2	#N/A	#N/A	#N/A	#N/A	0.0557715	#N/A
tRNA	-0.595872	tI(UAU)D	#N/A	#N/A	#N/A	#N/A	-0.595872	#N/A
tRNA	-0.411547	tI(UAU)L	#N/A	#N/A	#N/A	#N/A	-0.411547	#N/A
tRNA	-3.0796	tK(CUU)C	#N/A	#N/A	#N/A	#N/A	-3.0796	#N/A
tRNA	0.219805	tK(CUU)D1	#N/A	#N/A	#N/A	#N/A	0.219805	#N/A
tRNA	0.355336	tK(CUU)D2	#N/A	#N/A	#N/A	#N/A	0.355336	#N/A
tRNA	0.0458923	tK(CUU)E1	#N/A	#N/A	#N/A	#N/A	0.0458923	#N/A
tRNA	-1.64903	tK(CUU)E2	#N/A	#N/A	#N/A	#N/A	-1.64903	#N/A
tRNA	-0.429638	tK(CUU)F	#N/A	#N/A	#N/A	#N/A	-0.429638	#N/A
tRNA	-2.54977	tK(CUU)G1	#N/A	#N/A	#N/A	#N/A	-2.54977	#N/A
tRNA	0.0225302	tK(CUU)G2	#N/A	#N/A	#N/A	#N/A	0.0225302	#N/A
tRNA	-4.98862	tK(CUU)G3	#N/A	#N/A	#N/A	#N/A	-4.98862	#N/A
tRNA	-0.509209	tK(CUU)I	#N/A	#N/A	#N/A	#N/A	-0.509209	#N/A
tRNA	0.323339	tK(CUU)J	#N/A	#N/A	#N/A	#N/A	0.323339	#N/A
tRNA	-0.393891	tK(CUU)K	#N/A	#N/A	#N/A	#N/A	-0.393891	#N/A
tRNA	-0.634916	tK(CUU)M	#N/A	#N/A	#N/A	#N/A	-0.634916	#N/A
tRNA	0.49919	tK(CUU)P	#N/A	#N/A	#N/A	#N/A	0.49919	#N/A
tRNA	-0.997301	tK(UUU)D	#N/A	#N/A	#N/A	#N/A	-0.997301	#N/A
tRNA	-1.94221	tK(UUU)G1	#N/A	#N/A	#N/A	#N/A	-1.94221	#N/A
tRNA	-0.751144	tK(UUU)G2	#N/A	#N/A	#N/A	#N/A	-0.751144	#N/A
tRNA	-0.412911	tK(UUU)K	#N/A	#N/A	#N/A	#N/A	-0.412911	#N/A
tRNA	0.592033	tK(UUU)L	#N/A	#N/A	#N/A	#N/A	0.592033	#N/A
tRNA	-1.60785	tK(UUU)O	#N/A	#N/A	#N/A	#N/A	-1.60785	#N/A
tRNA	-0.4359	tK(UUU)P	#N/A	#N/A	#N/A	#N/A	-0.4359	#N/A
tRNA	0.114361	tL(CAA)A SUP56	#N/A	#N/A	#N/A	#N/A	0.114361	#N/A
tRNA	-0.593125	tL(CAA)C SUP53	#N/A	#N/A	#N/A	#N/A	-0.593125	#N/A
tRNA	0.310382	tL(CAA)D	#N/A	#N/A	#N/A	#N/A	0.310382	#N/A
tRNA	0.272765	tL(CAA)G1	#N/A	#N/A	#N/A	#N/A	0.272765	#N/A
tRNA	0.653897	tL(CAA)G2 SUP54	#N/A	#N/A	#N/A	#N/A	0.653897	#N/A
tRNA	0.129025	tL(CAA)G3	#N/A	#N/A	#N/A	#N/A	0.129025	#N/A
tRNA	0.398337	tL(CAA)K	#N/A	#N/A	#N/A	#N/A	0.398337	#N/A
tRNA	-2.37306	tL(CAA)L	#N/A	#N/A	#N/A	#N/A	-2.37306	#N/A
tRNA	0.261246	tL(CAA)M	#N/A	#N/A	#N/A	#N/A	0.261246	#N/A
tRNA	0.231679	tL(CAA)N	#N/A	#N/A	#N/A	#N/A	0.231679	#N/A
tRNA	0.896889	tL(GAG)G	#N/A	#N/A	#N/A	#N/A	0.896889	#N/A
tRNA	0.600947	tL(UAA)B1	#N/A	#N/A	#N/A	#N/A	0.600947	#N/A
tRNA	0.283484	tL(UAA)B2	#N/A	#N/A	#N/A	#N/A	0.283484	#N/A
tRNA	0.404825	tL(UAA)D	#N/A	#N/A	#N/A	#N/A	0.404825	#N/A
tRNA	0.572692	tL(UAA)J SUP51	#N/A	#N/A	#N/A	#N/A	0.572692	#N/A
tRNA	0.254406	tL(UAA)K	#N/A	#N/A	#N/A	#N/A	0.254406	#N/A
tRNA	-0.22262	tL(UAA)L	#N/A	#N/A	#N/A	#N/A	-0.22262	#N/A
tRNA	0.0383792	tL(UAA)N	#N/A	#N/A	#N/A	#N/A	0.0383792	#N/A
tRNA	-0.542559	tL(UAG)J	#N/A	#N/A	#N/A	#N/A	-0.542559	#N/A
tRNA	-0.0685965	tL(UAG)L1	#N/A	#N/A	#N/A	#N/A	-0.0685965	#N/A
tRNA	-0.579788	tL(UAG)L2	#N/A	#N/A	#N/A	#N/A	-0.579788	#N/A
tRNA	-0.976223	tM(CAU)C	#N/A	#N/A	#N/A	#N/A	-0.976223	#N/A
tRNA	-1.45388	tN(GUU)C	#N/A	#N/A	#N/A	#N/A	-1.45388	#N/A
tRNA	0.503982	tN(GUU)F	#N/A	#N/A	#N/A	#N/A	0.503982	#N/A
tRNA	0.432403	tN(GUU)G	#N/A	#N/A	#N/A	#N/A	0.432403	#N/A
tRNA	-1.65425	tN(GUU)K	#N/A	#N/A	#N/A	#N/A	-1.65425	#N/A
tRNA	0.701813	tN(GUU)L	#N/A	#N/A	#N/A	#N/A	0.701813	#N/A
tRNA	-1.54379	tN(GUU)N1	#N/A	#N/A	#N/A	#N/A	-1.54379	#N/A
tRNA	0.236789	tN(GUU)N2	#N/A	#N/A	#N/A	#N/A	0.236789	#N/A
tRNA	0.452889	tN(GUU)O1	#N/A	#N/A	#N/A	#N/A	0.452889	#N/A
tRNA	0.318479	tN(GUU)O2	#N/A	#N/A	#N/A	#N/A	0.318479	#N/A
tRNA	-1.51007	tN(GUU)P	#N/A	#N/A	#N/A	#N/A	-1.51007	#N/A
tRNA	-0.461193	tP(AGG)C SUF2	#N/A	#N/A	#N/A	#N/A	-0.461193	#N/A
tRNA	-1.77766	tP(AGG)N SUF10	#N/A	#N/A	#N/A	#N/A	-1.77766	#N/A
tRNA	-1.96412	tP(UGG)A TRN1	#N/A	#N/A	#N/A	#N/A	-1.96412	#N/A
tRNA	1.26372	tP(UGG)F SUF9	#N/A	#N/A	#N/A	#N/A	1.26372	#N/A
tRNA	0.140964	tP(UGG)H SUF8	#N/A	#N/A	#N/A	#N/A	0.140964	#N/A
tRNA	-1.99984	tP(UGG)L	#N/A	#N/A	#N/A	#N/A	-1.99984	#N/A
tRNA	0.00719881	tP(UGG)M SUF7	#N/A	#N/A	#N/A	#N/A	0.00719881	#N/A
tRNA	-0.713227	tP(UGG)N1	#N/A	#N/A	#N/A	#N/A	-0.713227	#N/A
tRNA	0.122541	tP(UGG)N2	#N/A	#N/A	#N/A	#N/A	0.122541	#N/A
tRNA	0.241257	tP(UGG)O1	#N/A	#N/A	#N/A	#N/A	0.241257	#N/A
tRNA	0.293687	tP(UGG)O2 SUF11	#N/A	#N/A	#N/A	#N/A	0.293687	#N/A
tRNA	-1.20455	tP(UGG)O3	#N/A	#N/A	#N/A	#N/A	-1.20455	#N/A
tRNA	0.900052	tQ(CUG)M CDC65	#N/A	#N/A	#N/A	#N/A	0.900052	#N/A
tRNA	0.235426	tQ(UUG)B	#N/A	#N/A	#N/A	#N/A	0.235426	#N/A
tRNA	0.266478	tQ(UUG)C	#N/A	#N/A	#N/A	#N/A	0.266478	#N/A
tRNA	-0.582585	tQ(UUG)D1	#N/A	#N/A	#N/A	#N/A	-0.582585	#N/A
tRNA	-1.81859	tQ(UUG)D2	#N/A	#N/A	#N/A	#N/A	-1.81859	#N/A
tRNA	1.31777	tQ(UUG)D3	#N/A	#N/A	#N/A	#N/A	1.31777	#N/A
tRNA	0.504642	tQ(UUG)E1	#N/A	#N/A	#N/A	#N/A	0.504642	#N/A
tRNA	1.27512	tQ(UUG)E2	#N/A	#N/A	#N/A	#N/A	1.27512	#N/A
tRNA	0.395202	tQ(UUG)H	#N/A	#N/A	#N/A	#N/A	0.395202	#N/A
tRNA	-1.45666	tQ(UUG)L	#N/A	#N/A	#N/A	#N/A	-1.45666	#N/A
tRNA	0.142862	tR(ACG)D	#N/A	#N/A	#N/A	#N/A	0.142862	#N/A
tRNA	0.32374	tR(ACG)E	#N/A	#N/A	#N/A	#N/A	0.32374	#N/A
tRNA	0.623314	tR(ACG)J	#N/A	#N/A	#N/A	#N/A	0.623314	#N/A
tRNA	0.0387093	tR(ACG)K	#N/A	#N/A	#N/A	#N/A	0.0387093	#N/A
tRNA	-2.08165	tR(ACG)L	#N/A	#N/A	#N/A	#N/A	-2.08165	#N/A
tRNA	-0.457891	tR(ACG)O	#N/A	#N/A	#N/A	#N/A	-0.457891	#N/A
tRNA	-3.00927	tR(CCG)L TRR4	#N/A	#N/A	#N/A	#N/A	-3.00927	#N/A
tRNA	-7.80006	tR(CCU)J HSX1	#N/A	#N/A	#N/A	#N/A	-7.80006	#N/A
tRNA	-1.99686	tR(UCU)B	#N/A	#N/A	#N/A	#N/A	-1.99686	#N/A
tRNA	-1.39543	tR(UCU)D	#N/A	#N/A	#N/A	#N/A	-1.39543	#N/A
tRNA	-5.02977	tR(UCU)E	#N/A	#N/A	#N/A	#N/A	-5.02977	#N/A
tRNA	-2.19383	tR(UCU)G1	#N/A	#N/A	#N/A	#N/A	-2.19383	#N/A
tRNA	0.248521	tR(UCU)G2	#N/A	#N/A	#N/A	#N/A	0.248521	#N/A
tRNA	0.219776	tR(UCU)G3	#N/A	#N/A	#N/A	#N/A	0.219776	#N/A
tRNA	0.526065	tR(UCU)J1	#N/A	#N/A	#N/A	#N/A	0.526065	#N/A
tRNA	0.080219	tR(UCU)J2	#N/A	#N/A	#N/A	#N/A	0.080219	#N/A
tRNA	-0.195593	tR(UCU)K	#N/A	#N/A	#N/A	#N/A	-0.195593	#N/A
tRNA	0.587464	tR(UCU)M1	#N/A	#N/A	#N/A	#N/A	0.587464	#N/A
tRNA	0.492708	tR(UCU)M2	#N/A	#N/A	#N/A	#N/A	0.492708	#N/A
tRNA	-2.58965	tS(AGA)A	#N/A	#N/A	#N/A	#N/A	-2.58965	#N/A
tRNA	-2.27236	tS(AGA)B	#N/A	#N/A	#N/A	#N/A	-2.27236	#N/A
tRNA	-0.17291	tS(AGA)D1	#N/A	#N/A	#N/A	#N/A	-0.17291	#N/A
tRNA	-0.793361	tS(AGA)D2	#N/A	#N/A	#N/A	#N/A	-0.793361	#N/A
tRNA	-0.196728	tS(AGA)D3	#N/A	#N/A	#N/A	#N/A	-0.196728	#N/A
tRNA	0.149966	tS(AGA)E	#N/A	#N/A	#N/A	#N/A	0.149966	#N/A
tRNA	-0.6437	tS(AGA)G	#N/A	#N/A	#N/A	#N/A	-0.6437	#N/A
tRNA	-0.0485407	tS(AGA)H	#N/A	#N/A	#N/A	#N/A	-0.0485407	#N/A
tRNA	-2.49603	tS(AGA)J	#N/A	#N/A	#N/A	#N/A	-2.49603	#N/A
tRNA	0.285363	tS(AGA)L	#N/A	#N/A	#N/A	#N/A	0.285363	#N/A
tRNA	-1.87809	tS(AGA)M	#N/A	#N/A	#N/A	#N/A	-1.87809	#N/A
tRNA	-0.109847	tS(CGA)C SUP61	#N/A	#N/A	#N/A	#N/A	-0.109847	#N/A
tRNA	0.771178	tS(GCU)F	#N/A	#N/A	#N/A	#N/A	0.771178	#N/A
tRNA	-0.906982	tS(GCU)L	#N/A	#N/A	#N/A	#N/A	-0.906982	#N/A
tRNA	-0.0128339	tS(GCU)O	#N/A	#N/A	#N/A	#N/A	-0.0128339	#N/A
tRNA	0.463784	tS(UGA)I SUP17	#N/A	#N/A	#N/A	#N/A	0.463784	#N/A
tRNA	-0.326334	tS(UGA)P SUP16	#N/A	#N/A	#N/A	#N/A	-0.326334	#N/A
tRNA	0.420456	tT(AGU)B	#N/A	#N/A	#N/A	#N/A	0.420456	#N/A
tRNA	-0.0725225	tT(AGU)C	#N/A	#N/A	#N/A	#N/A	-0.0725225	#N/A
tRNA	-3.45341	tT(AGU)D	#N/A	#N/A	#N/A	#N/A	-3.45341	#N/A
tRNA	-3.39253	tT(AGU)H	#N/A	#N/A	#N/A	#N/A	-3.39253	#N/A
tRNA	-0.559662	tT(AGU)I1	#N/A	#N/A	#N/A	#N/A	-0.559662	#N/A
tRNA	0.0143472	tT(AGU)I2	#N/A	#N/A	#N/A	#N/A	0.0143472	#N/A
tRNA	-1.42716	tT(AGU)J	#N/A	#N/A	#N/A	#N/A	-1.42716	#N/A
tRNA	-0.607359	tT(AGU)N1	#N/A	#N/A	#N/A	#N/A	-0.607359	#N/A
tRNA	-1.70264	tT(AGU)N2	#N/A	#N/A	#N/A	#N/A	-1.70264	#N/A
tRNA	0.0177907	tT(AGU)O1	#N/A	#N/A	#N/A	#N/A	0.0177907	#N/A
tRNA	-2.72885	tT(AGU)O2	#N/A	#N/A	#N/A	#N/A	-2.72885	#N/A
tRNA	-2.1161	tT(CGU)K TRT2	#N/A	#N/A	#N/A	#N/A	-2.1161	#N/A
tRNA	1.24183	tT(UGU)G1	#N/A	#N/A	#N/A	#N/A	1.24183	#N/A
tRNA	0.0700997	tT(UGU)G2	#N/A	#N/A	#N/A	#N/A	0.0700997	#N/A
tRNA	-0.0137067	tT(UGU)H	#N/A	#N/A	#N/A	#N/A	-0.0137067	#N/A
tRNA	0.29893	tT(UGU)P	#N/A	#N/A	#N/A	#N/A	0.29893	#N/A
tRNA	-0.0145205	tV(AAC)E1	#N/A	#N/A	#N/A	#N/A	-0.0145205	#N/A
tRNA	-0.737	tV(AAC)E2	#N/A	#N/A	#N/A	#N/A	-0.737	#N/A
tRNA	-3.8992	tV(AAC)G1	#N/A	#N/A	#N/A	#N/A	-3.8992	#N/A
tRNA	0.623036	tV(AAC)G2	#N/A	#N/A	#N/A	#N/A	0.623036	#N/A
tRNA	-0.0642113	tV(AAC)G3	#N/A	#N/A	#N/A	#N/A	-0.0642113	#N/A
tRNA	0.313213	tV(AAC)H	#N/A	#N/A	#N/A	#N/A	0.313213	#N/A
tRNA	-0.0875415	tV(AAC)J	#N/A	#N/A	#N/A	#N/A	-0.0875415	#N/A
tRNA	-2.07073	tV(AAC)K1	#N/A	#N/A	#N/A	#N/A	-2.07073	#N/A
tRNA	0.373056	tV(AAC)K2	#N/A	#N/A	#N/A	#N/A	0.373056	#N/A
tRNA	-1.24947	tV(AAC)L	#N/A	#N/A	#N/A	#N/A	-1.24947	#N/A
tRNA	0.454858	tV(AAC)M1	#N/A	#N/A	#N/A	#N/A	0.454858	#N/A
tRNA	-1.52234	tV(AAC)M2	#N/A	#N/A	#N/A	#N/A	-1.52234	#N/A
tRNA	-1.62638	tV(AAC)M3	#N/A	#N/A	#N/A	#N/A	-1.62638	#N/A
tRNA	-3.90205	tV(AAC)O	#N/A	#N/A	#N/A	#N/A	-3.90205	#N/A
tRNA	-6.26547	tV(CAC)D	#N/A	#N/A	#N/A	#N/A	-6.26547	#N/A
tRNA	-1.50575	tV(CAC)H	#N/A	#N/A	#N/A	#N/A	-1.50575	#N/A
tRNA	-0.299429	tV(UAC)B	#N/A	#N/A	#N/A	#N/A	-0.299429	#N/A
tRNA	-3.50211	tV(UAC)D	#N/A	#N/A	#N/A	#N/A	-3.50211	#N/A
tRNA	-0.268099	tW(CCA)G1	#N/A	#N/A	#N/A	#N/A	-0.268099	#N/A
tRNA	-0.385809	tW(CCA)G2	#N/A	#N/A	#N/A	#N/A	-0.385809	#N/A
tRNA	-0.273036	tW(CCA)J	#N/A	#N/A	#N/A	#N/A	-0.273036	#N/A
tRNA	0.0436568	tW(CCA)K	#N/A	#N/A	#N/A	#N/A	0.0436568	#N/A
tRNA	-2.03859	tW(CCA)M	#N/A	#N/A	#N/A	#N/A	-2.03859	#N/A
tRNA	-4.74602	tW(CCA)P	#N/A	#N/A	#N/A	#N/A	-4.74602	#N/A
tRNA	-1.52791	tX(XXX)D	#N/A	#N/A	#N/A	#N/A	-1.52791	#N/A
tRNA	0.226551	tY(GUA)D SUP2	#N/A	#N/A	#N/A	#N/A	0.226551	#N/A
tRNA	-0.510456	tY(GUA)F1 SUP11	#N/A	#N/A	#N/A	#N/A	-0.510456	#N/A
tRNA	-0.973577	tY(GUA)F2 SUP6	#N/A	#N/A	#N/A	#N/A	-0.973577	#N/A
tRNA	0.0702869	tY(GUA)J1 SUP7	#N/A	#N/A	#N/A	#N/A	0.0702869	#N/A
tRNA	0.636194	tY(GUA)J2 SUP4	#N/A	#N/A	#N/A	#N/A	0.636194	#N/A
tRNA	-0.0795295	tY(GUA)M1 SUP5	#N/A	#N/A	#N/A	#N/A	-0.0795295	#N/A
tRNA	-0.24498	tY(GUA)M2 SUP8	#N/A	#N/A	#N/A	#N/A	-0.24498	#N/A
tRNA	-0.141624	tY(GUA)O SUP3	#N/A	#N/A	#N/A	#N/A	-0.141624	#N/A
snRNA	-1.5488	U1 snRNA SNR19	#N/A	#N/A	#N/A	#N/A	#N/A	-1.5488
snRNA	-3.82196	U2 snRNA snR20 LSR1	#N/A	#N/A	#N/A	#N/A	#N/A	-3.82196
snRNA	-2.79584	U4 snRNA SNR14	#N/A	#N/A	#N/A	#N/A	#N/A	-2.79584
snRNA	-0.165524	U5 snRNA SNR7	#N/A	#N/A	#N/A	#N/A	#N/A	-0.165524
snRNA	-1.54828	U6 snRNA SNR6	#N/A	#N/A	#N/A	#N/A	#N/A	-1.54828

## Sheet: ESS vs LSS plot
Type	ESS vs LSS log FC	ID	CUT	ncRNA	snoRNA	SUT	tRNA	snRNA
CUT	-1.04252	CUT001/437	-1.04252	#N/A	#N/A	#N/A	#N/A	#N/A
CUT	0.440067	CUT002	0.440067	#N/A	#N/A	#N/A	#N/A	#N/A
CUT	1.58128	CUT005	1.58128	#N/A	#N/A	#N/A	#N/A	#N/A
CUT	-0.252615	CUT007	-0.252615	#N/A	#N/A	#N/A	#N/A	#N/A
CUT	-0.18349	CUT008	-0.18349	#N/A	#N/A	#N/A	#N/A	#N/A
CUT	0.568073	CUT015	0.568073	#N/A	#N/A	#N/A	#N/A	#N/A
CUT	0.455405	CUT040	0.455405	#N/A	#N/A	#N/A	#N/A	#N/A
CUT	1.6777	CUT058	1.6777	#N/A	#N/A	#N/A	#N/A	#N/A
CUT	2.49236	CUT060	2.49236	#N/A	#N/A	#N/A	#N/A	#N/A
CUT	1.07007	CUT083	1.07007	#N/A	#N/A	#N/A	#N/A	#N/A
CUT	-1.09884	CUT084/SUT068	-1.09884	#N/A	#N/A	#N/A	#N/A	#N/A
CUT	0.732322	CUT095	0.732322	#N/A	#N/A	#N/A	#N/A	#N/A
CUT	1.45216	CUT103	1.45216	#N/A	#N/A	#N/A	#N/A	#N/A
CUT	-0.658848	CUT123	-0.658848	#N/A	#N/A	#N/A	#N/A	#N/A
CUT	-0.118733	CUT142	-0.118733	#N/A	#N/A	#N/A	#N/A	#N/A
CUT	0.145143	CUT150	0.145143	#N/A	#N/A	#N/A	#N/A	#N/A
CUT	-0.0649712	CUT170	-0.0649712	#N/A	#N/A	#N/A	#N/A	#N/A
CUT	3.90163	CUT213	3.90163	#N/A	#N/A	#N/A	#N/A	#N/A
CUT	-0.170035	CUT213/690	-0.170035	#N/A	#N/A	#N/A	#N/A	#N/A
CUT	1.96029	CUT217	1.96029	#N/A	#N/A	#N/A	#N/A	#N/A
CUT	0.2599	CUT238	0.2599	#N/A	#N/A	#N/A	#N/A	#N/A
CUT	-1.15223	CUT244	-1.15223	#N/A	#N/A	#N/A	#N/A	#N/A
CUT	1.21179	CUT248	1.21179	#N/A	#N/A	#N/A	#N/A	#N/A
CUT	0.572388	CUT277	0.572388	#N/A	#N/A	#N/A	#N/A	#N/A
CUT	-0.846545	CUT296	-0.846545	#N/A	#N/A	#N/A	#N/A	#N/A
CUT	1.46284	CUT296/SUT301	1.46284	#N/A	#N/A	#N/A	#N/A	#N/A
CUT	3.28879	CUT298/771	3.28879	#N/A	#N/A	#N/A	#N/A	#N/A
CUT	-0.477467	CUT315	-0.477467	#N/A	#N/A	#N/A	#N/A	#N/A
CUT	0.919723	CUT320	0.919723	#N/A	#N/A	#N/A	#N/A	#N/A
CUT	2.81102	CUT332	2.81102	#N/A	#N/A	#N/A	#N/A	#N/A
CUT	-0.30113	CUT353/SUT758	-0.30113	#N/A	#N/A	#N/A	#N/A	#N/A
CUT	0.999129	CUT356	0.999129	#N/A	#N/A	#N/A	#N/A	#N/A
CUT	1.77814	CUT374	1.77814	#N/A	#N/A	#N/A	#N/A	#N/A
CUT	0.133152	CUT378	0.133152	#N/A	#N/A	#N/A	#N/A	#N/A
CUT	-0.273105	CUT379	-0.273105	#N/A	#N/A	#N/A	#N/A	#N/A
CUT	1.88985	CUT424	1.88985	#N/A	#N/A	#N/A	#N/A	#N/A
CUT	-0.348141	CUT436	-0.348141	#N/A	#N/A	#N/A	#N/A	#N/A
CUT	0.802518	CUT441	0.802518	#N/A	#N/A	#N/A	#N/A	#N/A
CUT	-0.255051	CUT442	-0.255051	#N/A	#N/A	#N/A	#N/A	#N/A
CUT	6.50653	CUT458	6.50653	#N/A	#N/A	#N/A	#N/A	#N/A
CUT	2.13174	CUT461	2.13174	#N/A	#N/A	#N/A	#N/A	#N/A
CUT	-0.855597	CUT462	-0.855597	#N/A	#N/A	#N/A	#N/A	#N/A
CUT	0.170379	CUT465	0.170379	#N/A	#N/A	#N/A	#N/A	#N/A
CUT	-1.02216	CUT468	-1.02216	#N/A	#N/A	#N/A	#N/A	#N/A
CUT	-0.648848	CUT474	-0.648848	#N/A	#N/A	#N/A	#N/A	#N/A
CUT	2.11138	CUT523	2.11138	#N/A	#N/A	#N/A	#N/A	#N/A
CUT	-0.0343787	CUT541/542/SUT503	-0.0343787	#N/A	#N/A	#N/A	#N/A	#N/A
CUT	1.85122	CUT546	1.85122	#N/A	#N/A	#N/A	#N/A	#N/A
CUT	0.649545	CUT547	0.649545	#N/A	#N/A	#N/A	#N/A	#N/A
CUT	2.5404	CUT572	2.5404	#N/A	#N/A	#N/A	#N/A	#N/A
CUT	0.52838	CUT575	0.52838	#N/A	#N/A	#N/A	#N/A	#N/A
CUT	0.865312	CUT634	0.865312	#N/A	#N/A	#N/A	#N/A	#N/A
CUT	1.94163	CUT645	1.94163	#N/A	#N/A	#N/A	#N/A	#N/A
CUT	1.74841	CUT666	1.74841	#N/A	#N/A	#N/A	#N/A	#N/A
CUT	0.0763409	CUT672	0.0763409	#N/A	#N/A	#N/A	#N/A	#N/A
CUT	-0.937306	CUT764	-0.937306	#N/A	#N/A	#N/A	#N/A	#N/A
CUT	0.0427734	CUT775/SUT307	0.0427734	#N/A	#N/A	#N/A	#N/A	#N/A
CUT	0.458235	CUT782	0.458235	#N/A	#N/A	#N/A	#N/A	#N/A
CUT	2.0008	CUT816	2.0008	#N/A	#N/A	#N/A	#N/A	#N/A
CUT	2.11456	CUT827	2.11456	#N/A	#N/A	#N/A	#N/A	#N/A
CUT	4.02508	CUT873	4.02508	#N/A	#N/A	#N/A	#N/A	#N/A
ncRNA	-0.190381	ncRNA NME1	#N/A	-0.190381	#N/A	#N/A	#N/A	#N/A
ncRNA	-1.31543	ncRNA RPR1	#N/A	-1.31543	#N/A	#N/A	#N/A	#N/A
ncRNA	-0.322725	ncRNA RUF20	#N/A	-0.322725	#N/A	#N/A	#N/A	#N/A
ncRNA	-0.284351	ncRNA RUF21	#N/A	-0.284351	#N/A	#N/A	#N/A	#N/A
ncRNA	0.768075	ncRNA RUF22	#N/A	0.768075	#N/A	#N/A	#N/A	#N/A
ncRNA	-0.720251	ncRNA SCR1	#N/A	-0.720251	#N/A	#N/A	#N/A	#N/A
ncRNA	-1.40212	ncRNA TLC1	#N/A	-1.40212	#N/A	#N/A	#N/A	#N/A
snoRNA	0.429257	SNR10	#N/A	#N/A	0.429257	#N/A	#N/A	#N/A
snoRNA	0.536068	SNR11	#N/A	#N/A	0.536068	#N/A	#N/A	#N/A
snoRNA	6.87077	SNR128	#N/A	#N/A	6.87077	#N/A	#N/A	#N/A
snoRNA	0.794391	SNR128/SNR190	#N/A	#N/A	0.794391	#N/A	#N/A	#N/A
snoRNA	1.6814	SNR13	#N/A	#N/A	1.6814	#N/A	#N/A	#N/A
snoRNA	1.56855	SNR161	#N/A	#N/A	1.56855	#N/A	#N/A	#N/A
snoRNA	2.17337	SNR17A	#N/A	#N/A	2.17337	#N/A	#N/A	#N/A
snoRNA	-0.509353	SNR17B	#N/A	#N/A	-0.509353	#N/A	#N/A	#N/A
snoRNA	1.0851	SNR189	#N/A	#N/A	1.0851	#N/A	#N/A	#N/A
snoRNA	2.01729	SNR190	#N/A	#N/A	2.01729	#N/A	#N/A	#N/A
snoRNA	0.587396	SNR3	#N/A	#N/A	0.587396	#N/A	#N/A	#N/A
snoRNA	0.232863	SNR30	#N/A	#N/A	0.232863	#N/A	#N/A	#N/A
snoRNA	-0.970264	SNR31	#N/A	#N/A	-0.970264	#N/A	#N/A	#N/A
snoRNA	-0.169997	SNR32	#N/A	#N/A	-0.169997	#N/A	#N/A	#N/A
snoRNA	-0.926236	SNR33	#N/A	#N/A	-0.926236	#N/A	#N/A	#N/A
snoRNA	-0.48365	SNR34	#N/A	#N/A	-0.48365	#N/A	#N/A	#N/A
snoRNA	1.24866	SNR35	#N/A	#N/A	1.24866	#N/A	#N/A	#N/A
snoRNA	-0.855655	SNR36	#N/A	#N/A	-0.855655	#N/A	#N/A	#N/A
snoRNA	2.40958	SNR37	#N/A	#N/A	2.40958	#N/A	#N/A	#N/A
snoRNA	3.79886	SNR39B	#N/A	#N/A	3.79886	#N/A	#N/A	#N/A
snoRNA	-1.28689	SNR4	#N/A	#N/A	-1.28689	#N/A	#N/A	#N/A
snoRNA	1.44145	SNR40	#N/A	#N/A	1.44145	#N/A	#N/A	#N/A
snoRNA	4.75651	SNR41	#N/A	#N/A	4.75651	#N/A	#N/A	#N/A
snoRNA	-0.57369	SNR42	#N/A	#N/A	-0.57369	#N/A	#N/A	#N/A
snoRNA	2.03294	SNR43	#N/A	#N/A	2.03294	#N/A	#N/A	#N/A
snoRNA	1.84671	SNR45	#N/A	#N/A	1.84671	#N/A	#N/A	#N/A
snoRNA	0.973541	SNR46	#N/A	#N/A	0.973541	#N/A	#N/A	#N/A
snoRNA	1.20677	SNR47	#N/A	#N/A	1.20677	#N/A	#N/A	#N/A
snoRNA	6.46679	SNR48	#N/A	#N/A	6.46679	#N/A	#N/A	#N/A
snoRNA	2.16378	SNR49	#N/A	#N/A	2.16378	#N/A	#N/A	#N/A
snoRNA	1.17771	SNR5	#N/A	#N/A	1.17771	#N/A	#N/A	#N/A
snoRNA	-0.57184	SNR50	#N/A	#N/A	-0.57184	#N/A	#N/A	#N/A
snoRNA	-0.771391	SNR51	#N/A	#N/A	-0.771391	#N/A	#N/A	#N/A
snoRNA	4.32802	SNR51/70/41	#N/A	#N/A	4.32802	#N/A	#N/A	#N/A
snoRNA	-0.0584404	SNR52	#N/A	#N/A	-0.0584404	#N/A	#N/A	#N/A
snoRNA	5.98681	SNR53	#N/A	#N/A	5.98681	#N/A	#N/A	#N/A
snoRNA	-0.616474	SNR53/67	#N/A	#N/A	-0.616474	#N/A	#N/A	#N/A
snoRNA	-0.444052	SNR55	#N/A	#N/A	-0.444052	#N/A	#N/A	#N/A
snoRNA	0.021963	SNR56	#N/A	#N/A	0.021963	#N/A	#N/A	#N/A
snoRNA	3.50933	SNR57	#N/A	#N/A	3.50933	#N/A	#N/A	#N/A
snoRNA	4.26357	SNR58	#N/A	#N/A	4.26357	#N/A	#N/A	#N/A
snoRNA	1.0665	SNR60(overlap?)	#N/A	#N/A	1.0665	#N/A	#N/A	#N/A
snoRNA	6.57148	SNR61	#N/A	#N/A	6.57148	#N/A	#N/A	#N/A
snoRNA	-0.187415	SNR61/55/57	#N/A	#N/A	-0.187415	#N/A	#N/A	#N/A
snoRNA	0.000931139	SNR62	#N/A	#N/A	0.000931139	#N/A	#N/A	#N/A
snoRNA	-1.00269	SNR63	#N/A	#N/A	-1.00269	#N/A	#N/A	#N/A
snoRNA	1.42101	SNR64	#N/A	#N/A	1.42101	#N/A	#N/A	#N/A
snoRNA	-0.0518455	SNR65	#N/A	#N/A	-0.0518455	#N/A	#N/A	#N/A
snoRNA	-0.0576497	SNR66	#N/A	#N/A	-0.0576497	#N/A	#N/A	#N/A
snoRNA	1.37194	SNR67	#N/A	#N/A	1.37194	#N/A	#N/A	#N/A
snoRNA	-0.619345	SNR68	#N/A	#N/A	-0.619345	#N/A	#N/A	#N/A
snoRNA	-1.47555	SNR69	#N/A	#N/A	-1.47555	#N/A	#N/A	#N/A
snoRNA	1.66732	SNR70	#N/A	#N/A	1.66732	#N/A	#N/A	#N/A
snoRNA	-1.10345	SNR71	#N/A	#N/A	-1.10345	#N/A	#N/A	#N/A
snoRNA	1.26639	SNR72	#N/A	#N/A	1.26639	#N/A	#N/A	#N/A
snoRNA	-1.02701	SNR72/73/74/75/76/77/78	#N/A	#N/A	-1.02701	#N/A	#N/A	#N/A
snoRNA	-0.487741	SNR73	#N/A	#N/A	-0.487741	#N/A	#N/A	#N/A
snoRNA	-0.13186	SNR74	#N/A	#N/A	-0.13186	#N/A	#N/A	#N/A
snoRNA	-0.0369323	SNR75	#N/A	#N/A	-0.0369323	#N/A	#N/A	#N/A
snoRNA	-0.640577	SNR76	#N/A	#N/A	-0.640577	#N/A	#N/A	#N/A
snoRNA	1.64211	SNR77	#N/A	#N/A	1.64211	#N/A	#N/A	#N/A
snoRNA	3.25121	SNR78	#N/A	#N/A	3.25121	#N/A	#N/A	#N/A
snoRNA	-0.0386887	SNR79	#N/A	#N/A	-0.0386887	#N/A	#N/A	#N/A
snoRNA	-0.792268	SNR8	#N/A	#N/A	-0.792268	#N/A	#N/A	#N/A
snoRNA	-0.926922	SNR80	#N/A	#N/A	-0.926922	#N/A	#N/A	#N/A
snoRNA	3.00546	SNR81	#N/A	#N/A	3.00546	#N/A	#N/A	#N/A
snoRNA	0.729391	SNR82	#N/A	#N/A	0.729391	#N/A	#N/A	#N/A
snoRNA	2.46231	SNR83	#N/A	#N/A	2.46231	#N/A	#N/A	#N/A
snoRNA	0.0152105	SNR84	#N/A	#N/A	0.0152105	#N/A	#N/A	#N/A
snoRNA	-1.6176	SNR85	#N/A	#N/A	-1.6176	#N/A	#N/A	#N/A
snoRNA	-0.152464	SNR86	#N/A	#N/A	-0.152464	#N/A	#N/A	#N/A
snoRNA	-0.66654	SNR87	#N/A	#N/A	-0.66654	#N/A	#N/A	#N/A
snoRNA	-1.4223	SNR9	#N/A	#N/A	-1.4223	#N/A	#N/A	#N/A
SUT	3.14983	SUT/053/468/CUT494	#N/A	#N/A	#N/A	3.14983	#N/A	#N/A
SUT	2.9349	SUT001	#N/A	#N/A	#N/A	2.9349	#N/A	#N/A
SUT	0.726595	SUT004	#N/A	#N/A	#N/A	0.726595	#N/A	#N/A
SUT	0.753472	SUT007	#N/A	#N/A	#N/A	0.753472	#N/A	#N/A
SUT	2.10187	SUT010	#N/A	#N/A	#N/A	2.10187	#N/A	#N/A
SUT	3.45673	SUT014	#N/A	#N/A	#N/A	3.45673	#N/A	#N/A
SUT	4.40912	SUT019	#N/A	#N/A	#N/A	4.40912	#N/A	#N/A
SUT	2.07537	SUT035	#N/A	#N/A	#N/A	2.07537	#N/A	#N/A
SUT	-0.525458	SUT042	#N/A	#N/A	#N/A	-0.525458	#N/A	#N/A
SUT	-0.05174	SUT049	#N/A	#N/A	#N/A	-0.05174	#N/A	#N/A
SUT	0.380955	SUT055	#N/A	#N/A	#N/A	0.380955	#N/A	#N/A
SUT	4.05755	SUT056	#N/A	#N/A	#N/A	4.05755	#N/A	#N/A
SUT	1.52742	SUT058	#N/A	#N/A	#N/A	1.52742	#N/A	#N/A
SUT	1.86991	SUT067	#N/A	#N/A	#N/A	1.86991	#N/A	#N/A
SUT	0.449911	SUT071/483	#N/A	#N/A	#N/A	0.449911	#N/A	#N/A
SUT	-0.280171	SUT075	#N/A	#N/A	#N/A	-0.280171	#N/A	#N/A
SUT	1.49457	SUT083	#N/A	#N/A	#N/A	1.49457	#N/A	#N/A
SUT	2.3743	SUT084/SUT499	#N/A	#N/A	#N/A	2.3743	#N/A	#N/A
SUT	-0.301364	SUT085	#N/A	#N/A	#N/A	-0.301364	#N/A	#N/A
SUT	-0.230405	SUT086/CUT102	#N/A	#N/A	#N/A	-0.230405	#N/A	#N/A
SUT	5.84389	SUT087	#N/A	#N/A	#N/A	5.84389	#N/A	#N/A
SUT	3.00074	SUT089	#N/A	#N/A	#N/A	3.00074	#N/A	#N/A
SUT	9.28372	SUT098	#N/A	#N/A	#N/A	9.28372	#N/A	#N/A
SUT	-0.983432	SUT099	#N/A	#N/A	#N/A	-0.983432	#N/A	#N/A
SUT	4.59788	SUT107	#N/A	#N/A	#N/A	4.59788	#N/A	#N/A
SUT	1.71648	SUT111	#N/A	#N/A	#N/A	1.71648	#N/A	#N/A
SUT	2.53583	SUT119	#N/A	#N/A	#N/A	2.53583	#N/A	#N/A
SUT	4.47835	SUT123	#N/A	#N/A	#N/A	4.47835	#N/A	#N/A
SUT	4.12921	SUT125	#N/A	#N/A	#N/A	4.12921	#N/A	#N/A
SUT	3.12688	SUT126	#N/A	#N/A	#N/A	3.12688	#N/A	#N/A
SUT	0.481904	SUT129	#N/A	#N/A	#N/A	0.481904	#N/A	#N/A
SUT	-0.646958	SUT131	#N/A	#N/A	#N/A	-0.646958	#N/A	#N/A
SUT	-0.582387	SUT135	#N/A	#N/A	#N/A	-0.582387	#N/A	#N/A
SUT	0.129117	SUT142	#N/A	#N/A	#N/A	0.129117	#N/A	#N/A
SUT	-1.54123	SUT157/579	#N/A	#N/A	#N/A	-1.54123	#N/A	#N/A
SUT	1.5358	SUT167	#N/A	#N/A	#N/A	1.5358	#N/A	#N/A
SUT	5.88425	SUT170	#N/A	#N/A	#N/A	5.88425	#N/A	#N/A
SUT	3.79806	SUT171	#N/A	#N/A	#N/A	3.79806	#N/A	#N/A
SUT	-0.772317	SUT173	#N/A	#N/A	#N/A	-0.772317	#N/A	#N/A
SUT	0.657982	SUT174	#N/A	#N/A	#N/A	0.657982	#N/A	#N/A
SUT	2.14619	SUT193	#N/A	#N/A	#N/A	2.14619	#N/A	#N/A
SUT	3.13727	SUT211	#N/A	#N/A	#N/A	3.13727	#N/A	#N/A
SUT	2.45631	SUT218/655	#N/A	#N/A	#N/A	2.45631	#N/A	#N/A
SUT	-0.286752	SUT219/656	#N/A	#N/A	#N/A	-0.286752	#N/A	#N/A
SUT	0.283958	SUT229/661	#N/A	#N/A	#N/A	0.283958	#N/A	#N/A
SUT	1.90533	SUT233/CUT707	#N/A	#N/A	#N/A	1.90533	#N/A	#N/A
SUT	-0.962193	SUT234	#N/A	#N/A	#N/A	-0.962193	#N/A	#N/A
SUT	3.76763	SUT239/679	#N/A	#N/A	#N/A	3.76763	#N/A	#N/A
SUT	2.71945	SUT249	#N/A	#N/A	#N/A	2.71945	#N/A	#N/A
SUT	2.2994	SUT259/691	#N/A	#N/A	#N/A	2.2994	#N/A	#N/A
SUT	-0.663057	SUT264	#N/A	#N/A	#N/A	-0.663057	#N/A	#N/A
SUT	5.76385	SUT267/697	#N/A	#N/A	#N/A	5.76385	#N/A	#N/A
SUT	3.97543	SUT271	#N/A	#N/A	#N/A	3.97543	#N/A	#N/A
SUT	1.05406	SUT274/698	#N/A	#N/A	#N/A	1.05406	#N/A	#N/A
SUT	1.15966	SUT284/712	#N/A	#N/A	#N/A	1.15966	#N/A	#N/A
SUT	2.24703	SUT285	#N/A	#N/A	#N/A	2.24703	#N/A	#N/A
SUT	-1.75497	SUT289/717	#N/A	#N/A	#N/A	-1.75497	#N/A	#N/A
SUT	0.00192597	SUT304/730	#N/A	#N/A	#N/A	0.00192597	#N/A	#N/A
SUT	1.66719	SUT305	#N/A	#N/A	#N/A	1.66719	#N/A	#N/A
SUT	0.558682	SUT311	#N/A	#N/A	#N/A	0.558682	#N/A	#N/A
SUT	1.35809	SUT329	#N/A	#N/A	#N/A	1.35809	#N/A	#N/A
SUT	1.16401	SUT339	#N/A	#N/A	#N/A	1.16401	#N/A	#N/A
SUT	3.01806	SUT340	#N/A	#N/A	#N/A	3.01806	#N/A	#N/A
SUT	2.21899	SUT346	#N/A	#N/A	#N/A	2.21899	#N/A	#N/A
SUT	2.06946	SUT347	#N/A	#N/A	#N/A	2.06946	#N/A	#N/A
SUT	1.316	SUT348	#N/A	#N/A	#N/A	1.316	#N/A	#N/A
SUT	1.52572	SUT349/CUT354	#N/A	#N/A	#N/A	1.52572	#N/A	#N/A
SUT	2.42849	SUT354	#N/A	#N/A	#N/A	2.42849	#N/A	#N/A
SUT	-1.48952	SUT355	#N/A	#N/A	#N/A	-1.48952	#N/A	#N/A
SUT	2.70084	SUT361	#N/A	#N/A	#N/A	2.70084	#N/A	#N/A
SUT	1.00417	SUT362	#N/A	#N/A	#N/A	1.00417	#N/A	#N/A
SUT	-0.687397	SUT367	#N/A	#N/A	#N/A	-0.687397	#N/A	#N/A
SUT	2.58099	SUT370	#N/A	#N/A	#N/A	2.58099	#N/A	#N/A
SUT	-0.37992	SUT375	#N/A	#N/A	#N/A	-0.37992	#N/A	#N/A
SUT	1.0839	SUT376	#N/A	#N/A	#N/A	1.0839	#N/A	#N/A
SUT	-1.10857	SUT385	#N/A	#N/A	#N/A	-1.10857	#N/A	#N/A
SUT	0.360577	SUT388	#N/A	#N/A	#N/A	0.360577	#N/A	#N/A
SUT	-0.898392	SUT398	#N/A	#N/A	#N/A	-0.898392	#N/A	#N/A
SUT	-0.248257	SUT413	#N/A	#N/A	#N/A	-0.248257	#N/A	#N/A
SUT	-0.6594	SUT414	#N/A	#N/A	#N/A	-0.6594	#N/A	#N/A
SUT	0.328266	SUT417	#N/A	#N/A	#N/A	0.328266	#N/A	#N/A
SUT	1.9287	SUT418	#N/A	#N/A	#N/A	1.9287	#N/A	#N/A
SUT	-0.363436	SUT420/CUT425	#N/A	#N/A	#N/A	-0.363436	#N/A	#N/A
SUT	2.33999	SUT430	#N/A	#N/A	#N/A	2.33999	#N/A	#N/A
SUT	-0.300394	SUT431	#N/A	#N/A	#N/A	-0.300394	#N/A	#N/A
SUT	-0.691669	SUT432	#N/A	#N/A	#N/A	-0.691669	#N/A	#N/A
SUT	-0.63188	SUT433	#N/A	#N/A	#N/A	-0.63188	#N/A	#N/A
SUT	1.91989	SUT437	#N/A	#N/A	#N/A	1.91989	#N/A	#N/A
SUT	-1.29895	SUT441	#N/A	#N/A	#N/A	-1.29895	#N/A	#N/A
SUT	-0.307328	SUT451	#N/A	#N/A	#N/A	-0.307328	#N/A	#N/A
SUT	3.49264	SUT456/029	#N/A	#N/A	#N/A	3.49264	#N/A	#N/A
SUT	0.149745	SUT457	#N/A	#N/A	#N/A	0.149745	#N/A	#N/A
SUT	1.89691	SUT463	#N/A	#N/A	#N/A	1.89691	#N/A	#N/A
SUT	0.377899	SUT465	#N/A	#N/A	#N/A	0.377899	#N/A	#N/A
SUT	3.13445	SUT467	#N/A	#N/A	#N/A	3.13445	#N/A	#N/A
SUT	-0.468051	SUT469	#N/A	#N/A	#N/A	-0.468051	#N/A	#N/A
SUT	11.3588	SUT471	#N/A	#N/A	#N/A	11.3588	#N/A	#N/A
SUT	0.0525788	SUT473/CUT502	#N/A	#N/A	#N/A	0.0525788	#N/A	#N/A
SUT	1.11749	SUT477	#N/A	#N/A	#N/A	1.11749	#N/A	#N/A
SUT	-0.588567	SUT479	#N/A	#N/A	#N/A	-0.588567	#N/A	#N/A
SUT	1.5649	SUT480	#N/A	#N/A	#N/A	1.5649	#N/A	#N/A
SUT	2.41534	SUT492	#N/A	#N/A	#N/A	2.41534	#N/A	#N/A
SUT	3.97294	SUT493	#N/A	#N/A	#N/A	3.97294	#N/A	#N/A
SUT	-0.155152	SUT496	#N/A	#N/A	#N/A	-0.155152	#N/A	#N/A
SUT	0.868384	SUT500	#N/A	#N/A	#N/A	0.868384	#N/A	#N/A
SUT	0.468786	SUT501	#N/A	#N/A	#N/A	0.468786	#N/A	#N/A
SUT	2.88465	SUT509	#N/A	#N/A	#N/A	2.88465	#N/A	#N/A
SUT	-0.706819	SUT515	#N/A	#N/A	#N/A	-0.706819	#N/A	#N/A
SUT	0.349932	SUT518	#N/A	#N/A	#N/A	0.349932	#N/A	#N/A
SUT	-0.939479	SUT526	#N/A	#N/A	#N/A	-0.939479	#N/A	#N/A
SUT	-1.01085	SUT532	#N/A	#N/A	#N/A	-1.01085	#N/A	#N/A
SUT	-0.726487	SUT539	#N/A	#N/A	#N/A	-0.726487	#N/A	#N/A
SUT	-1.15145	SUT540	#N/A	#N/A	#N/A	-1.15145	#N/A	#N/A
SUT	-1.48488	SUT543/115	#N/A	#N/A	#N/A	-1.48488	#N/A	#N/A
SUT	-0.479132	SUT546/118	#N/A	#N/A	#N/A	-0.479132	#N/A	#N/A
SUT	0.300947	SUT553	#N/A	#N/A	#N/A	0.300947	#N/A	#N/A
SUT	-1.14307	SUT558	#N/A	#N/A	#N/A	-1.14307	#N/A	#N/A
SUT	0.228102	SUT570	#N/A	#N/A	#N/A	0.228102	#N/A	#N/A
SUT	-0.45326	SUT571	#N/A	#N/A	#N/A	-0.45326	#N/A	#N/A
SUT	2.93849	SUT581	#N/A	#N/A	#N/A	2.93849	#N/A	#N/A
SUT	0.78594	SUT591	#N/A	#N/A	#N/A	0.78594	#N/A	#N/A
SUT	-1.4334	SUT593	#N/A	#N/A	#N/A	-1.4334	#N/A	#N/A
SUT	-2.66115	SUT602/176	#N/A	#N/A	#N/A	-2.66115	#N/A	#N/A
SUT	1.84616	SUT616	#N/A	#N/A	#N/A	1.84616	#N/A	#N/A
SUT	2.18354	SUT617	#N/A	#N/A	#N/A	2.18354	#N/A	#N/A
SUT	1.05802	SUT643	#N/A	#N/A	#N/A	1.05802	#N/A	#N/A
SUT	2.67991	SUT718	#N/A	#N/A	#N/A	2.67991	#N/A	#N/A
SUT	-0.513399	SUT722	#N/A	#N/A	#N/A	-0.513399	#N/A	#N/A
SUT	-0.694141	SUT725	#N/A	#N/A	#N/A	-0.694141	#N/A	#N/A
SUT	1.78237	SUT729/CUT773	#N/A	#N/A	#N/A	1.78237	#N/A	#N/A
SUT	0.564482	SUT733	#N/A	#N/A	#N/A	0.564482	#N/A	#N/A
SUT	1.85443	SUT737/313	#N/A	#N/A	#N/A	1.85443	#N/A	#N/A
SUT	-1.63246	SUT764	#N/A	#N/A	#N/A	-1.63246	#N/A	#N/A
SUT	0.0907387	SUT770	#N/A	#N/A	#N/A	0.0907387	#N/A	#N/A
SUT	0.0662507	SUT796	#N/A	#N/A	#N/A	0.0662507	#N/A	#N/A
SUT	-0.653786	SUT798/387	#N/A	#N/A	#N/A	-0.653786	#N/A	#N/A
SUT	-0.522952	SUT824	#N/A	#N/A	#N/A	-0.522952	#N/A	#N/A
SUT	-1.51679	SUT827	#N/A	#N/A	#N/A	-1.51679	#N/A	#N/A
SUT	0.110166	SUT830	#N/A	#N/A	#N/A	0.110166	#N/A	#N/A
SUT	0.895233	SUT834	#N/A	#N/A	#N/A	0.895233	#N/A	#N/A
SUT	5.5102	SUT842/425	#N/A	#N/A	#N/A	5.5102	#N/A	#N/A
SUT	-0.0487103	SUT847	#N/A	#N/A	#N/A	-0.0487103	#N/A	#N/A
tRNA	2.20088	tA(AGC)D	#N/A	#N/A	#N/A	#N/A	2.20088	#N/A
tRNA	-0.306734	tA(AGC)F	#N/A	#N/A	#N/A	#N/A	-0.306734	#N/A
tRNA	1.74455	tA(AGC)G	#N/A	#N/A	#N/A	#N/A	1.74455	#N/A
tRNA	-0.163236	tA(AGC)H	#N/A	#N/A	#N/A	#N/A	-0.163236	#N/A
tRNA	-0.859924	tA(AGC)J	#N/A	#N/A	#N/A	#N/A	-0.859924	#N/A
tRNA	0.326322	tA(AGC)K1	#N/A	#N/A	#N/A	#N/A	0.326322	#N/A
tRNA	3.54725	tA(AGC)K2	#N/A	#N/A	#N/A	#N/A	3.54725	#N/A
tRNA	-0.393585	tA(AGC)L	#N/A	#N/A	#N/A	#N/A	-0.393585	#N/A
tRNA	0.576799	tA(AGC)M1	#N/A	#N/A	#N/A	#N/A	0.576799	#N/A
tRNA	2.10773	tA(AGC)M2	#N/A	#N/A	#N/A	#N/A	2.10773	#N/A
tRNA	0.078041	tA(AGC)P	#N/A	#N/A	#N/A	#N/A	0.078041	#N/A
tRNA	2.69261	tA(UGC)A	#N/A	#N/A	#N/A	#N/A	2.69261	#N/A
tRNA	2.39595	tA(UGC)E	#N/A	#N/A	#N/A	#N/A	2.39595	#N/A
tRNA	-0.735774	tA(UGC)G	#N/A	#N/A	#N/A	#N/A	-0.735774	#N/A
tRNA	2.00326	tA(UGC)L	#N/A	#N/A	#N/A	#N/A	2.00326	#N/A
tRNA	-0.667054	tA(UGC)O	#N/A	#N/A	#N/A	#N/A	-0.667054	#N/A
tRNA	-1.08544	tC(GCA)B	#N/A	#N/A	#N/A	#N/A	-1.08544	#N/A
tRNA	-0.183236	tC(GCA)G	#N/A	#N/A	#N/A	#N/A	-0.183236	#N/A
tRNA	0.111137	tC(GCA)P1	#N/A	#N/A	#N/A	#N/A	0.111137	#N/A
tRNA	0.741174	tC(GCA)P2	#N/A	#N/A	#N/A	#N/A	0.741174	#N/A
tRNA	-0.228652	tD(GUC)B	#N/A	#N/A	#N/A	#N/A	-0.228652	#N/A
tRNA	5.33447	tD(GUC)D	#N/A	#N/A	#N/A	#N/A	5.33447	#N/A
tRNA	-0.499619	tD(GUC)G1	#N/A	#N/A	#N/A	#N/A	-0.499619	#N/A
tRNA	-1.23466	tD(GUC)G2	#N/A	#N/A	#N/A	#N/A	-1.23466	#N/A
tRNA	-0.884967	tD(GUC)I1	#N/A	#N/A	#N/A	#N/A	-0.884967	#N/A
tRNA	-0.840057	tD(GUC)I2	#N/A	#N/A	#N/A	#N/A	-0.840057	#N/A
tRNA	-0.206045	tD(GUC)J1	#N/A	#N/A	#N/A	#N/A	-0.206045	#N/A
tRNA	1.15646	tD(GUC)J2	#N/A	#N/A	#N/A	#N/A	1.15646	#N/A
tRNA	1.08883	tD(GUC)J3	#N/A	#N/A	#N/A	#N/A	1.08883	#N/A
tRNA	-0.31994	tD(GUC)J4	#N/A	#N/A	#N/A	#N/A	-0.31994	#N/A
tRNA	-1.98004	tD(GUC)K	#N/A	#N/A	#N/A	#N/A	-1.98004	#N/A
tRNA	0.663982	tD(GUC)L1	#N/A	#N/A	#N/A	#N/A	0.663982	#N/A
tRNA	0.136379	tD(GUC)L2	#N/A	#N/A	#N/A	#N/A	0.136379	#N/A
tRNA	-1.12626	tD(GUC)M	#N/A	#N/A	#N/A	#N/A	-1.12626	#N/A
tRNA	2.77823	tD(GUC)N	#N/A	#N/A	#N/A	#N/A	2.77823	#N/A
tRNA	-0.337477	tD(GUC)O	#N/A	#N/A	#N/A	#N/A	-0.337477	#N/A
tRNA	-0.304006	tE(CUC)D	#N/A	#N/A	#N/A	#N/A	-0.304006	#N/A
tRNA	1.78019	tE(CUC)I	#N/A	#N/A	#N/A	#N/A	1.78019	#N/A
tRNA	1.02222	tE(UUC)B	#N/A	#N/A	#N/A	#N/A	1.02222	#N/A
tRNA	0.771546	tE(UUC)C	#N/A	#N/A	#N/A	#N/A	0.771546	#N/A
tRNA	-0.296421	tE(UUC)E1	#N/A	#N/A	#N/A	#N/A	-0.296421	#N/A
tRNA	-0.67064	tE(UUC)E2	#N/A	#N/A	#N/A	#N/A	-0.67064	#N/A
tRNA	0.210877	tE(UUC)E3	#N/A	#N/A	#N/A	#N/A	0.210877	#N/A
tRNA	-0.901662	tE(UUC)G2	#N/A	#N/A	#N/A	#N/A	-0.901662	#N/A
tRNA	7.77912	tE(UUC)G3	#N/A	#N/A	#N/A	#N/A	7.77912	#N/A
tRNA	-0.736137	tE(UUC)I	#N/A	#N/A	#N/A	#N/A	-0.736137	#N/A
tRNA	-1.01487	tE(UUC)J	#N/A	#N/A	#N/A	#N/A	-1.01487	#N/A
tRNA	-0.133671	tE(UUC)K	#N/A	#N/A	#N/A	#N/A	-0.133671	#N/A
tRNA	3.62413	tE(UUC)K SOE1	#N/A	#N/A	#N/A	#N/A	3.62413	#N/A
tRNA	0.708124	tE(UUC)L	#N/A	#N/A	#N/A	#N/A	0.708124	#N/A
tRNA	-0.805397	tE(UUC)M	#N/A	#N/A	#N/A	#N/A	-0.805397	#N/A
tRNA	2.76088	tE(UUC)P	#N/A	#N/A	#N/A	#N/A	2.76088	#N/A
tRNA	3.83071	tF(GAA)B	#N/A	#N/A	#N/A	#N/A	3.83071	#N/A
tRNA	0.913258	tF(GAA)D	#N/A	#N/A	#N/A	#N/A	0.913258	#N/A
tRNA	-0.195954	tF(GAA)F	#N/A	#N/A	#N/A	#N/A	-0.195954	#N/A
tRNA	1.1716	tF(GAA)G	#N/A	#N/A	#N/A	#N/A	1.1716	#N/A
tRNA	0.0870609	tF(GAA)H1	#N/A	#N/A	#N/A	#N/A	0.0870609	#N/A
tRNA	-1.45644	tF(GAA)H2	#N/A	#N/A	#N/A	#N/A	-1.45644	#N/A
tRNA	2.06901	tF(GAA)M	#N/A	#N/A	#N/A	#N/A	2.06901	#N/A
tRNA	-0.967554	tF(GAA)N	#N/A	#N/A	#N/A	#N/A	-0.967554	#N/A
tRNA	2.07025	tF(GAA)P1	#N/A	#N/A	#N/A	#N/A	2.07025	#N/A
tRNA	-0.540458	tF(GAA)P2	#N/A	#N/A	#N/A	#N/A	-0.540458	#N/A
tRNA	-0.828058	tG(CCC)D SUF3	#N/A	#N/A	#N/A	#N/A	-0.828058	#N/A
tRNA	-0.334861	tG(CCC)O SUF5	#N/A	#N/A	#N/A	#N/A	-0.334861	#N/A
tRNA	-0.678104	tG(GCC)B	#N/A	#N/A	#N/A	#N/A	-0.678104	#N/A
tRNA	0.0265908	tG(GCC)C SUF16	#N/A	#N/A	#N/A	#N/A	0.0265908	#N/A
tRNA	0.377228	tG(GCC)D1	#N/A	#N/A	#N/A	#N/A	0.377228	#N/A
tRNA	-0.565774	tG(GCC)D2	#N/A	#N/A	#N/A	#N/A	-0.565774	#N/A
tRNA	-0.85128	tG(GCC)E	#N/A	#N/A	#N/A	#N/A	-0.85128	#N/A
tRNA	-0.999669	tG(GCC)F1 SUF20	#N/A	#N/A	#N/A	#N/A	-0.999669	#N/A
tRNA	2.62634	tG(GCC)F2	#N/A	#N/A	#N/A	#N/A	2.62634	#N/A
tRNA	-0.842609	tG(GCC)G1	#N/A	#N/A	#N/A	#N/A	-0.842609	#N/A
tRNA	-0.235173	tG(GCC)G2	#N/A	#N/A	#N/A	#N/A	-0.235173	#N/A
tRNA	2.50048	tG(GCC)J1	#N/A	#N/A	#N/A	#N/A	2.50048	#N/A
tRNA	-0.0106995	tG(GCC)J2	#N/A	#N/A	#N/A	#N/A	-0.0106995	#N/A
tRNA	1.39486	tG(GCC)M	#N/A	#N/A	#N/A	#N/A	1.39486	#N/A
tRNA	3.69276	tG(GCC)O1	#N/A	#N/A	#N/A	#N/A	3.69276	#N/A
tRNA	-0.937712	tG(GCC)O2 SUF17	#N/A	#N/A	#N/A	#N/A	-0.937712	#N/A
tRNA	1.25203	tG(GCC)P1	#N/A	#N/A	#N/A	#N/A	1.25203	#N/A
tRNA	-0.437454	tG(GCC)P2	#N/A	#N/A	#N/A	#N/A	-0.437454	#N/A
tRNA	-0.889086	tG(UCC)G SUF4	#N/A	#N/A	#N/A	#N/A	-0.889086	#N/A
tRNA	-0.108647	tG(UCC)N SUF6	#N/A	#N/A	#N/A	#N/A	-0.108647	#N/A
tRNA	-0.00499731	tG(UCC)O SUF1	#N/A	#N/A	#N/A	#N/A	-0.00499731	#N/A
tRNA	-0.672125	tH(GUG)E1	#N/A	#N/A	#N/A	#N/A	-0.672125	#N/A
tRNA	-0.828726	tH(GUG)E2	#N/A	#N/A	#N/A	#N/A	-0.828726	#N/A
tRNA	-1.7789	tH(GUG)G1	#N/A	#N/A	#N/A	#N/A	-1.7789	#N/A
tRNA	-0.840802	tH(GUG)G2	#N/A	#N/A	#N/A	#N/A	-0.840802	#N/A
tRNA	-1.52561	tH(GUG)H	#N/A	#N/A	#N/A	#N/A	-1.52561	#N/A
tRNA	-0.784668	tH(GUG)K	#N/A	#N/A	#N/A	#N/A	-0.784668	#N/A
tRNA	-1.18905	tH(GUG)M	#N/A	#N/A	#N/A	#N/A	-1.18905	#N/A
tRNA	-0.602356	tI(AAU)B	#N/A	#N/A	#N/A	#N/A	-0.602356	#N/A
tRNA	-0.132394	tI(AAU)D	#N/A	#N/A	#N/A	#N/A	-0.132394	#N/A
tRNA	-0.252162	tI(AAU)E1	#N/A	#N/A	#N/A	#N/A	-0.252162	#N/A
tRNA	1.97568	tI(AAU)E2	#N/A	#N/A	#N/A	#N/A	1.97568	#N/A
tRNA	-0.506188	tI(AAU)G	#N/A	#N/A	#N/A	#N/A	-0.506188	#N/A
tRNA	1.10525	tI(AAU)I1	#N/A	#N/A	#N/A	#N/A	1.10525	#N/A
tRNA	1.56768	tI(AAU)I2	#N/A	#N/A	#N/A	#N/A	1.56768	#N/A
tRNA	5.46212	tI(AAU)L1	#N/A	#N/A	#N/A	#N/A	5.46212	#N/A
tRNA	1.31136	tI(AAU)L2	#N/A	#N/A	#N/A	#N/A	1.31136	#N/A
tRNA	-1.79359	tI(AAU)N1	#N/A	#N/A	#N/A	#N/A	-1.79359	#N/A
tRNA	1.78949	tI(AAU)N2	#N/A	#N/A	#N/A	#N/A	1.78949	#N/A
tRNA	-0.566741	tI(AAU)P1	#N/A	#N/A	#N/A	#N/A	-0.566741	#N/A
tRNA	-0.399031	tI(AAU)P2	#N/A	#N/A	#N/A	#N/A	-0.399031	#N/A
tRNA	3.49027	tI(UAU)D	#N/A	#N/A	#N/A	#N/A	3.49027	#N/A
tRNA	0.461425	tI(UAU)L	#N/A	#N/A	#N/A	#N/A	0.461425	#N/A
tRNA	0.984238	tK(CUU)C	#N/A	#N/A	#N/A	#N/A	0.984238	#N/A
tRNA	-1.13904	tK(CUU)D1	#N/A	#N/A	#N/A	#N/A	-1.13904	#N/A
tRNA	-1.03191	tK(CUU)D2	#N/A	#N/A	#N/A	#N/A	-1.03191	#N/A
tRNA	-0.429023	tK(CUU)E1	#N/A	#N/A	#N/A	#N/A	-0.429023	#N/A
tRNA	-0.53474	tK(CUU)E2	#N/A	#N/A	#N/A	#N/A	-0.53474	#N/A
tRNA	-0.594491	tK(CUU)F	#N/A	#N/A	#N/A	#N/A	-0.594491	#N/A
tRNA	-0.501143	tK(CUU)G1	#N/A	#N/A	#N/A	#N/A	-0.501143	#N/A
tRNA	0.457607	tK(CUU)G2	#N/A	#N/A	#N/A	#N/A	0.457607	#N/A
tRNA	1.23451	tK(CUU)G3	#N/A	#N/A	#N/A	#N/A	1.23451	#N/A
tRNA	1.77056	tK(CUU)I	#N/A	#N/A	#N/A	#N/A	1.77056	#N/A
tRNA	2.20112	tK(CUU)J	#N/A	#N/A	#N/A	#N/A	2.20112	#N/A
tRNA	0.717705	tK(CUU)K	#N/A	#N/A	#N/A	#N/A	0.717705	#N/A
tRNA	0.622632	tK(CUU)M	#N/A	#N/A	#N/A	#N/A	0.622632	#N/A
tRNA	0.586036	tK(CUU)P	#N/A	#N/A	#N/A	#N/A	0.586036	#N/A
tRNA	1.5646	tK(UUU)D	#N/A	#N/A	#N/A	#N/A	1.5646	#N/A
tRNA	2.89048	tK(UUU)G1	#N/A	#N/A	#N/A	#N/A	2.89048	#N/A
tRNA	3.37526	tK(UUU)G2	#N/A	#N/A	#N/A	#N/A	3.37526	#N/A
tRNA	2.73029	tK(UUU)K	#N/A	#N/A	#N/A	#N/A	2.73029	#N/A
tRNA	-1.17724	tK(UUU)L	#N/A	#N/A	#N/A	#N/A	-1.17724	#N/A
tRNA	0.9388	tK(UUU)O	#N/A	#N/A	#N/A	#N/A	0.9388	#N/A
tRNA	-0.801753	tK(UUU)P	#N/A	#N/A	#N/A	#N/A	-0.801753	#N/A
tRNA	-0.535256	tL(CAA)A SUP56	#N/A	#N/A	#N/A	#N/A	-0.535256	#N/A
tRNA	0.943806	tL(CAA)C SUP53	#N/A	#N/A	#N/A	#N/A	0.943806	#N/A
tRNA	-0.0971576	tL(CAA)D	#N/A	#N/A	#N/A	#N/A	-0.0971576	#N/A
tRNA	0.33281	tL(CAA)G1	#N/A	#N/A	#N/A	#N/A	0.33281	#N/A
tRNA	0.428011	tL(CAA)G2 SUP54	#N/A	#N/A	#N/A	#N/A	0.428011	#N/A
tRNA	-0.631933	tL(CAA)G3	#N/A	#N/A	#N/A	#N/A	-0.631933	#N/A
tRNA	0.254147	tL(CAA)K	#N/A	#N/A	#N/A	#N/A	0.254147	#N/A
tRNA	1.14281	tL(CAA)L	#N/A	#N/A	#N/A	#N/A	1.14281	#N/A
tRNA	1.3507	tL(CAA)M	#N/A	#N/A	#N/A	#N/A	1.3507	#N/A
tRNA	-0.33378	tL(CAA)N	#N/A	#N/A	#N/A	#N/A	-0.33378	#N/A
tRNA	-0.191823	tL(GAG)G	#N/A	#N/A	#N/A	#N/A	-0.191823	#N/A
tRNA	2.18584	tL(UAA)B1	#N/A	#N/A	#N/A	#N/A	2.18584	#N/A
tRNA	0.46213	tL(UAA)B2	#N/A	#N/A	#N/A	#N/A	0.46213	#N/A
tRNA	-1.14548	tL(UAA)D	#N/A	#N/A	#N/A	#N/A	-1.14548	#N/A
tRNA	-0.138336	tL(UAA)J SUP51	#N/A	#N/A	#N/A	#N/A	-0.138336	#N/A
tRNA	-0.448631	tL(UAA)K	#N/A	#N/A	#N/A	#N/A	-0.448631	#N/A
tRNA	-0.551574	tL(UAA)L	#N/A	#N/A	#N/A	#N/A	-0.551574	#N/A
tRNA	0.53997	tL(UAA)N	#N/A	#N/A	#N/A	#N/A	0.53997	#N/A
tRNA	1.64795	tL(UAG)J	#N/A	#N/A	#N/A	#N/A	1.64795	#N/A
tRNA	2.94026	tL(UAG)L1	#N/A	#N/A	#N/A	#N/A	2.94026	#N/A
tRNA	2.64923	tL(UAG)L2	#N/A	#N/A	#N/A	#N/A	2.64923	#N/A
tRNA	1.78047	tM(CAU)C	#N/A	#N/A	#N/A	#N/A	1.78047	#N/A
tRNA	0.0226258	tN(GUU)C	#N/A	#N/A	#N/A	#N/A	0.0226258	#N/A
tRNA	3.86976	tN(GUU)F	#N/A	#N/A	#N/A	#N/A	3.86976	#N/A
tRNA	0.940111	tN(GUU)G	#N/A	#N/A	#N/A	#N/A	0.940111	#N/A
tRNA	2.44682	tN(GUU)K	#N/A	#N/A	#N/A	#N/A	2.44682	#N/A
tRNA	1.04637	tN(GUU)L	#N/A	#N/A	#N/A	#N/A	1.04637	#N/A
tRNA	2.97218	tN(GUU)N1	#N/A	#N/A	#N/A	#N/A	2.97218	#N/A
tRNA	0.0544001	tN(GUU)N2	#N/A	#N/A	#N/A	#N/A	0.0544001	#N/A
tRNA	-0.627849	tN(GUU)O1	#N/A	#N/A	#N/A	#N/A	-0.627849	#N/A
tRNA	0.282385	tN(GUU)O2	#N/A	#N/A	#N/A	#N/A	0.282385	#N/A
tRNA	1.38314	tN(GUU)P	#N/A	#N/A	#N/A	#N/A	1.38314	#N/A
tRNA	-0.32191	tP(AGG)C SUF2	#N/A	#N/A	#N/A	#N/A	-0.32191	#N/A
tRNA	2.54923	tP(AGG)N SUF10	#N/A	#N/A	#N/A	#N/A	2.54923	#N/A
tRNA	6.41887	tP(UGG)A TRN1	#N/A	#N/A	#N/A	#N/A	6.41887	#N/A
tRNA	0.752635	tP(UGG)F SUF9	#N/A	#N/A	#N/A	#N/A	0.752635	#N/A
tRNA	1.54774	tP(UGG)H SUF8	#N/A	#N/A	#N/A	#N/A	1.54774	#N/A
tRNA	1.74301	tP(UGG)L	#N/A	#N/A	#N/A	#N/A	1.74301	#N/A
tRNA	1.02132	tP(UGG)M SUF7	#N/A	#N/A	#N/A	#N/A	1.02132	#N/A
tRNA	4.26185	tP(UGG)N1	#N/A	#N/A	#N/A	#N/A	4.26185	#N/A
tRNA	2.62545	tP(UGG)N2	#N/A	#N/A	#N/A	#N/A	2.62545	#N/A
tRNA	-0.24402	tP(UGG)O1	#N/A	#N/A	#N/A	#N/A	-0.24402	#N/A
tRNA	2.5326	tP(UGG)O2 SUF11	#N/A	#N/A	#N/A	#N/A	2.5326	#N/A
tRNA	2.29033	tP(UGG)O3	#N/A	#N/A	#N/A	#N/A	2.29033	#N/A
tRNA	0.0385557	tQ(CUG)M CDC65	#N/A	#N/A	#N/A	#N/A	0.0385557	#N/A
tRNA	-0.285086	tQ(UUG)B	#N/A	#N/A	#N/A	#N/A	-0.285086	#N/A
tRNA	-1.26262	tQ(UUG)C	#N/A	#N/A	#N/A	#N/A	-1.26262	#N/A
tRNA	1.01827	tQ(UUG)D1	#N/A	#N/A	#N/A	#N/A	1.01827	#N/A
tRNA	1.54173	tQ(UUG)D2	#N/A	#N/A	#N/A	#N/A	1.54173	#N/A
tRNA	-0.618869	tQ(UUG)D3	#N/A	#N/A	#N/A	#N/A	-0.618869	#N/A
tRNA	-0.528511	tQ(UUG)E1	#N/A	#N/A	#N/A	#N/A	-0.528511	#N/A
tRNA	-0.0745727	tQ(UUG)E2	#N/A	#N/A	#N/A	#N/A	-0.0745727	#N/A
tRNA	-0.578981	tQ(UUG)H	#N/A	#N/A	#N/A	#N/A	-0.578981	#N/A
tRNA	1.53042	tQ(UUG)L	#N/A	#N/A	#N/A	#N/A	1.53042	#N/A
tRNA	2.7601	tR(ACG)D	#N/A	#N/A	#N/A	#N/A	2.7601	#N/A
tRNA	-1.19492	tR(ACG)E	#N/A	#N/A	#N/A	#N/A	-1.19492	#N/A
tRNA	-1.1864	tR(ACG)J	#N/A	#N/A	#N/A	#N/A	-1.1864	#N/A
tRNA	0.989238	tR(ACG)K	#N/A	#N/A	#N/A	#N/A	0.989238	#N/A
tRNA	2.55326	tR(ACG)L	#N/A	#N/A	#N/A	#N/A	2.55326	#N/A
tRNA	-0.905102	tR(ACG)O	#N/A	#N/A	#N/A	#N/A	-0.905102	#N/A
tRNA	2.67161	tR(CCG)L TRR4	#N/A	#N/A	#N/A	#N/A	2.67161	#N/A
tRNA	1.58236	tR(CCU)J HSX1	#N/A	#N/A	#N/A	#N/A	1.58236	#N/A
tRNA	1.29631	tR(UCU)B	#N/A	#N/A	#N/A	#N/A	1.29631	#N/A
tRNA	5.77787	tR(UCU)D	#N/A	#N/A	#N/A	#N/A	5.77787	#N/A
tRNA	3.04875	tR(UCU)E	#N/A	#N/A	#N/A	#N/A	3.04875	#N/A
tRNA	1.1324	tR(UCU)G1	#N/A	#N/A	#N/A	#N/A	1.1324	#N/A
tRNA	-0.016121	tR(UCU)G2	#N/A	#N/A	#N/A	#N/A	-0.016121	#N/A
tRNA	0.844192	tR(UCU)G3	#N/A	#N/A	#N/A	#N/A	0.844192	#N/A
tRNA	0.741242	tR(UCU)J1	#N/A	#N/A	#N/A	#N/A	0.741242	#N/A
tRNA	-0.0771024	tR(UCU)J2	#N/A	#N/A	#N/A	#N/A	-0.0771024	#N/A
tRNA	0.395187	tR(UCU)K	#N/A	#N/A	#N/A	#N/A	0.395187	#N/A
tRNA	-0.66736	tR(UCU)M1	#N/A	#N/A	#N/A	#N/A	-0.66736	#N/A
tRNA	-0.79762	tR(UCU)M2	#N/A	#N/A	#N/A	#N/A	-0.79762	#N/A
tRNA	2.54041	tS(AGA)A	#N/A	#N/A	#N/A	#N/A	2.54041	#N/A
tRNA	2.24769	tS(AGA)B	#N/A	#N/A	#N/A	#N/A	2.24769	#N/A
tRNA	0.409283	tS(AGA)D1	#N/A	#N/A	#N/A	#N/A	0.409283	#N/A
tRNA	0.206018	tS(AGA)D2	#N/A	#N/A	#N/A	#N/A	0.206018	#N/A
tRNA	-1.66151	tS(AGA)D3	#N/A	#N/A	#N/A	#N/A	-1.66151	#N/A
tRNA	-0.29602	tS(AGA)E	#N/A	#N/A	#N/A	#N/A	-0.29602	#N/A
tRNA	1.93492	tS(AGA)G	#N/A	#N/A	#N/A	#N/A	1.93492	#N/A
tRNA	-0.492942	tS(AGA)H	#N/A	#N/A	#N/A	#N/A	-0.492942	#N/A
tRNA	2.3176	tS(AGA)J	#N/A	#N/A	#N/A	#N/A	2.3176	#N/A
tRNA	-0.683899	tS(AGA)L	#N/A	#N/A	#N/A	#N/A	-0.683899	#N/A
tRNA	2.92042	tS(AGA)M	#N/A	#N/A	#N/A	#N/A	2.92042	#N/A
tRNA	0.170927	tS(CGA)C SUP61	#N/A	#N/A	#N/A	#N/A	0.170927	#N/A
tRNA	2.14509	tS(GCU)F	#N/A	#N/A	#N/A	#N/A	2.14509	#N/A
tRNA	-0.291783	tS(GCU)L	#N/A	#N/A	#N/A	#N/A	-0.291783	#N/A
tRNA	2.2051	tS(GCU)O	#N/A	#N/A	#N/A	#N/A	2.2051	#N/A
tRNA	1.48863	tS(UGA)I SUP17	#N/A	#N/A	#N/A	#N/A	1.48863	#N/A
tRNA	-0.595721	tS(UGA)P SUP16	#N/A	#N/A	#N/A	#N/A	-0.595721	#N/A
tRNA	0.0908134	tT(AGU)B	#N/A	#N/A	#N/A	#N/A	0.0908134	#N/A
tRNA	3.24784	tT(AGU)C	#N/A	#N/A	#N/A	#N/A	3.24784	#N/A
tRNA	0.156421	tT(AGU)D	#N/A	#N/A	#N/A	#N/A	0.156421	#N/A
tRNA	1.6659	tT(AGU)H	#N/A	#N/A	#N/A	#N/A	1.6659	#N/A
tRNA	-0.286037	tT(AGU)I1	#N/A	#N/A	#N/A	#N/A	-0.286037	#N/A
tRNA	-0.539731	tT(AGU)I2	#N/A	#N/A	#N/A	#N/A	-0.539731	#N/A
tRNA	9.14849	tT(AGU)J	#N/A	#N/A	#N/A	#N/A	9.14849	#N/A
tRNA	0.31963	tT(AGU)N1	#N/A	#N/A	#N/A	#N/A	0.31963	#N/A
tRNA	0.872561	tT(AGU)N2	#N/A	#N/A	#N/A	#N/A	0.872561	#N/A
tRNA	-0.872856	tT(AGU)O1	#N/A	#N/A	#N/A	#N/A	-0.872856	#N/A
tRNA	1.92977	tT(AGU)O2	#N/A	#N/A	#N/A	#N/A	1.92977	#N/A
tRNA	4.12168	tT(CGU)K TRT2	#N/A	#N/A	#N/A	#N/A	4.12168	#N/A
tRNA	3.49229	tT(UGU)G1	#N/A	#N/A	#N/A	#N/A	3.49229	#N/A
tRNA	2.64543	tT(UGU)G2	#N/A	#N/A	#N/A	#N/A	2.64543	#N/A
tRNA	-1.1271	tT(UGU)H	#N/A	#N/A	#N/A	#N/A	-1.1271	#N/A
tRNA	-0.193089	tT(UGU)P	#N/A	#N/A	#N/A	#N/A	-0.193089	#N/A
tRNA	-0.28378	tV(AAC)E1	#N/A	#N/A	#N/A	#N/A	-0.28378	#N/A
tRNA	-0.310284	tV(AAC)E2	#N/A	#N/A	#N/A	#N/A	-0.310284	#N/A
tRNA	1.18228	tV(AAC)G1	#N/A	#N/A	#N/A	#N/A	1.18228	#N/A
tRNA	2.94806	tV(AAC)G2	#N/A	#N/A	#N/A	#N/A	2.94806	#N/A
tRNA	2.87691	tV(AAC)G3	#N/A	#N/A	#N/A	#N/A	2.87691	#N/A
tRNA	0.837759	tV(AAC)H	#N/A	#N/A	#N/A	#N/A	0.837759	#N/A
tRNA	0.214275	tV(AAC)J	#N/A	#N/A	#N/A	#N/A	0.214275	#N/A
tRNA	1.58118	tV(AAC)K1	#N/A	#N/A	#N/A	#N/A	1.58118	#N/A
tRNA	2.87923	tV(AAC)K2	#N/A	#N/A	#N/A	#N/A	2.87923	#N/A
tRNA	3.10983	tV(AAC)L	#N/A	#N/A	#N/A	#N/A	3.10983	#N/A
tRNA	1.33855	tV(AAC)M1	#N/A	#N/A	#N/A	#N/A	1.33855	#N/A
tRNA	0.439546	tV(AAC)M2	#N/A	#N/A	#N/A	#N/A	0.439546	#N/A
tRNA	3.05213	tV(AAC)M3	#N/A	#N/A	#N/A	#N/A	3.05213	#N/A
tRNA	2.1313	tV(AAC)O	#N/A	#N/A	#N/A	#N/A	2.1313	#N/A
tRNA	1.44597	tV(CAC)D	#N/A	#N/A	#N/A	#N/A	1.44597	#N/A
tRNA	3.11182	tV(CAC)H	#N/A	#N/A	#N/A	#N/A	3.11182	#N/A
tRNA	2.02115	tV(UAC)B	#N/A	#N/A	#N/A	#N/A	2.02115	#N/A
tRNA	5.91193	tV(UAC)D	#N/A	#N/A	#N/A	#N/A	5.91193	#N/A
tRNA	4.62385	tW(CCA)G1	#N/A	#N/A	#N/A	#N/A	4.62385	#N/A
tRNA	-0.911206	tW(CCA)G2	#N/A	#N/A	#N/A	#N/A	-0.911206	#N/A
tRNA	3.94136	tW(CCA)J	#N/A	#N/A	#N/A	#N/A	3.94136	#N/A
tRNA	-0.310379	tW(CCA)K	#N/A	#N/A	#N/A	#N/A	-0.310379	#N/A
tRNA	1.00015	tW(CCA)M	#N/A	#N/A	#N/A	#N/A	1.00015	#N/A
tRNA	2.39612	tW(CCA)P	#N/A	#N/A	#N/A	#N/A	2.39612	#N/A
tRNA	1.66179	tX(XXX)D	#N/A	#N/A	#N/A	#N/A	1.66179	#N/A
tRNA	-0.777634	tY(GUA)D SUP2	#N/A	#N/A	#N/A	#N/A	-0.777634	#N/A
tRNA	1.44	tY(GUA)F1 SUP11	#N/A	#N/A	#N/A	#N/A	1.44	#N/A
tRNA	-0.316485	tY(GUA)F2 SUP6	#N/A	#N/A	#N/A	#N/A	-0.316485	#N/A
tRNA	-0.993092	tY(GUA)J1 SUP7	#N/A	#N/A	#N/A	#N/A	-0.993092	#N/A
tRNA	4.35903	tY(GUA)J2 SUP4	#N/A	#N/A	#N/A	#N/A	4.35903	#N/A
tRNA	1.90993	tY(GUA)M1 SUP5	#N/A	#N/A	#N/A	#N/A	1.90993	#N/A
tRNA	1.12419	tY(GUA)M2 SUP8	#N/A	#N/A	#N/A	#N/A	1.12419	#N/A
tRNA	0.350585	tY(GUA)O SUP3	#N/A	#N/A	#N/A	#N/A	0.350585	#N/A
snRNA	0.789666	U1 snRNA SNR19	#N/A	#N/A	#N/A	#N/A	#N/A	0.789666
snRNA	3.15653	U2 snRNA snR20 LSR1	#N/A	#N/A	#N/A	#N/A	#N/A	3.15653
snRNA	1.75849	U4 snRNA SNR14	#N/A	#N/A	#N/A	#N/A	#N/A	1.75849
snRNA	1.38075	U5 snRNA SNR7	#N/A	#N/A	#N/A	#N/A	#N/A	1.38075
snRNA	3.56172	U6 snRNA SNR6	#N/A	#N/A	#N/A	#N/A	#N/A	3.56172
