# Supplementary material for: Large-scale profiling of noncoding RNA function in yeast
Source: PLoS Genet. 2018 Mar 12;14(3):e1007253. doi: 10.1371/journal.pgen.1007253 (PMC5864082; doi:10.1371/journal.pgen.1007253)
Supplement: S12 Table — (XLSX) [file pgen.1007253.s012.xlsx]

## Sheet: Heatmap summary
S12 Table
Cluster	Sub-cluster	ncRNA	B_P Clim 36C	B_P Nlim 36C	B_P Clim 30C	B_P Nlim 30C	L_E Clim 36C	L_E Nlim 36C	L_E Clim 30C	L_E Nlim 30C
1	1	tW(CCA)P	2.50358	2.84706	-0.475576	-3.57968	0.247436	0.0624347	0.318446	2.0496
1	1	SNR83	1.01216	1.04397	-1.65359	-1.60629	0.339083	-0.561688	0.140072	2.39299
1	1	SUT457	-0.424176	-0.437106	-0.944102	-0.65951	-0.402503	-1.18153	-0.0302572	4.2156
1	1	tQ(UUG)D2	2.91263	2.80806	-0.619043	-1.61762	-0.725922	0.339224	0.532645	3.69179
1	1	tT(AGU)I2	3.12946	3.17581	0.12652	0.16294	1.57331	-1.04621	0.272476	0.732532
1	1	tT(AGU)N2	2.61948	2.47958	-0.171719	-3.34232	-0.172538	2.64161	0.819145	2.13481
1	1	tA(UGC)O	1.89241	2.48804	-1.4216	-0.324174	-0.614024	-1.07384	0.622281	1.08975
1	1	tA(AGC)K2	2.03725	1.99026	-0.44139	-1.92009	-0.544616	-0.827574	0.510494	1.82682
1	1	tD(GUC)D	3.87505	4.08721	-1.25895	-1.73136	0.156232	-0.0150045	0.229324	1.27499
1	1	SUT001	4.01394	4.00246	-1.33517	0.199884	0.190822	-0.566654	0.84399	4.91784
1	1	SUT087	5.24898	5.3501	-0.182077	1.29656	-0.131433	-1.01169	0.741638	4.0217
1	1	tR(ACG)K	0.348964	0.212391	0.200881	-1.28551	-0.951052	-1.2738	-0.607276	-0.0550856
1	1	SUT170	5.85641	5.85124	-0.306678	3.57391	-0.627578	-0.893945	1.30899	0.915916
1	1	tR(ACG)L	2.91083	2.79918	-0.395429	-1.94874	-0.856232	0.206538	0.177624	2.69804
1	1	SUT125	2.55527	2.73551	-1.38822	-1.42457	0.580941	-0.871288	0.666305	4.15311
1	1	tT(AGU)N1	4.40147	4.28683	-0.058807	-1.27592	-0.282355	-0.60192	0.241742	2.88736
1	1	tV(AAC)L	3.96983	3.99745	-0.25637	-0.85096	-0.506186	1.69757	0.611421	2.8241
1	1	SUT089	1.98504	2.12473	-0.813644	1.32174	0.445833	2.68299	3.46119	7.33156
1	1	tG(GCC)J1	3.00561	3.09567	-0.0412454	-0.607549	-0.625622	-0.024732	0.575099	2.77178
1	1	tP(UGG)O3	3.46547	3.20388	-0.130442	-2.43363	-1.21982	-1.13983	0.840073	4.22979
1	1	SNR35	6.36943	6.32222	0.0284214	0.0902529	-0.309809	-0.77859	0.291036	3.3731
1	1	tV(AAC)G3	3.78716	4.03816	-0.660494	-0.86116	0.708332	-0.412762	0.532359	3.60738
1	1	tA(UGC)L	3.491	3.59166	-0.0771735	-2.15856	-0.356891	-0.762324	0.132132	2.81733
1	1	tK(CUU)I	0.679803	0.621423	-0.071342	-1.19781	-0.456081	-0.782155	0.702924	3.27019
1	1	SNR85	1.96782	2.07963	0.919361	1.25259	1.5724	0.973045	-1.00031	-0.819785
1	1	tD(GUC)N	3.97347	3.89487	-0.939181	-1.34887	-0.199008	-1.19025	0.931049	2.93619
1	1	tT(AGU)H	5.35584	5.121	-0.224388	-2.09832	0.0831435	-0.488415	0.95085	3.69959
1	1	tI(AAU)I2	2.54219	2.08203	0.11437	-0.996959	-0.824777	-1.92329	0.393146	0.154746
1	1	SNR43	4.71647	4.94798	0.109853	-2.15168	0.386586	0.896008	0.203606	2.31325
1	1	SUT347	3.23309	3.27689	-0.209815	-0.830791	-0.393069	-0.481146	0.998226	4.88938
1	1	SUT643	6.604	7.10631	-0.333077	0.274719	0.44592	-1.99244	1.28821	4.4526
1	1	CUT374	2.63294	2.64489	-2.11809	-0.365009	-0.0351648	-0.33873	2.1235	1.42432
1	1	tA(AGC)M2	4.26798	4.41408	-0.0666835	-1.69667	0.546308	-0.402376	0.681189	2.55389
1	1	tS(AGA)G	3.25275	3.00528	-0.228988	-0.998183	-0.857674	-0.441417	0.482912	2.07554
1	1	SUT211	2.28236	3.20501	-3.98955	-3.43792	0.408822	3.39392	0.377728	3.62065
1	1	tS(GCU)F	4.28034	3.78617	-1.60376	-0.87444	-0.88174	1.3699	0.426896	2.39459
1	1	SNR48	0.387859	0.154886	-3.36219	-3.87935	-1.28927	-0.153321	0.24668	3.56588
1	1	SUT463	-0.0167775	-0.108421	-1.84783	-2.0087	0.00038197	-0.796488	0.404192	5.26275
1	1	tV(AAC)K1	0.62879	0.677348	-1.69234	-2.20386	0.464213	-0.254672	0.312007	4.02432
1	1	tE(UUC)G1 (SOE1)	2.28677	2.19942	0.366051	0.188535	-1.14801	-0.529415	-0.0884409	0.623217
1	1	SNR57	0.20598	0.664071	-0.0921071	0.609776	0.60284	-0.182155	1.42523	5.18156
1	1	tW(CCA)G1	4.20535	4.19634	-0.550156	-1.15066	-0.220809	-0.819351	0.086579	3.51227
1	1	tV(UAC)D	2.05738	2.25436	-3.07913	-2.87229	0.776942	0.311013	0.743971	2.48771
1	1	tV(AAC)G1	3.87705	3.72231	-0.106644	0.602086	-1.21355	-0.588705	0.723621	-0.691945
1	1	tI(UAU)D	5.45316	5.51507	-0.100834	-1.16765	0.530643	-0.0450536	0.161722	1.69401
1	1	CUT441	3.96294	4.41171	-0.409826	-1.59031	1.17596	0.860099	0.685578	2.11865
1	1	tK(CUU)C	1.73784	2.39486	-0.319951	-2.20119	-0.654494	2.14858	0.254271	2.35948
1	1	tS(AGA)J	3.19187	2.9818	-1.14862	-2.34337	-0.0837494	-0.452704	0.485531	3.2917
1	1	SUT493	4.24278	3.93427	-0.0599491	-0.667818	-0.537183	2.23629	0.525189	2.93255
1	1	tM(CAU)C	3.43054	3.61171	-0.162799	-1.35659	1.14833	-0.0610354	0.777657	1.7983
1	1	CUT436	0.969374	0.998063	-0.29962	-0.6179	-0.116624	-1.045	-0.336699	-0.373694
1	1	SUT518	2.00623	2.00287	0.531172	1.27967	-0.589395	-0.371802	0.330223	5.29244
1	1	SUT737/313	3.50974	3.48097	-0.677225	-0.841208	-0.424201	-0.184754	0.972053	0.607189
1	1	SUT480	-0.127467	0.279603	-2.58188	-2.77791	0.655266	-1.45298	0.867932	4.65115
1	1	tG(GCC)F1 (SUF20)	2.88868	2.82586	0.0629413	0.666533	-0.640584	-0.957755	-0.173464	0.158987
1	1	tA(AGC)G	3.34455	3.51616	-0.0374239	0.361028	0.410976	-0.466865	0.229208	0.899628
1	1	tA(AGC)K1	4.67282	4.63499	-0.338737	0.362939	-0.061487	-0.111352	1.21482	3.01939
1	1	SUT339	4.67169	5.33156	-0.179678	-1.28713	0.993224	-0.620832	0.616577	5.78096
1	1	tR(UCU)D	2.479	2.55991	-1.09855	-1.41623	0.541903	0.284924	0.763581	0.962495
1	1	tK(UUU)K	4.51989	4.4012	-0.180688	-1.17543	0.604858	0.0900479	1.39917	1.57485
1	1	SUT418	3.00298	2.77928	-0.2199	-1.84024	-0.488723	0.939579	0.424938	2.01008
1	1	SNR61	5.65377	5.6898	0.112064	1.94015	0.599487	0.775566	0.794222	2.13604
1	1	SUT218/655	2.77462	2.53285	-1.38838	-3.02099	-0.963081	-0.535198	0.529874	3.12701
1	1	tL(CAA)C (SUP53)	4.82347	4.7582	-0.0778802	-0.680553	-0.195185	-1.04516	0.454256	3.05227
1	1	SUT123	5.13179	5.11871	-0.0431191	0.564473	0.674572	-0.562346	0.880684	3.60966
1	1	CUT523	1.48896	1.43397	-2.31223	-2.68757	-0.0942261	-0.0474573	0.732255	1.97438
1	1	tG(GCC)F2	2.65315	1.71811	-0.333187	0.204653	-0.434551	1.4002	0.314583	1.97033
1	1	SUT010	5.19772	5.29767	0.176961	0.410703	0.570214	1.30504	0.617564	3.4743
1	1	SNR53	1.66914	1.54591	-1.49744	-2.4793	0.196876	0.456322	1.36182	2.99751
1	1	SNR17A	2.07992	2.03914	-0.369397	-0.053938	0.0336044	-0.92448	-0.281428	0.37878
1	1	SUT233/CUT707	1.73034	1.64537	0.143108	-4.23483	1.06246	0.705995	0.233814	3.06752
1	2	tA(AGC)J	-3.11484	-2.11405	0.0283872	0.387991	1.3557	1.74526	-0.00857216	-0.526127
1	2	SUT515	-2.01049	-2.48515	0.138967	0.911685	1.1411	3.94939	0.142105	-0.891787
1	2	tE(UUC)M	-1.81009	-1.7018	0.632343	1.03771	1.1072	1.90727	-0.166236	-2.49553
1	2	tK(CUU)P	-7.70892	-6.32613	0.404204	0.920231	-0.0802078	2.48359	-0.397479	-2.21962
1	2	SUT289/717	-1.23613	-1.56843	0.544196	0.98433	-0.170876	0.371302	0.121513	-2.22657
1	2	SUT126	-3.98096	-4.12633	-1.24496	-0.257982	0.0235095	-0.228836	0.00218671	1.61888
1	2	SUT469	-3.97449	-4.20134	0.124645	0.619874	-0.930271	2.50296	0.200722	0.13846
1	2	RUF21	-5.22099	-3.7429	-0.302382	0.0811387	0.918281	1.73569	-0.0764846	-0.345135
1	2	SNR9	-5.51512	-5.45714	0.156231	1.1639	0.863834	3.4197	-0.686046	-2.24965
1	2	SNR69	-7.03057	-6.40981	0.128008	-1.19637	1.07636	1.69234	-0.146705	-0.690462
1	2	CUT775/SUT307	-5.41611	-3.72353	0.280619	0.576645	1.03265	-0.472673	0.276159	-1.86892
1	2	SNR55	-2.67394	-2.45551	0.379896	1.0043	0.169122	1.38416	-0.161232	-0.884916
1	2	tN(GUU)C	-5.62995	-4.97767	-1.43716	-0.897637	0.71179	2.27077	2.90838	3.72665
1	2	tS(AGA)D1	-1.97331	-2.21424	0.149452	0.51011	0.930807	4.70381	-0.381282	-1.32576
1	2	SUT465	-3.06833	-3.87301	0.324137	1.0123	0.513586	3.93898	-0.112956	0.995195
1	2	CUT005	-6.36702	-6.25422	-2.05737	-2.53345	1.47232	2.46928	0.421393	4.74209
1	2	tI(AAU)B	-1.29623	-1.47908	0.0534182	1.46938	-0.030264	0.413624	0.81194	-2.20659
1	2	SNR31	-2.92116	-3.14212	0.37886	0.870022	-0.289534	3.43739	0.298086	-0.280602
1	2	SNR72/73/74/75/76/77/78	-1.89953	-2.00727	0.693722	0.867566	1.26348	1.08674	-0.0698726	-1.45454
1	2	SNR17B	-2.64756	-2.24176	-0.0254512	0.481602	0.812264	0.0988907	-0.316018	-1.88065
1	2	CUT672	-4.56176	-4.95696	0.17665	0.626991	0.404567	2.89443	1.28809	1.93207
1	2	CUT008	-6.63738	-6.65978	0.123986	0.621081	0.452095	2.89957	1.43023	-1.25761
1	2	SUT375	-3.51191	-2.81429	0.114262	0.836838	2.73075	1.80609	0.431233	-0.0748616
1	2	tK(CUU)D1	-1.55549	-1.52167	0.315455	0.782775	0.813934	0.954621	-0.420325	-0.776753
1	2	SUT305	-4.29005	-3.08557	0.119761	0.530923	-0.859113	0.65341	-0.0785269	-1.87639
1	2	tY(GUA)M2 (SUP8)	-5.56886	-5.22731	-0.121475	0.533046	0.572869	2.63929	-0.0524445	-0.148345
1	2	tL(UAG)L1	-5.84288	-5.94719	0.195555	0.684306	0.782545	2.23712	-0.745833	-1.80818
1	2	tY(GUA)O (SUP3)	-4.31214	-4.20426	-0.215786	0.20961	0.168936	1.4448	-0.266524	-1.84832
1	2	SUT171	-3.15271	-3.1515	0.0655403	0.867775	0.331235	2.69986	0.268681	-0.384638
1	2	SUT157/579	-3.66618	-3.65048	-0.700243	-1.78087	3.87554	0.275608	-0.119174	-1.76752
1	2	SUT346	-0.415893	-0.724522	1.15463	2.60133	0.444037	2.49927	-0.521133	-2.01244
1	2	SNR81	-0.0132012	-0.674361	0.285955	3.59193	2.12088	4.16717	0.118763	-0.171225
1	2	tG(GCC)E	-1.4792	-2.13591	0.52791	0.78205	0.867271	3.3003	-0.36108	1.67478
1	2	tW(CCA)G2	-6.3701	-6.60999	0.0463491	0.0502037	0.962455	3.41034	-0.0435168	-0.68407
1	2	CUT123	-2.81826	-2.89171	0.502731	1.08214	0.117691	1.15578	-0.952106	-0.60078
1	2	tL(GAG)G	-1.04439	-1.09516	0.492552	0.877733	-0.167499	0.640039	-0.425573	-1.65407
1	2	SNR8	-5.80463	-5.84131	-0.464841	-0.0396408	-0.160421	3.39501	0.277755	-1.18192
1	2	SUT729/CUT773	-2.78617	-3.06198	-0.495455	-1.62194	2.61716	4.22371	0.332229	1.28686
1	2	SUT798/387	-5.66339	-5.59573	0.242389	-1.22325	0.782976	2.17221	-0.177248	0.459656
1	2	tA(AGC)M1	-4.21646	-4.09757	0.167712	-2.22727	0.619972	3.79855	0.388001	1.5013
1	2	SNR53/67	-3.41253	-3.60841	-0.00266184	0.491262	0.690071	-0.122793	-0.160356	-0.111578
1	2	tS(AGA)D3	-2.95952	-2.16502	0.213729	0.514377	-0.3836	0.639418	1.37816	0.237271
1	2	tP(UGG)M (SUF7)	-6.49568	-6.41721	-0.175038	0.314943	1.70424	4.3351	0.146537	6.32098
1	2	tT(AGU)B	-3.39703	-3.85982	0.118994	0.717206	1.94226	1.64101	-0.075842	-1.96869
1	2	tA(UGC)G	-4.38033	-4.37038	0.450691	0.873537	1.40035	2.7677	-0.325535	-1.84214
1	2	tR(CCU)J (HSX1)	-2.43491	-2.23296	-6.54094	-6.27862	1.54819	-1.06074	0.375532	2.34441
1	2	CUT103	-5.71044	-5.07225	-0.00138339	0.204361	0.661507	4.20951	0.0682488	5.73812
1	2	SUT055	-3.65804	-3.91842	1.25205	1.50807	0.223187	2.39869	-0.0479894	-0.226213
1	2	tI(AAU)I1	-3.61559	-3.81237	0.00846293	0.0996861	0.265449	1.98876	-0.323957	-1.27982
1	2	CUT320	-3.23749	-3.16195	0.119757	0.3842	0.455039	2.71521	-0.0943222	-0.852769
1	2	SNR42	-2.27377	-2.40357	0.158034	0.481888	0.332967	2.20498	-0.538355	1.46186
1	2	tF(GAA)P2	-4.26243	-3.94686	0.004486	0.586757	0.0759856	0.512738	-0.447556	-0.743709
1	2	tG(GCC)O2 (SUF17)	-2.26981	-2.06612	0.409047	0.838605	1.15686	1.79072	-0.464604	-1.1475
1	2	TLC1	-4.28539	-4.27106	0.00714215	0.558424	-0.00436812	1.24017	-0.121793	-2.34349
1	2	SNR70	-3.47664	-3.71642	1.47537	1.96318	0.350081	2.27302	-0.599838	0.505913
1	2	SUT532	-3.64425	-3.20139	0.514395	1.05555	0.901219	2.67411	-0.23684	-2.0249
1	2	SUT553	-4.20965	-3.9544	-0.125055	0.528061	0.545434	1.20654	0.247169	-1.42532
1	2	U2 snRNA (LSR1)	-7.31905	-7.05237	-2.48185	-2.83131	0.798502	2.60959	0.508713	2.70171
1	2	SUT385	-1.91322	-2.03449	0.227956	0.743532	0.958941	0.88721	-0.691434	-1.52288
1	2	tY(GUA)J1 (SUP7)	-4.9104	-4.70104	-0.0219836	0.439994	1.52237	5.72693	-0.210731	-0.295637
1	2	SNR34	-3.58859	-3.52938	0.283499	0.699074	0.469145	0.819675	-2.11598	-2.888
1	2	tG(GCC)G1	-4.52159	-4.61851	0.48887	0.0873222	3.35083	1.73459	0.0283292	-0.792215
1	2	SUT570	-5.33396	-5.7164	-0.0485673	-2.33229	1.39387	4.98501	-0.170032	0.506833
1	2	tK(CUU)M	-3.05537	-3.42935	-0.562058	-0.0380431	0.66232	1.88891	-0.239251	-1.1837
1	2	tV(AAC)M2	-3.82356	-5.00043	-0.655485	-2.77421	0.487827	3.61882	-1.49833	1.54237
1	2	SNR5	-2.90783	-3.32017	0.232134	0.964306	-0.117296	3.19493	-0.310136	-0.0525645
1	2	SUT827	-2.89153	-3.14375	-0.00163694	0.854733	-0.175842	2.01047	-0.104412	-1.39762
1	2	tD(GUC)J4	-3.26839	-3.43584	0.135669	2.10885	-0.568443	1.03066	0.460327	-2.69285
1	2	tG(GCC)B	-2.31798	-2.83423	0.295843	1.49595	-0.22888	2.95717	0.288518	-2.01318
1	2	SUT259/691	-1.08411	-1.05145	0.316279	2.30067	1.01605	2.02436	0.0613051	-1.85296
1	2	tK(CUU)G1	-1.51344	-1.5999	-1.10042	1.45889	1.75662	2.06033	-1.63149	-1.70918
1	2	SUT830	0.531438	0.430863	0.061251	1.48595	0.622594	0.948958	-0.0491096	-1.63034
1	2	CUT296/SUT301	-1.97558	-1.52622	0.288491	1.94967	0.750358	3.10057	0.151279	1.18352
1	2	tE(UUC)J	-6.8262	-7.02068	0.334739	0.494075	1.38874	3.22962	-1.12016	-1.78196
1	2	tD(GUC)G2	-0.693707	-0.771076	-0.0915647	0.474194	0.79734	1.47757	-0.354347	-1.2488
1	2	SNR79	-4.1991	-4.37442	0.529349	1.10623	1.93402	3.46814	0.0582205	-0.573929
1	2	tN(GUU)P	-2.86592	-3.26985	-0.215449	1.35862	0.205874	4.68368	0.496053	1.08823
1	2	tR(UCU)B	-3.36105	-3.38703	-3.67156	1.77908	0.867028	3.97342	0.57537	-0.924254
2	1	tG(GCC)D1	0.638731	0.729215	-1.94483	-1.0333	0.293595	2.26984	0.183726	2.62833
2	1	CUT461	-2.11746	-1.9895	-0.920506	-1.11245	0.969016	0.798625	1.36118	3.00481
2	1	tL(UAA)L	-3.51999	-3.3575	0.267415	-2.20083	0.668749	4.24315	2.91327	3.23643
2	1	tA(AGC)D	-0.169613	-0.0431401	-0.152409	-3.00393	0.55971	0.119282	0.271574	2.00518
2	1	tD(GUC)J1	-0.113491	-0.476872	-2.28879	-4.25422	-0.258059	1.27953	0.460422	2.27978
2	1	SNR64	-4.88879	-3.15384	-2.23863	-2.84723	-1.06024	2.31746	-0.102099	5.02566
2	1	SUT004	-3.97102	-3.40607	-2.55079	-3.61005	0.895804	3.30693	0.456942	4.95453
2	1	tW(CCA)M	-5.08415	-4.83848	-1.58479	-2.5775	1.23574	2.65595	1.00336	1.27292
2	1	tD(GUC)B	-1.08411	-1.03006	0.220057	-2.18015	-0.216836	-0.212084	0.702675	4.74438
2	1	SUT098	-3.48027	-4.67056	0.0457399	-0.999012	-1.02264	1.16654	-1.3601	1.81822
2	1	tK(CUU)G3	-0.603381	-0.60881	-3.37812	-2.15793	-0.586541	1.24118	0.303205	-0.0649911
2	1	tY(GUA)M1 (SUP5)	-2.05066	-1.91238	0.0279709	0.520478	0.242796	1.3122	-0.0856606	9.93477
2	1	tV(AAC)H	-4.71321	-4.73002	-2.39133	0.861038	1.39738	1.6254	0.425302	2.03885
2	1	tF(GAA)B	-2.95367	-2.81959	-3.85095	-4.00095	0.802154	1.43609	0.0656068	1.57308
2	1	SNR58	-2.82423	-2.77645	-1.21037	-0.472445	1.49444	1.81083	1.05373	1.99238
2	1	SUT509	-3.17185	-3.31807	-3.32408	-2.35495	0.238061	2.09326	0.559417	2.44305
2	1	CUT645	-0.689044	-0.722963	0.115732	-0.392938	-0.164009	1.69719	0.937939	3.01971
2	1	CUT083	-3.80757	-3.76	0.224687	0.675773	1.83965	2.83677	0.337937	4.73758
2	1	CUT002	-1.60882	-1.55158	-1.25361	-0.63015	-0.0969794	-0.165634	3.07166	1.16255
2	1	SNR10	-2.62824	-2.54028	-0.808769	-3.36643	-0.301301	1.41862	0.295644	2.7593
2	1	tV(CAC)D	-5.59152	-5.82851	-4.19099	-5.34718	0.300826	2.01534	0.594927	4.23479
2	1	tT(AGU)D	0.366356	0.171834	-2.03018	-2.98752	-0.169746	2.70065	0.0580562	2.96927
2	1	tK(UUU)O	-1.04648	-1.21266	-1.34885	-1.696	-0.200378	1.20392	-0.712692	1.10864
2	1	SNR4	-2.83871	-3.02824	0.172152	-1.8929	1.03253	2.27971	-0.248585	2.15486
2	1	SUT543/115	-0.788736	-1.04005	-2.4815	-1.11022	-0.702544	1.93585	-0.381735	-0.782193
2	1	SUT284/712	-0.924968	-1.48587	0.404776	0.774081	-0.377326	2.37963	0.302597	3.92859
2	1	SNR128/SNR190	-3.19066	-2.68732	-0.00145689	-0.963252	0.661475	-0.385693	-0.146503	1.25239
2	1	CUT356	-2.52009	-2.31549	-3.04378	-2.32478	0.138353	-0.3993	1.68284	1.92802
2	1	SUT219/656	-2.58152	-1.4486	-0.252353	-1.09281	3.13954	0.605022	0.672544	2.25272
2	1	SUT471	-4.82956	-4.71408	-1.18759	-0.361454	0.54759	0.61991	5.56266	2.21611
2	1	CUT547	-4.59657	-3.86362	-3.75208	-1.15326	-0.411292	0.00837404	0.64171	-1.14192
2	1	tD(GUC)M	-1.54605	-1.71013	-1.47895	-2.06161	0.609603	2.24421	0.745319	3.52162
2	1	SNR47	-1.99193	-2.70119	-0.765286	0.187755	0.335072	2.34775	0.870962	7.40698
2	1	tR(UCU)K	-3.26282	-3.16947	-0.016484	-0.48163	1.70533	2.37848	-0.130712	1.7979
2	1	tH(GUG)E2	-3.9162	-3.71706	-1.79671	-2.15538	0.0601557	-1.27639	0.262763	2.31162
2	1	tL(CAA)L	-3.18282	-2.96567	-1.74531	-3.61079	0.842134	0.0948081	0.176704	1.58141
2	1	CUT332	-0.621675	-0.647435	-0.430897	0.432584	2.35535	-0.873869	6.67606	1.13383
2	1	tV(AAC)O	-2.06803	-1.99088	-3.69496	-5.07341	1.14126	1.80651	1.16789	3.18518
2	1	SUT834	-3.52542	-3.36055	-0.0391598	0.633644	0.617005	-0.202207	0.477816	8.43865
2	1	tV(UAC)B	-0.43856	-0.448986	-0.408333	-2.13661	-0.179508	1.32192	0.510922	2.86155
2	1	tN(GUU)N1	0.680741	0.598817	-0.0700346	-2.75596	0.622523	2.25397	0.835314	1.61785
2	1	CUT827	-0.985045	-0.94609	-3.0805	-1.80022	0.892766	1.911	1.98467	3.09199
2	1	tG(GCC)C (SUF16)	-4.68972	-3.23173	-1.86924	-2.43184	-0.0538232	0.193067	0.490012	4.28929
2	1	SUT167	-2.95715	-0.74257	-4.6679	-4.39136	1.62959	-0.694263	0.129396	3.43251
2	1	CUT442	-3.38199	-3.31969	-1.31816	-1.54078	1.12558	1.1572	0.326791	0.827895
2	1	tQ(UUG)L	-3.25085	-3.17849	-1.21315	-1.04981	1.17509	2.00186	-0.981446	-0.258606
2	1	tK(UUU)G1	-1.59074	-0.709063	-0.0556951	-2.19543	0.329411	1.76307	1.08297	2.07607
2	1	tE(CUC)I	-2.10051	-1.49416	-1.82887	-1.80606	0.66775	0.418196	-0.0135942	1.97892
2	1	CUT150	-3.35824	-3.52971	-0.982832	-2.77451	1.27406	4.01051	0.839029	2.70827
2	2	tL(CAA)K	0.664864	0.669446	0.575063	0.925323	-0.0205585	-0.790136	-0.506064	-1.79731
2	2	SNR87	0.851407	0.763509	0.825342	3.00165	-0.429213	-0.875239	0.218197	-1.58512
2	2	tD(GUC)I2	1.57613	1.76648	1.15593	0.436833	0.480056	-0.490764	-0.0489877	-1.45563
2	2	tH(GUG)M	0.312864	0.566368	0.606047	0.800623	0.239213	0.606089	-0.409969	-2.46236
2	2	tH(GUG)E1	-0.600273	-0.633069	0.578581	1.34806	-0.918442	-0.769871	-0.105621	-1.46267
2	2	tS(AGA)L	0.0816033	0.0343618	0.163928	1.58384	-0.179365	-0.739266	0.178734	-0.588029
2	2	SNR37	3.62167	3.7618	0.490664	3.47533	0.586908	-0.999101	-0.233925	0.54988
2	2	SUT274/698	0.350515	0.582115	0.40697	2.19867	-0.484569	0.200427	1.05458	-1.16409
2	2	SUT367	0.7593	0.900689	0.857822	1.4127	0.652393	-0.808356	0.0460469	-1.77269
2	2	SNR51	0.70546	0.97712	-0.0470648	1.21314	-0.0527837	-0.845597	-0.441253	-1.75997
2	2	tE(UUC)G2	2.31142	1.74787	1.02172	1.17316	-0.334792	0.394671	-0.471486	-2.16456
2	2	SUT725	1.47746	1.09336	0.249599	1.78665	0.180706	-0.576575	0.07696	-2.58855
2	2	tG(GCC)D2	1.79642	1.87133	0.691772	1.83896	0.74155	0.170513	-0.152637	-2.30841
2	2	SNR128	2.71199	2.84862	-0.000847915	5.02127	0.764017	1.68899	0.861146	0.406999
2	2	tE(UUC)P	1.5974	1.70488	0.397685	3.61261	-0.337853	0.868168	0.398773	-1.2964
2	2	SUT388	1.19877	0.879768	0.421241	1.27119	-0.96664	0.128994	0.149874	-1.57716
