# Supplementary material for: Large-scale profiling of noncoding RNA function in yeast
Source: PLoS Genet. 2018 Mar 12;14(3):e1007253. doi: 10.1371/journal.pgen.1007253 (PMC5864082; doi:10.1371/journal.pgen.1007253)
Supplement: S14 Table — (XLSX) [file pgen.1007253.s014.xlsx]

## Sheet: Haploid collection fitness
S14 Table
		YP+2% Glucose (YPD)
Type	ID	Mat a (Avg)	Mat alpha (Avg)	Average
	WT			0.999901
CUT	CUT001/437	0.639668	0.997	0.818334
CUT	CUT002	0.631154	0.29918	0.465167
CUT	CUT084/SUT068	0.614126	0.9805	0.797313
CUT	CUT095	0.605612	0.94075	0.773181
CUT	CUT103	0.597098	0.65434	0.625719
CUT	CUT123	0.588584	1.12739	0.857987
CUT	CUT142	0.58007	1.01722	0.798645
CUT	CUT150	0.571556	0.5882	0.579878
CUT	CUT244	0.563042	0.93806	0.750551
CUT	CUT248	0.554528	0.97448	0.764504
CUT	CUT296	0.5375	0.88522	0.71136
CUT	CUT296/SUT301	0.528986	1.05284	0.790913
CUT	CUT298/771	0.520472	0.72602	0.623246
CUT	CUT379	0.511958	1.00355	0.757754
CUT	CUT424	0.503444	0.85024	0.676842
CUT	CUT436	0.49493	0.85127	0.6731
CUT	CUT441	0.486416	1.00032	0.743368
CUT	CUT442	0.477902	1.09456	0.786231
CUT	CUT541/542/SUT503	0.469388	1.09996	0.784674
CUT	CUT546	0.460874	0.89927	0.680072
CUT	CUT572	0.45236	1.09042	0.77139
CUT	CUT782	0.443846	0.98052	0.712183
CUT	CUT816	0.435332	0.44021	0.437771
snoRNA	SNR10	0.426818	0.79727	0.612044
snoRNA	SNR11	0.418305	1.01905	0.718677
snoRNA	SNR13	0.409791	1.01974	0.714765
snoRNA	SNR3	0.401277	1.00405	0.702663
snoRNA	SNR31	0.392763	0.96384	0.678301
snoRNA	SNR32	0.384249	0.98235	0.683299
snoRNA	SNR33	0.375735	0.86924	0.622487
CUT	CUT008	0.96086	1.05655	1.0087
CUT	CUT015	0.75896	1.02219	0.890575
CUT	CUT040	1.00808	1.0473	1.02769
CUT	CUT083	1.16087	0.75324	0.957055
CUT	CUT170	1.01831	0.97372	0.996015
CUT	CUT213	0.98339	0.84941	0.9164
CUT	CUT213/690	0.60073	0.66076	0.630745
CUT	CUT217	1.05258	0.97231	1.01245
CUT	CUT238	0.97471	0.99839	0.98655
CUT	CUT315	1.03046	0.95206	0.99126
CUT	CUT320	1.0057	0.96313	0.984415
CUT	CUT332	0.94972	0.92145	0.935585
CUT	CUT353/SUT758	0.97419	1.01726	0.995725
CUT	CUT356	0.82614	0.44763	0.636885
CUT	CUT458	1.04408	1.00828	1.02618
CUT	CUT461	0.98385	0.96861	0.97623
CUT	CUT462	0.93167	0.95478	0.943225
CUT	CUT465	0.88976	0.92724	0.9085
CUT	CUT468	1.03588	1.03566	1.03577
CUT	CUT474	1.00837	1.06138	1.03487
CUT	CUT575	1.01686	0.98844	1.00265
CUT	CUT634	1.01372	0.98135	0.997535
CUT	CUT645	1.00729	1.03208	1.01968
CUT	CUT666	0.97224	0.95399	0.963115
CUT	CUT672	0.9824	0.95087	0.966635
CUT	CUT764	1.02896	1.0292	1.02908
snoRNA	SNR161	0.98698	0.93114	0.95906
snoRNA	SNR17A	0.83999	0.51675	0.67837
snoRNA	SNR17B	0.96362	0.91599	0.939805
snoRNA	SNR189	1.01922	0.88041	0.949815
snoRNA	SNR34	0.97359	1.00786	0.990725
snoRNA	SNR36	1.00901	1.06452	1.03676
snoRNA	SNR37	1.00114	0.94261	0.971875
snoRNA	SNR39B	0.97553	0.96221	0.96887
snoRNA	SNR4	0.96766	0.99739	0.982525
snoRNA	SNR41	0.74989	1.0183	0.884095
snoRNA	SNR42	0.9815	0.95705	0.969275
snoRNA	SNR46	0.93562	0.98115	0.958385
snoRNA	SNR51/70/41	1.06464	1.01419	1.03941
snoRNA	SNR52	1.01375	0.98688	1.00032
snoRNA	SNR53/67	0.99545	0.96963	0.98254
snoRNA	SNR55	0.98603	1.00547	0.99575
snoRNA	SNR56	0.98682	1.04409	1.01545
snoRNA	SNR62	1.03086	0.9846	1.00773
snoRNA	SNR63	0.98466	0.95783	0.971245
snoRNA	SNR64	1.0023	0.96446	0.98338
snoRNA	SNR65	0.94337	0.5628	0.753085
snoRNA	SNR66	1.02234	0.99356	1.00795
snoRNA	SNR67	0.99714	0.96489	0.981015
snoRNA	SNR72/73/74/75/76/77/78	0.99789	0.99002	0.993955
snoRNA	SNR73	0.97576	0.91036	0.94306
snoRNA	SNR74	1.02137	0.99671	1.00904
snoRNA	SNR75	1.48506	0.84184	1.16345
snoRNA	SNR76	0.97265	0.99314	0.982895
snoRNA	SNR77	1.00547	1.0084	1.00693
snoRNA	SNR83	1.04153	1.0279	1.03472
snoRNA	SNR84	0.99755	0.97884	0.988195
snoRNA	SNR85	0.97173	0.96231	0.96702
snoRNA	SNR86	0.9953	1.00305	0.999175
snoRNA	SNR87	0.98982	0.9405	0.96516
snoRNA	SNR9	1.02778	1.01373	1.02075
tRNA	tG(GCC)F1 (SUF20)	0.99876	0.99563	0.997195
tRNA	tG(CCC)D (SUF3)	0.99971	1.00815	1.00393
tRNA	tG(UCC)G (SUF4)	0.99186	1.02901	1.01043
tRNA	tG(CCC)O (SUF5)	0.95198	0.91313	0.932555
tRNA	tG(UCC)N (SUF6)	1.06537	1.09689	1.08113
tRNA	tY(GUA)D (SUP2)	1.00539	1.04594	1.02567
tRNA	tY(GUA)O (SUP3)	0.99947	0.97187	0.98567
tRNA	tY(GUA)M1 (SUP5)	0.96025	1.01514	0.987695
tRNA	tL(UAA)J (SUP51)	0.99379	1.0579	1.02584
tRNA	tL(CAA)C (SUP53)	0.92895	0.56151	0.74523
SUT	SUT001	0.9606	0.95193	0.956265
SUT	SUT004	0.92325	0.94459	0.93392
SUT	SUT010	0.97792	1.02271	1.00032
SUT	SUT053/468/CUT494	0.94744	1.01729	0.982365
snoRNA	SNR47	1.0277	1.06375	1.04573
snoRNA	SNR49	1.00419	0.98847	0.99633
snoRNA	SNR5	0.97172	0.93606	0.95389
snoRNA	SNR50	0.92319	0.99687	0.96003
snoRNA	SNR51	0.89346	1.02997	0.961715
snoRNA	SNR57	0.91173	0.56725	0.73949
snoRNA	SNR58	0.91834	0.53032	0.72433
snoRNA	SNR60	1.03011	0.96282	0.996465
snoRNA	SNR61	0.65251	0.65202	0.652265
snoRNA	SNR61/55/57	1.00795	1.02171	1.01483
snoRNA	SNR68	0.97274	0.99914	0.98594
snoRNA	SNR69	0.93815	0.97348	0.955815
snoRNA	SNR70	0.97357	1.00289	0.98823
snoRNA	SNR71	1.04724	0.98414	1.01569
snoRNA	SNR72	0.93834	0.72208	0.83021
snoRNA	SNR78	1.02119	1.00513	1.01316
snoRNA	SNR79	0.95542	0.90831	0.931865
snoRNA	SNR8	0.92814	0.93735	0.932745
snoRNA	SNR80	0.96136	0.989	0.97518
snoRNA	SNR81	1.03454	1.03564	1.03509
snoRNA	SNR82	1.08528	1.15419	1.11973
tRNA	tE(UUC)G1 (SOE1)	1.01016	1.01326	1.01171
tRNA	tP(AGG)N (SUF10)	0.91784	0.85129	0.884565
tRNA	tP(UGG)O2 (SUF11)	0.96451	0.96156	0.963035
tRNA	tG(GCC)C (SUF16)	0.99976	0.97285	0.986305
tRNA	tP(UGG)M (SUF7)	0.97325	0.98429	0.97877
tRNA	tP(UGG)H (SUF8)	0.98469	1.02529	1.00499
tRNA	tP(UGG)F (SUF9)	0.9296	0.97231	0.950955
tRNA	tS(UGA)P (SUP16)	0.98164	0.99005	0.985845
tRNA	tS(UGA)I (SUP17)	1.04632	1.01011	1.02821
tRNA	tL(CAA)G2 (SUP54)	0.96807	1.05476	1.01141
tRNA	tL(CAA)A (SUP56)	0.49966	0.27532	0.38749
tRNA	tY(GUA)J1 (SUP7)	0.97739	0.93718	0.957285
tRNA	tY(GUA)M2 (SUP8)	0.96602	0.94066	0.95334
SUT	SUT014	0.4623	0.93436	0.69833
SUT	SUT035	0.61535	0.80578	0.710565
SUT	SUT042	0.89351	0.51978	0.706645
SUT	SUT049	0.94736	0.9828	0.96508
SUT	SUT055	1.01497	1.07194	1.04345
SUT	SUT056	0.95709	1.03573	0.99641
SUT	SUT058	0.92382	0.58881	0.756315
SUT	SUT067	0.94082	0.99987	0.970345
SUT	SUT071/483	0.96465	1.02529	0.99497
SUT	SUT083	0.69146	0.81026	0.75086
SUT	SUT098	0.56408	0.60496	0.58452
SUT	SUT099	0.96417	0.96037	0.96227
SUT	SUT107	0.89316	0.95863	0.925895
SUT	SUT111	1.00185	0.96134	0.981595
SUT	SUT171	0.91442	0.96535	0.939885
SUT	SUT173	0.67132	0.37578	0.52355
SUT	SUT174	0.63133	0.68932	0.660325
SUT	SUT234	1.02811	0.88488	0.956495
SUT	SUT239/679	0.7101	0.827	0.76855
SUT	SUT249	0.93479	0.80611	0.87045
SUT	SUT305	0.94266	0.60789	0.775275
SUT	SUT329	1.04085	0.98397	1.01241
SUT	SUT339	0.49853	0.36851	0.43352
SUT	SUT346	0.9777	0.99605	0.986875
SUT	SUT362	1.03746	1.01568	1.02657
SUT	SUT370	0.99766	1.02219	1.00992
SUT	SUT375	1.00772	0.94545	0.976585
SUT	SUT376	0.95261	0.99784	0.975225
SUT	SUT385	0.96071	1.015	0.987855
SUT	SUT420/CUT425	1.00806	1.00644	1.00725
SUT	SUT430	0.97631	0.99563	0.98597
SUT	SUT431	0.97198	0.98518	0.97858
SUT	SUT432	0.94564	1.0225	0.98407
SUT	SUT467	0.98604	1.03901	1.01253
SUT	SUT469	0.92474	0.51509	0.719915
SUT	SUT471	1.04417	1.07052	1.05734
SUT	SUT473/CUT502	0.95577	0.93241	0.94409
SUT	SUT477	0.90707	1.01402	0.960545
SUT	SUT086/CUT102	0.66978	0.54475	0.607265
SUT	SUT125	0.81485	0.88169	0.84827
SUT	SUT126	0.66987	0.86175	0.76581
SUT	SUT129	1.06928	1.08759	1.07844
SUT	SUT131	0.92047	0.66351	0.79199
SUT	SUT193	0.8878	0.94146	0.91463
SUT	SUT211	0.78278	0.92862	0.8557
SUT	SUT233/CUT707	0.45659	0.23456	0.345575
SUT	SUT274/698	0.95012	0.93932	0.94472
SUT	SUT284/712	0.84939	0.91505	0.88222
SUT	SUT289/717	0.88482	0.85618	0.8705
SUT	SUT304/730	1.03574	1.03694	1.03634
SUT	SUT347	0.55135	0.65306	0.602205
SUT	SUT361	0.47909	0.72491	0.602
SUT	SUT388	1.10246	1.0104	1.05643
SUT	SUT398	1.00265	0.92972	0.966185
SUT	SUT413	0.93565	0.97959	0.95762
SUT	SUT414	0.93993	0.98645	0.96319
SUT	SUT417	0.99756	1.04483	1.0212
SUT	SUT418	1.00709	0.67906	0.843075
SUT	SUT441	0.98519	1.01193	0.99856
SUT	SUT451	0.97543	1.06733	1.02138
SUT	SUT457	0.56013	0.54058	0.550355
SUT	SUT465	1.06913	1.02002	1.04458
SUT	SUT479	1.06467	1.05682	1.06075
SUT	SUT492	1.16048	1.0861	1.12329
SUT	SUT493	0.50667	0.69678	0.601725
SUT	SUT501	0.97028	1.05384	1.01206
SUT	SUT515	1.00957	1.02416	1.01687
SUT	SUT518	0.97177	0.9579	0.964835
SUT	SUT526	0.98636	0.93918	0.96277
SUT	SUT532	0.95178	0.64019	0.795985
SUT	SUT570	0.99349	0.98263	0.98806
SUT	SUT571	0.94383	1.00653	0.97518
SUT	SUT581	0.8654	0.49411	0.679755
SUT	SUT733	0.98394	0.93709	0.960515
SUT	SUT737/313	0.97778	1.02536	1.00157
SUT	SUT764	0.98815	0.97158	0.979865
SUT	SUT770	1.0052	0.96314	0.98417
SUT	SUT796	1.04545	0.95337	0.99941
SUT	SUT847	0.99278	0.89444	0.94361
tRNA	tA(AGC)F	0.56604	0.58809	0.577065
tRNA	tA(AGC)G	0.9446	0.97992	0.96226
tRNA	tA(AGC)H	0.97113	1.01046	0.990795
tRNA	tA(AGC)J	0.60739	0.46867	0.53803
tRNA	tA(UGC)A	0.86979	0.69701	0.7834
tRNA	tA(UGC)G	1.06286	1.20027	1.13156
tRNA	tA(UGC)L	1.00537	0.98376	0.994565
tRNA	tA(UGC)O	1.00628	1.10516	1.05572
tRNA	tD(GUC)G2	1.02729	1.04435	1.03582
tRNA	tD(GUC)I1	1.00872	0.98857	0.998645
tRNA	tD(GUC)I2	0.94694	0.80546	0.8762
tRNA	tD(GUC)J1	0.57703	0.7237	0.650365
tRNA	tD(GUC)J2	0.98184	0.94938	0.96561
tRNA	tD(GUC)J3	1.15609	1.43209	1.29409
tRNA	tD(GUC)O	0.98128	0.95759	0.969435
tRNA	tE(CUC)D	0.93916	0.93441	0.936785
tRNA	tE(CUC)I	1.00731	0.97545	0.99138
tRNA	tE(UUC)B	1.2089	1.2044	1.20665
tRNA	tE(UUC)E1	0.9791	0.98362	0.98136
tRNA	tE(UUC)K	1.0229	1.11944	1.07117
tRNA	tE(UUC)L	0.99457	1.00116	0.997865
tRNA	tE(UUC)M	1.0152	0.92508	0.97014
tRNA	tE(UUC)P	1.0206	1.02275	1.02168
tRNA	tF(GAA)D	0.97401	1.08326	1.02863
SUT	SUT539	0.97763	0.52454	0.751085
SUT	SUT540	0.92009	0.92051	0.9203
SUT	SUT558	0.90415	1.27007	1.08711
SUT	SUT616	0.94227	0.73321	0.83774
SUT	SUT722	0.93496	1.14267	1.03882
SUT	SUT725	0.60956	0.61449	0.612025
SUT	SUT798/387	1.04773	1.07315	1.06044
SUT	SUT824	1.0096	0.99901	1.00431
SUT	SUT827	1.00614	0.98883	0.997485
SUT	SUT830	0.98806	0.9965	0.99228
SUT	SUT834	0.94983	0.90553	0.92768
SUT	SUT842/425	1.00107	1.06623	1.03365
tRNA	tA(AGC)M1	0.90384	0.90813	0.905985
tRNA	tA(AGC)M2	0.9408	0.81191	0.876355
tRNA	tC(GCA)P1	0.97892	0.91273	0.945825
tRNA	tD(GUC)G1	0.67149	0.62768	0.649585
tRNA	tD(GUC)J4	1.04939	1.09876	1.07408
tRNA	tD(GUC)L1	1.02304	1.05602	1.03953
tRNA	tD(GUC)L2	0.4127	0.68448	0.54859
tRNA	tD(GUC)M	1.02977	1.09331	1.06154
tRNA	tE(UUC)E2	0.98505	1.07179	1.02842
tRNA	tE(UUC)E3	0.96232	0.97396	0.96814
tRNA	tE(UUC)G2	0.93433	0.98752	0.960925
tRNA	tE(UUC)G3	0.96091	1.02574	0.993325
tRNA	tE(UUC)I	1.26832	0.87614	1.07223
tRNA	tE(UUC)J	1.00259	1.0775	1.04005
tRNA	tF(GAA)F	0.93062	0.85947	0.895045
tRNA	tF(GAA)G	1.00467	1.04816	1.02642
tRNA	tF(GAA)H1	1.00877	1.00865	1.00871
tRNA	tF(GAA)H2	1.00728	1.02429	1.01578
tRNA	tF(GAA)M	0.64839	0.60898	0.628685
tRNA	tF(GAA)N	1.07127	1.09363	1.08245
tRNA	tF(GAA)P1	1.02408	1.09783	1.06096
tRNA	tF(GAA)P2	0.95125	0.54863	0.74994
tRNA	tG(GCC)D1	1.02506	0.99958	1.01232
tRNA	tG(GCC)D2	0.83008	0.78661	0.808345
tRNA	tG(GCC)E	0.98326	0.97447	0.978865
tRNA	tG(GCC)P1	0.88028	0.92191	0.901095
tRNA	tG(GCC)P2	1.02138	1.01646	1.01892
tRNA	tH(GUG)E1	0.99546	0.99098	0.99322
tRNA	tH(GUG)G1	0.97687	1.0864	1.03164
tRNA	tI(AAU)E1	0.9429	1.03557	0.989235
tRNA	tI(AAU)G	1.00206	1.04275	1.02241
tRNA	tI(AAU)I2	0.95466	1.03502	0.99484
tRNA	tI(AAU)L1	0.53587	0.40217	0.46902
tRNA	tK(CUU)D1	0.87233	0.65857	0.76545
tRNA	tK(CUU)D2	0.82907	0.62384	0.726455
tRNA	tK(CUU)E1	0.96636	0.97675	0.971555
tRNA	tK(CUU)E2	1.02129	1.04549	1.03339
tRNA	tK(CUU)M	0.92133	0.95351	0.93742
tRNA	tK(CUU)P	0.92838	0.95872	0.94355
tRNA	tK(UUU)D	0.94159	0.88399	0.91279
tRNA	tK(UUU)G2	0.92938	1.01783	0.973605
tRNA	tL(CAA)G3	0.97112	0.97836	0.97474
tRNA	tL(CAA)K	0.94375	0.98217	0.96296
tRNA	tL(CAA)L	0.97384	0.9486	0.96122
tRNA	tL(CAA)M	0.9806	0.92801	0.954305
tRNA	tL(GAG)G	1.04486	1.07087	1.05787
tRNA	tL(UAG)L2	1.06842	1.04115	1.05478
tRNA	tM(CAU)C	0.88231	0.91031	0.89631
tRNA	tN(GUU)O1	0.90147	0.97158	0.936525
tRNA	tP(UGG)L	0.57089	0.6789	0.624895
tRNA	tP(UGG)N2	0.92854	1.00617	0.967355
tRNA	tG(GCC)G1	0.96488	0.99932	0.9821
tRNA	tG(GCC)G2	0.582	0.65716	0.61958
tRNA	tG(GCC)J1	1.01527	1.04529	1.03028
tRNA	tG(GCC)J2	0.97767	1.03403	1.00585
tRNA	tG(GCC)M	0.94943	0.97587	0.96265
tRNA	tH(GUG)G2	1.00452	1.00248	1.0035
tRNA	tH(GUG)H	1.00229	0.98739	0.99484
tRNA	tH(GUG)K	0.96972	0.99691	0.983315
tRNA	tH(GUG)M	0.97019	0.9339	0.952045
tRNA	tI(AAU)B	1.06055	1.01181	1.03618
tRNA	tI(AAU)D	0.95216	0.99208	0.97212
tRNA	tI(AAU)L2	1.00718	0.99496	1.00107
tRNA	tI(AAU)P1	1.00684	0.94963	0.978235
tRNA	tI(AAU)P2	0.92023	0.78925	0.85474
tRNA	tI(UAU)D	1.02182	1.04082	1.03132
tRNA	tK(CUU)F	1.0044	1.05134	1.02787
tRNA	tK(CUU)G1	1.00877	1.02361	1.01619
tRNA	tK(CUU)G2	0.97378	0.9327	0.95324
tRNA	tK(CUU)I	1.02934	0.97692	1.00313
tRNA	tK(CUU)J	0.9982	1.01538	1.00679
tRNA	tK(UUU)L	0.95057	1.00852	0.979545
tRNA	tK(UUU)P	0.89666	0.88485	0.890755
tRNA	tL(CAA)D	0.95871	0.83943	0.89907
tRNA	tL(CAA)G1	0.98188	1.00765	0.994765
tRNA	tL(UAA)B2	1.02762	1.03358	1.0306
tRNA	tL(UAA)D	0.96462	0.98788	0.97625
tRNA	tL(UAA)K	0.95348	0.91646	0.93497
tRNA	tL(UAA)L	1.01546	0.93984	0.97765
tRNA	tL(UAA)N	1.07122	1.02075	1.04598
tRNA	tN(GUU)F	1.02031	1.02722	1.02377
tRNA	tN(GUU)G	0.92752	0.98323	0.955375
tRNA	tN(GUU)K	0.97585	0.95364	0.964745
tRNA	tN(GUU)L	0.97444	0.99774	0.98609
tRNA	tN(GUU)N1	1.0159	0.59279	0.804345
tRNA	tN(GUU)N2	1.05844	1.04701	1.05273
tRNA	tP(UGG)O1	0.95851	0.96466	0.961585
tRNA	tQ(UUG)B	0.95392	1.02425	0.989085
tRNA	tQ(UUG)D1	0.93522	0.98892	0.96207
CUT	CUT102	0.66014	0.42046	0.5403
CUT	CUT494	0.97942	1.04825	1.01383
tRNA	tQ(UUG)D3	0.97208	1.03678	1.00443
tRNA	tQ(UUG)E1	1.00598	0.99441	1.0002
tRNA	tQ(UUG)E2	1.00769	0.96931	0.9885
tRNA	tQ(UUG)H	1.02335	0.99535	1.00935
tRNA	tQ(UUG)L	0.99212	0.98229	0.987205
tRNA	tR(ACG)D	1.02204	1.06082	1.04143
tRNA	tR(UCU)G2	1.02251	0.98344	1.00297
tRNA	tR(UCU)G3	1.04386	0.94758	0.99572
tRNA	tR(UCU)J1	0.9544	1.02018	0.98729
tRNA	tS(AGA)B	0.92632	0.57394	0.75013
tRNA	tS(AGA)D1	0.81587	0.88789	0.85188
tRNA	tS(AGA)D2	1.09024	0.99407	1.04216
tRNA	tS(AGA)D3	1.0137	0.98161	0.997655
tRNA	tS(GCU)L	0.98258	0.95015	0.966365
tRNA	tS(GCU)O	0.93864	0.97978	0.95921
tRNA	tT(AGU)B	0.97999	0.97084	0.975415
tRNA	tT(AGU)C	0.91475	0.50158	0.708165
tRNA	tT(AGU)O1	0.97228	0.98699	0.979635
tRNA	tT(AGU)O2	0.97928	0.94056	0.95992
tRNA	tT(UGU)G1	0.93735	0.87639	0.90687
tRNA	tT(UGU)G2	0.93791	0.90647	0.92219
tRNA	tT(UGU)P	0.94522	1.006	0.97561
tRNA	tV(AAC)J	1.04395	1.09949	1.07172
tRNA	tV(AAC)K2	1.07854	0.97984	1.02919
tRNA	tV(AAC)M1	0.68521	0.83933	0.76227
tRNA	tV(AAC)M2	1.05894	1.03146	1.0452
tRNA	tW(CCA)G1	0.96723	1.01754	0.992385
tRNA	tW(CCA)G2	1.02254	0.98667	1.0046
tRNA	tW(CCA)K	0.98801	1.03203	1.01002
tRNA	tW(CCA)M	0.9456	0.9797	0.96265
tRNA	tR(ACG)E	1.00406	1.00634	1.0052
tRNA	tR(ACG)J	1.03154	1.06241	1.04697
tRNA	tR(ACG)O	0.99441	1.0003	0.997355
tRNA	tP(UGG)A (TRN1)	1.01801	0.98769	1.00285
tRNA	tR(UCU)J2	1.09823	1.03905	1.06864
tRNA	tR(UCU)K	1.00948	1.02266	1.01607
tRNA	tR(UCU)M1	0.967	1.00952	0.98826
tRNA	tR(UCU)M2	0.93322	0.98646	0.95984
tRNA	tS(AGA)G	0.88109	0.65686	0.768975
tRNA	tS(AGA)H	0.95489	1.00348	0.979185
tRNA	tS(AGA)J	0.89171	0.6224	0.757055
tRNA	tS(AGA)M	0.91903	1.02251	0.97077
tRNA	tT(AGU)H	0.96077	1.02238	0.991575
tRNA	tT(AGU)I1	0.91078	0.8672	0.88899
tRNA	tT(AGU)I2	0.95478	1.03204	0.99341
tRNA	tT(AGU)N1	1.0465	1.06722	1.05686
tRNA	tT(AGU)N2	0.44854	0.43684	0.44269
tRNA	tV(AAC)E1	0.949	1.07397	1.01148
tRNA	tV(AAC)E2	0.94979	0.94676	0.948275
tRNA	tV(AAC)G2	0.94593	1.05594	1.00094
tRNA	tV(AAC)G3	0.48449	0.55744	0.520965
tRNA	tV(AAC)M3	0.52929	0.46066	0.494975
tRNA	tV(AAC)O	0.60748	0.71237	0.659925
tRNA	tV(CAC)D	1.0474	1.00827	1.02784
tRNA	tV(UAC)B	0.88176	0.62589	0.753825
tRNA	tX(XXX)D	0.83908	0.83945	0.839265
